# Supplementary material for: 4,4′-Bi­pyridine-1,1′-diium tetra­chloridodi­fluorido­stannate(IV) monohydrate
Source: IUCrdata. 2025 Jul 11;10(Pt 7):x250596. doi: 10.1107/S2414314625005966 (PMC12326474; doi:10.1107/S2414314625005966)
Supplement: Supplementary file 1 [file x-10-x250596-sup1.cif]

##############################################################################
#                                                                            #
# This CIF contains the data for a data article accepted for                 #
# publication in IUCrData. It conforms to the requirements of                #
# Notes for Authors for IUCrData, and has been                               #
# peer reviewed under the auspices of IUCrData.                              #
#                                                                            #
# Full details of the Crystallographic Information File format               #
# are given in the paper "The Crystallographic Information File (CIF):       #
# a New Standard Archive File for Crystallography" by S. R. Hall, F. H.      #
# Allen and I. D. Brown [Acta Cryst. (1991), A47, 655-685].                  #
#                                                                            #
# The current version of the core CIF dictionary is obtainable from          #
# ftp://ftp.iucr.org/pub/cif_core.dic.                                       #
#                                                                            #
# Software is freely available for graphical display of the structure(s)     #
# in this CIF. For information consult the CIF software page                 #
# http://www.iucr.org/resources/cif/software.                                #
#                                                                            #
# This file may be used for bona fide research purposes within the           #
# scientific community so long as proper attribution is given to the data    # 
# article from which it was obtained.                                        #
#                                                                            #
##############################################################################
data_I
_journal_date_recd_electronic     2025-06-05
_journal_date_accepted     2025-07-01
_journal_name_full     'IUCrData'
_journal_year     2025
_journal_volume     10
_journal_issue      1
_journal_page_first     0
_journal_page_last     0
_journal_paper_category     HM
_journal_paper_doi     10.1107/S2414314625005966
_journal_coeditor_code     HB4521
_publ_contact_author_name     'Amina Kemmouche'
_publ_contact_author_address
;
;
_publ_contact_author_email
;
rochdi.ghallab@gmail.com
;
_publ_contact_author_fax     ?
_publ_contact_author_phone     ?
_publ_section_title
;
4,4'-Bipyridine-1,1'-diium tetrachloridodifluoridostannate(IV) monohydrate
;
loop_
    _publ_author_name
    _publ_author_footnote
    _publ_author_address
    'Kemmouche, Amina' .
;
Ecole Nationale Superieure de Biotechnologie de Constantine, Algeria
;
    'Ghallab, Rochdi' .
;
Laboratoire de Technologie des Materiaux Avances,
Ecole Nationale Polytechnique de Constantine, Algeria
;
    'Merazig, Hocine' .
;
Unite De Recherche Chimie De L'Environnement Et Moleculaire Structurale
URCHEMS, University of Constantine 1-Mentouri Brothers, Algeria
;
_publ_section_synopsis
;
The F atoms in the octahedral [SnF~2~Cl~4~]^2--^ complex anion of the title
compound are in a <i>cis</i> orientation.
;
_chemical_name_systematic
;
4,4'-Bipyridine-1,1'-diium tetrachloridodifluoridostannate(IV) monohydrate
;
_chemical_name_common     ?
_chemical_formula_moiety     'C10 H10 N2 2+, Cl4 F2 Sn 2-, H2 O'
_chemical_formula_sum     'C10 H12 Cl4 F2 N2 O Sn'
_chemical_formula_iupac     '(C10 H10 N2) [Sn Cl4 F2], H2 O'
_chemical_formula_weight     474.71
_chemical_melting_point     ?
_chemical_absolute_configuration     ?
_space_group_crystal_system     orthorhombic
_space_group_name_H-M_alt     'P n a 21'
_space_group_name_Hall     'P 2c -2n'
loop_
    _space_group_symop_operation_xyz
    'x, y, z'
    '-x, -y, z+1/2'
    '-x+1/2, y+1/2, z+1/2'
    'x+1/2, -y+1/2, z'
_cell_length_a     7.5641(2)
_cell_length_b     26.5989(5)
_cell_length_c     7.9422(2)
_cell_angle_alpha     90
_cell_angle_beta     90
_cell_angle_gamma     90
_cell_volume     1597.94(7)
_cell_formula_units_Z     4
_cell_measurement_reflns_used     6299
_cell_measurement_theta_min     1.5
_cell_measurement_theta_max     36.5
_cell_measurement_temperature     293.15
_exptl_crystal_description     prism
_exptl_crystal_colour     'colourless'
_exptl_crystal_size_max     0.08
_exptl_crystal_size_mid     0.08
_exptl_crystal_size_min     0.07
_exptl_crystal_density_diffrn     1.973
_exptl_crystal_density_meas     ?
_exptl_crystal_density_method     ?
_exptl_crystal_F_000     920
_exptl_absorpt_coefficient_mu     2.283
_exptl_absorpt_correction_type     multi-scan
_exptl_absorpt_process_details
;
(SADABS; Krause <i>et al.</i>,  2015)
;
_exptl_absorpt_correction_T_min     0.852
_exptl_absorpt_correction_T_max     0.852
_diffrn_ambient_temperature     293.15
_diffrn_source     ?
_diffrn_radiation_type     MoK\a
_diffrn_radiation_wavelength     0.71073
_diffrn_measurement_device_type     'Bruker SMART APEXII area detector'
_diffrn_measurement_method     '\w and \f scans'
_diffrn_detector_area_resol_mean     ?
_diffrn_reflns_number     16855
_diffrn_reflns_av_R_equivalents     0.0296
_diffrn_reflns_av_unetI/netI     0.0586
_diffrn_reflns_theta_min     1.531
_diffrn_reflns_theta_max     36.485
_diffrn_reflns_theta_full     25.242
_diffrn_measured_fraction_theta_max     0.995
_diffrn_measured_fraction_theta_full     0.990
_diffrn_reflns_limit_h_min     -11
_diffrn_reflns_limit_h_max     12
_diffrn_reflns_limit_k_min     -44
_diffrn_reflns_limit_k_max     20
_diffrn_reflns_limit_l_min     -13
_diffrn_reflns_limit_l_max     13
_refine_special_details
;
 Refined as a 2-component inversion twin.
Hydrogen atoms on the aromatic rings were geometrically positioned
and refined as riding atoms with <i>U</i>~iso~(H) = 1.2<i>U</i>~eq~(C).
;
_reflns_number_total     7535
_reflns_number_gt     6299
_reflns_threshold_expression     'I > 2\s(I)'
_refine_ls_structure_factor_coef     Fsqd
_refine_ls_matrix_type     full
_refine_ls_R_factor_all     0.0570
_refine_ls_R_factor_gt     0.0468
_refine_ls_wR_factor_gt     0.1027
_refine_ls_wR_factor_ref     0.1070
_refine_ls_goodness_of_fit_ref     1.036
_refine_ls_restrained_S_all     1.036
_refine_ls_number_reflns     7535
_refine_ls_number_parameters     182
_refine_ls_number_restraints     1
_refine_ls_hydrogen_treatment     constr
_refine_ls_weighting_scheme     calc
_refine_ls_weighting_details
              'w=1/[\s^2^(Fo^2^)+(0.0043P)^2^+2.4611P] where P=(Fo^2^+2Fc^2^)/3'
_atom_sites_solution_hydrogens     mixed
_atom_sites_solution_primary     dual
_atom_sites_solution_secondary     ?
_refine_ls_shift/su_max     0.003
_refine_ls_shift/su_mean     0.000
_refine_diff_density_max     1.106
_refine_diff_density_min     -2.000
_refine_ls_extinction_method     none
_refine_ls_extinction_coef     .
_refine_ls_abs_structure_details     ad
_refine_ls_abs_structure_Flack     0.06(4)
loop_
    _atom_type_symbol
    _atom_type_description
    _atom_type_scat_dispersion_real
    _atom_type_scat_dispersion_imag
    _atom_type_scat_source
    'C' 'C' 0.0033 0.0016
                         'International Tables Vol C Tables 4.2.6.8 and 6.1.1.4'
    'H' 'H' 0.0000 0.0000
                         'International Tables Vol C Tables 4.2.6.8 and 6.1.1.4'
    'Cl' 'Cl' 0.1484 0.1585
                         'International Tables Vol C Tables 4.2.6.8 and 6.1.1.4'
    'F' 'F' 0.0171 0.0103
                         'International Tables Vol C Tables 4.2.6.8 and 6.1.1.4'
    'N' 'N' 0.0061 0.0033
                         'International Tables Vol C Tables 4.2.6.8 and 6.1.1.4'
    'O' 'O' 0.0106 0.0060
                         'International Tables Vol C Tables 4.2.6.8 and 6.1.1.4'
    'Sn' 'Sn' -0.6537 1.4246
                         'International Tables Vol C Tables 4.2.6.8 and 6.1.1.4'
_computing_data_collection
;
APEX2 (Bruker, 2014)
;
_computing_cell_refinement
;
SAINT (Bruker, 2014)
;
_computing_data_reduction
;
SAINT (Bruker, 2014)
;
_computing_structure_solution
;
<i>olex2.solve 1.5</i> (Bourhis et al., 2015)
;
_computing_structure_refinement
;
<i>SHELXL2019/3</i> (Sheldrick, 2015)
;
_computing_molecular_graphics
;
Olex2 1.5 (Dolomanov <i>et al.</i>,  2009)
;
_computing_publication_material
;
Olex2 1.5 (Dolomanov <i>et al.</i>,  2009)
;
loop_
    _atom_site_type_symbol
    _atom_site_label
    _atom_site_fract_x
    _atom_site_fract_y
    _atom_site_fract_z
    _atom_site_U_iso_or_equiv
    _atom_site_adp_type
    _atom_site_calc_flag
    _atom_site_occupancy
    _atom_site_disorder_assembly
    _atom_site_disorder_group
    N N1 0.5711(7) 0.22347(18) 0.5432(7) 0.0394(10) Uani d 1 . .
    H H1 0.567363 0.192734 0.510167 0.047 Uiso d 1 . .
    N N2 0.6786(8) 0.4709(2) 0.7922(10) 0.0567(16) Uani d 1 . .
    H H2 0.697543 0.501502 0.822841 0.068 Uiso d 1 . .
    C C1 0.5305(8) 0.2597(2) 0.4340(8) 0.0389(11) Uani d 1 . .
    H H1A 0.495469 0.251527 0.325148 0.047 Uiso calc 1 . .
    C C2 0.5406(8) 0.3090(2) 0.4830(7) 0.0355(10) Uani d 1 . .
    H H2A 0.511969 0.334401 0.407206 0.043 Uiso calc 1 . .
    C C3 0.5935(6) 0.32135(16) 0.6459(10) 0.0321(10) Uani d 1 . .
    C C4 0.6285(8) 0.2819(2) 0.7580(8) 0.0383(11) Uani d 1 . .
    H H4 0.659405 0.288740 0.868982 0.046 Uiso calc 1 . .
    C C5 0.6171(9) 0.2333(2) 0.7030(8) 0.0437(13) Uani d 1 . .
    H H5 0.641172 0.206937 0.776600 0.052 Uiso calc 1 . .
    C C6 0.6192(7) 0.37422(19) 0.6967(7) 0.0337(11) Uani d 1 . .
    C C7 0.6957(9) 0.4080(2) 0.5833(9) 0.0449(13) Uani d 1 . .
    H H7 0.724699 0.398189 0.474367 0.054 Uiso calc 1 . .
    C C8 0.7270(10) 0.4569(2) 0.6390(15) 0.061(2) Uani d 1 . .
    H H8 0.782381 0.479812 0.568010 0.073 Uiso calc 1 . .
    C C9 0.6021(9) 0.4396(3) 0.9022(11) 0.0561(19) Uani d 1 . .
    H H9 0.569590 0.451008 1.008552 0.067 Uiso calc 1 . .
    C C10 0.5717(9) 0.3902(2) 0.8562(10) 0.0440(13) Uani d 1 . .
    H H10 0.519959 0.367892 0.931787 0.053 Uiso calc 1 . .
    Sn Sn1 0.90313(4) 0.61887(2) 0.66064(6) 0.03161(8) Uani d 1 . .
    Cl Cl1 1.0622(3) 0.54461(7) 0.7330(3) 0.0588(5) Uani d 1 . .
    Cl Cl2 1.16953(18) 0.66810(5) 0.6621(3) 0.0487(3) Uani d 1 . .
    Cl Cl3 0.7297(2) 0.69369(5) 0.6093(2) 0.0436(3) Uani d 1 . .
    Cl Cl4 0.9182(3) 0.60193(8) 0.3643(2) 0.0545(4) Uani d 1 . .
    F F1 0.6661(6) 0.57916(12) 0.6921(6) 0.0594(12) Uani d 1 . .
    F F2 0.8830(6) 0.63386(14) 0.9106(5) 0.0449(8) Uani d 1 . .
    O O1W 0.2936(11) 0.4547(3) 0.5435(9) 0.081(2) Uani d 1 . .
    H H1WA 0.259704 0.478305 0.608329 0.122 Uiso d 1 . .
    H H1WB 0.250934 0.426975 0.577499 0.122 Uiso d 1 . .
loop_
    _atom_site_aniso_label
    _atom_site_aniso_U_11
    _atom_site_aniso_U_22
    _atom_site_aniso_U_33
    _atom_site_aniso_U_12
    _atom_site_aniso_U_13
    _atom_site_aniso_U_23
    N1 0.045(3) 0.028(2) 0.045(3) 0.0004(17) -0.001(2) -0.0094(18)
    N2 0.052(3) 0.037(3) 0.081(5) -0.008(2) 0.002(3) -0.024(3)
    C1 0.044(3) 0.037(3) 0.036(3) -0.001(2) -0.002(2) -0.009(2)
    C2 0.040(2) 0.034(2) 0.032(2) 0.001(2) -0.005(2) -0.0021(19)
    C3 0.0323(17) 0.0280(16) 0.036(3) -0.0013(14) 0.005(2) -0.005(2)
    C4 0.046(3) 0.035(2) 0.034(3) 0.001(2) -0.005(2) -0.001(2)
    C5 0.055(3) 0.033(2) 0.043(4) 0.001(2) -0.001(2) 0.003(2)
    C6 0.033(2) 0.031(2) 0.037(3) -0.0004(15) -0.0019(17) -0.0056(17)
    C7 0.050(3) 0.033(2) 0.052(4) -0.006(2) 0.003(3) -0.005(2)
    C8 0.059(4) 0.039(3) 0.085(7) -0.018(3) 0.011(4) -0.003(4)
    C9 0.052(4) 0.049(4) 0.068(5) -0.001(3) 0.009(3) -0.028(3)
    C10 0.047(3) 0.037(3) 0.049(3) -0.004(2) 0.001(3) -0.013(2)
    Sn1 0.03949(14) 0.02310(11) 0.03226(13) -0.00219(10) -0.00508(19)
                                                                    -0.00433(15)
    Cl1 0.0618(10) 0.0384(7) 0.0760(12) 0.0042(7) -0.0140(8) -0.0060(7)
    Cl2 0.0445(6) 0.0452(6) 0.0565(8) -0.0130(5) 0.0003(10) -0.0090(10)
    Cl3 0.0535(8) 0.0351(6) 0.0422(7) 0.0112(5) 0.0033(6) -0.0005(5)
    Cl4 0.0669(10) 0.0578(9) 0.0387(8) 0.0074(8) -0.0084(7) -0.0199(7)
    F1 0.095(3) 0.0278(13) 0.055(3) -0.0150(16) -0.033(2) 0.0077(15)
    F2 0.071(2) 0.0327(15) 0.0306(16) -0.0019(16) 0.0021(16) -0.0019(13)
    O1W 0.102(5) 0.074(4) 0.067(4) -0.022(4) -0.009(4) 0.025(3)
_geom_special_details
;
 All esds (except the esd in the dihedral angle between two l.s. planes)
 are estimated using the full covariance matrix.  The cell esds are taken
 into account individually in the estimation of esds in distances, angles
 and torsion angles; correlations between esds in cell parameters are only
 used when they are defined by crystal symmetry.  An approximate (isotropic)
 treatment of cell esds is used for estimating esds involving l.s. planes.
;
loop_
    _geom_bond_atom_site_label_1
    _geom_bond_atom_site_label_2
    _geom_bond_site_symmetry_2
    _geom_bond_distance
    _geom_bond_publ_flag
    N1 H1 . 0.8593 ?
    N1 C1 . 1.332(8) n
    N1 C5 . 1.341(9) n
    N2 H2 . 0.8611 ?
    N2 C8 . 1.325(13) n
    N2 C9 . 1.338(12) n
    C1 H1A . 0.9300 ?
    C1 C2 . 1.372(8) n
    C2 H2A . 0.9300 ?
    C2 C3 . 1.393(9) n
    C3 C4 . 1.401(8) n
    C3 C6 . 1.476(7) n
    C4 H4 . 0.9300 ?
    C4 C5 . 1.368(9) n
    C5 H5 . 0.9300 ?
    C6 C7 . 1.397(9) n
    C6 C10 . 1.384(9) n
    C7 H7 . 0.9300 ?
    C7 C8 . 1.394(9) n
    C8 H8 . 0.9300 ?
    C9 H9 . 0.9300 ?
    C9 C10 . 1.385(9) n
    C10 H10 . 0.9300 ?
    Sn1 Cl1 . 2.3831(18) n
    Sn1 Cl2 . 2.4032(12) n
    Sn1 Cl3 . 2.4183(14) n
    Sn1 Cl4 . 2.3994(17) n
    Sn1 F1 . 2.096(4) n
    Sn1 F2 . 2.030(4) n
    O1W H1WA . 0.8512 ?
    O1W H1WB . 0.8498 ?
loop_
    _geom_angle_atom_site_label_1
    _geom_angle_atom_site_label_2
    _geom_angle_atom_site_label_3
    _geom_angle_site_symmetry_1
    _geom_angle_site_symmetry_3
    _geom_angle
    _geom_angle_publ_flag
    C1 N1 H1 . . 118.8 ?
    C1 N1 C5 . . 122.4(5) no
    C5 N1 H1 . . 118.8 ?
    C8 N2 H2 . . 118.7 ?
    C8 N2 C9 . . 123.0(6) no
    C9 N2 H2 . . 118.3 ?
    N1 C1 H1A . . 120.2 ?
    N1 C1 C2 . . 119.6(5) no
    C2 C1 H1A . . 120.2 ?
    C1 C2 H2A . . 119.8 ?
    C1 C2 C3 . . 120.3(5) no
    C3 C2 H2A . . 119.8 ?
    C2 C3 C4 . . 117.9(5) no
    C2 C3 C6 . . 121.0(5) no
    C4 C3 C6 . . 121.0(6) no
    C3 C4 H4 . . 120.2 ?
    C5 C4 C3 . . 119.6(6) no
    C5 C4 H4 . . 120.2 ?
    N1 C5 C4 . . 120.1(6) no
    N1 C5 H5 . . 119.9 ?
    C4 C5 H5 . . 119.9 ?
    C7 C6 C3 . . 119.4(5) no
    C10 C6 C3 . . 120.5(6) no
    C10 C6 C7 . . 120.0(5) no
    C6 C7 H7 . . 121.1 ?
    C8 C7 C6 . . 117.8(7) no
    C8 C7 H7 . . 121.1 ?
    N2 C8 C7 . . 120.5(7) no
    N2 C8 H8 . . 119.8 ?
    C7 C8 H8 . . 119.8 ?
    N2 C9 H9 . . 120.3 ?
    N2 C9 C10 . . 119.3(7) no
    C10 C9 H9 . . 120.3 ?
    C6 C10 C9 . . 119.3(7) no
    C6 C10 H10 . . 120.3 ?
    C9 C10 H10 . . 120.3 ?
    Cl1 Sn1 Cl2 . . 91.56(6) no
    Cl1 Sn1 Cl3 . . 175.29(7) no
    Cl1 Sn1 Cl4 . . 93.27(7) no
    Cl2 Sn1 Cl3 . . 90.42(5) no
    Cl4 Sn1 Cl2 . . 93.84(8) no
    Cl4 Sn1 Cl3 . . 90.87(6) no
    F1 Sn1 Cl1 . . 89.16(12) no
    F1 Sn1 Cl2 . . 172.46(14) no
    F1 Sn1 Cl3 . . 88.32(12) no
    F1 Sn1 Cl4 . . 93.60(14) no
    F2 Sn1 Cl1 . . 87.98(13) no
    F2 Sn1 Cl2 . . 87.21(13) no
    F2 Sn1 Cl3 . . 87.85(12) no
    F2 Sn1 Cl4 . . 178.34(13) no
    F2 Sn1 F1 . . 85.32(17) no
    H1WA O1W H1WB . . 109.4 ?
loop_
    _geom_torsion_atom_site_label_1
    _geom_torsion_atom_site_label_2
    _geom_torsion_atom_site_label_3
    _geom_torsion_atom_site_label_4
    _geom_torsion_site_symmetry_1
    _geom_torsion_site_symmetry_2
    _geom_torsion_site_symmetry_3
    _geom_torsion_site_symmetry_4
    _geom_torsion
    _geom_torsion_publ_flag
    N1 C1 C2 C3 . . . . 0.2(9) ?
    N2 C9 C10 C6 . . . . -0.8(11) ?
    C1 N1 C5 C4 . . . . -1.9(10) ?
    C1 C2 C3 C4 . . . . -2.5(8) ?
    C1 C2 C3 C6 . . . . 174.9(5) ?
    C2 C3 C4 C5 . . . . 2.7(8) ?
    C2 C3 C6 C7 . . . . -38.8(7) ?
    C2 C3 C6 C10 . . . . 142.5(6) ?
    C3 C4 C5 N1 . . . . -0.6(9) ?
    C3 C6 C7 C8 . . . . -176.4(6) ?
    C3 C6 C10 C9 . . . . 178.1(6) ?
    C4 C3 C6 C7 . . . . 138.5(6) ?
    C4 C3 C6 C10 . . . . -40.1(8) ?
    C5 N1 C1 C2 . . . . 2.1(9) ?
    C6 C3 C4 C5 . . . . -174.8(5) ?
    C6 C7 C8 N2 . . . . -2.7(11) ?
    C7 C6 C10 C9 . . . . -0.5(10) ?
    C8 N2 C9 C10 . . . . 0.2(12) ?
    C9 N2 C8 C7 . . . . 1.6(13) ?
    C10 C6 C7 C8 . . . . 2.2(9) ?
loop_
    _geom_hbond_atom_site_label_D
    _geom_hbond_atom_site_label_H
    _geom_hbond_atom_site_label_A
    _geom_hbond_site_symmetry_A
    _geom_hbond_distance_DH
    _geom_hbond_distance_HA
    _geom_hbond_distance_DA
    _geom_hbond_angle_DHA
    _geom_hbond_publ_flag
    N1 H1 F2 3_644 0.86 1.79 2.629(6) 163 yes
    N2 H2 F1 . 0.86 2.32 2.989(6) 134 yes
    N2 H2 O1W 2_665 0.86 2.11 2.819(10) 140 yes
    O1W H1WA Cl1 1_455 0.85 2.51 3.324(8) 159 yes
    O1W H1WB Cl4 2_665 0.85 2.72 3.366(8) 134 yes
    O1W H1WB F2 2_664 0.85 2.32 2.906(9) 126 yes
    C1 H1A Cl3 2_664 0.93 2.82 3.473(6) 128 yes
    C9 H9 F1 2_665 0.93 2.44 3.109(9) 129 yes
_shelx_space_group_comment
;
The symmetry employed for this shelxl refinement is uniquely defined
by the following loop, which should always be used as a source of
symmetry information in preference to the above space-group names.
They are only intended as comments.
;
_shelx_estimated_absorpt_T_min     0.833
_shelx_estimated_absorpt_T_max     0.852
_shelx_hkl_file
;
   1   0   0   -0.50    0.20
   2   0   0  185.68   13.60
   3   0   0   -1.60    0.70
   4   0   0 2849.91  200.88
  -6   0   0 1385.36   96.09
   6   0   0 1342.77   96.49
   7   0   0    3.40    2.00
  -7   0   0    1.90    1.00
   8   0   0   15.20    2.90
   9   0   0   -2.40    2.20
  10   0   0   67.49    7.10
  11   0   0    6.60    3.60
  12   0   0   15.00    4.80
  -1  -1   0   -0.10    0.50
   1   1   0   -0.50    0.50
   1  -1   0    0.40    0.60
   2   1   0 1778.62  118.69
  -2  -1   0 1587.74  118.39
   2  -1   0 1682.43  118.49
   3  -1   0    2.10    0.90
   3   1   0    0.40    0.80
  -3  -1   0    0.10    0.50
   4  -1   0 1298.77   91.09
  -4  -1   0 1305.87   90.89
   4   1   0 1270.07   91.09
   5   1   0    1.10    1.30
   5  -1   0    2.60    1.30
  -5  -1   0    2.60    0.80
   6   1   0  451.75   32.10
  -6  -1   0  442.36   31.70
   6  -1   0  444.96   32.10
   7  -1   0   10.50    2.40
   8  -1   0  189.58   14.70
   8   1   0  195.08   14.80
   9   1   0    3.00    2.50
   9  -1   0    0.10    2.10
  10   1   0    8.00    3.40
  10  -1   0    6.10    3.10
  11   1   0    3.80    3.60
  11  -1   0    3.10    3.40
  12   1   0   11.20    4.40
  12  -1   0   16.80    4.60
   0  -2   0 2825.02  199.48
   1  -2   0   -0.40    0.30
   1   2   0    0.00    0.60
   1  -2   0    0.80    0.60
  -1  -2   0   -0.40    0.60
  -2  -2   0 1513.65  104.69
   2   2   0 1458.05  104.79
  -3  -2   0   -0.70    0.60
   3   2   0    1.60    1.00
   3  -2   0    0.10    0.80
   4  -2   0 1414.26   96.89
  -4  -2   0 1403.66   96.69
   4   2   0 1299.17   96.79
  -5  -2   0    3.80    1.00
   5  -2   0    3.20    1.40
   5   2   0    4.30    1.40
   6  -2   0  331.57   24.10
  -6  -2   0  328.67   23.70
   6   2   0  335.27   24.10
   7  -2   0    1.70    1.80
   7   2   0    0.40    1.90
  -7  -2   0    1.60    1.10
  -8  -2   0   10.20    1.70
   8  -2   0    6.30    2.50
   8   2   0   10.90    2.70
   9   2   0   -3.10    2.10
   9  -2   0   -2.60    2.10
  10   2   0   58.29    6.60
  10  -2   0   55.49    6.50
  11   2   0   -0.20    3.40
  11  -2   0    2.00    3.50
  12  -2   0    5.50    4.10
  12   2   0   13.10    4.40
  12  -2   0   11.40    3.90
   0  -3   0   49.50    3.80
   1  -3   0    4.70    1.00
  -1  -3   0    2.50    1.00
  -2  -3   0 1613.94  115.19
   2  -3   0 1622.34  115.19
   2   3   0 1675.83  115.19
   2  -3   0 1628.74  115.09
  -3  -3   0    1.10    0.90
   3   3   0    5.20    1.20
   3  -3   0    3.50    0.90
   4  -3   0 2738.73  184.58
  -4  -3   0 2604.94  184.38
   4   3   0 2518.05  184.48
  -5  -3   0    3.20    1.20
   5  -3   0    8.30    1.80
   5   3   0    8.40    1.80
   6  -3   0  117.39    9.80
  -6  -3   0  124.59    9.50
   6   3   0  140.59    9.90
   7  -3   0    6.60    2.10
  -7  -3   0    3.90    1.40
   7   3   0    8.10    2.30
   8   3   0  208.48   16.40
   8  -3   0  209.88   16.50
  -8  -3   0  227.88   15.80
   9   3   0    3.80    2.70
   9  -3   0    1.10    2.40
  10  -3   0    8.70    3.00
  10   3   0    2.80    3.20
  10  -3   0    5.50    3.20
  11  -3   0   -2.00    2.70
  11   3   0    3.10    3.70
  11  -3   0    1.50    3.60
  12  -3   0   10.70    3.90
  12   3   0   16.10    4.60
   0  -4   0 7592.84  531.35
   0  -4   0 7521.55  532.05
  -1  -4   0    5.00    1.20
   1  -4   0    6.00    0.80
   1  -4   0    1.60    1.10
   2  -4   0  443.86   30.60
   2  -4   0  461.55   30.80
   2   4   0  401.06   30.80
  -2  -4   0  419.06   30.70
  -3  -4   0    1.30    1.10
   3   4   0    1.60    1.20
   3  -4   0    2.60    0.90
   4  -4   0 1345.67  100.89
  -4  -4   0 1513.05  100.99
   4   4   0 1435.16  101.09
  -5  -4   0    3.60    1.20
   5   4   0    3.40    1.60
   5  -4   0    2.30    1.20
   6   4   0  446.86   32.10
   6  -4   0  459.55   31.90
  -6  -4   0  429.26   31.80
   7  -4   0    5.00    1.80
   7   4   0   -0.10    2.00
  -7  -4   0    0.50    1.40
   8  -4   0   16.20    2.80
   8   4   0   16.60    3.30
  -8  -4   0   18.80    2.50
   9  -4   0    1.20    2.20
   9   4   0   -0.60    2.60
  10   4   0   64.19    7.20
  10  -4   0   63.19    6.80
  11   4   0    0.00    3.50
  11  -4   0    1.50    2.90
  12  -4   0   13.40    3.70
  12   4   0    4.40    4.20
  -1  -5   0   -0.50    1.10
   1  -5   0    3.40    0.70
   1  -5   0    2.30    1.20
   2   5   0  361.46   25.70
   2  -5   0  362.66   25.40
   2  -5   0  372.06   25.70
  -2  -5   0  334.97   25.60
   3  -5   0    2.80    1.00
  -3  -5   0    3.90    1.20
   3   5   0    1.60    1.40
  -4  -5   0  503.95   36.90
   4   5   0  515.75   37.00
   4  -5   0  530.85   36.70
   5  -5   0    3.30    1.30
   5   5   0    1.90    1.70
  -5  -5   0    2.10    1.40
   6   5   0  130.39    9.90
  -6  -5   0  125.09    9.40
   6  -5   0  115.69    9.40
   7   5   0    2.40    2.20
  -7  -5   0    0.10    1.40
   7  -5   0    1.60    1.70
  -8  -5   0  117.09    9.40
   8  -5   0  127.89    9.70
   8   5   0  116.29   10.10
   9  -5   0    0.90    2.10
   9   5   0    1.30    2.80
  10  -5   0    1.90    2.60
  10   5   0    2.50    3.30
  11   5   0    3.60    3.70
  11  -5   0    0.30    2.60
   0  -6   0 1047.60   74.19
   1  -6   0    1.90    0.60
   1  -6   0    0.80    1.20
  -1  -6   0   -2.60    1.20
  -2  -6   0  154.98   12.90
   2  -6   0  188.28   12.60
   2   6   0  153.68   13.00
   2  -6   0  200.28   13.00
   3   6   0    3.40    1.60
  -3  -6   0    2.30    1.50
   3  -6   0    3.80    1.10
   4  -6   0  499.65   38.30
  -4  -6   0  567.84   38.60
   4   6   0  552.44   38.70
  -5  -6   0    0.80    1.50
   5   6   0    1.80    1.80
   5  -6   0    3.20    1.30
   6  -6   0  113.19    7.90
   6   6   0   90.69    8.30
  -6  -6   0   93.39    7.90
  -7  -6   0   -2.20    1.50
   7  -6   0    0.50    1.60
   7   6   0   -1.40    2.20
   8   6   0   10.70    3.10
  -8  -6   0    5.10    2.00
   8  -6   0   10.90    2.40
   9  -6   0    1.10    2.00
   9   6   0    0.20    3.00
  10   6   0   29.20    5.10
  10  -6   0   26.70    4.10
  11   6   0    3.80    3.70
  11  -6   0    5.30    3.20
  -1  -7   0   -2.80    1.70
   1  -7   0   -0.90    1.60
   2  -7   0  827.02   60.89
   2  -7   0  851.81   61.39
   2   7   0  904.01   61.49
  -2  -7   0  877.11   61.39
   3  -7   0    5.70    1.30
   3   7   0    5.60    2.10
  -3  -7   0    5.90    2.00
   4   7   0  506.75   36.60
   4  -7   0  528.35   36.20
  -4  -7   0  487.85   36.50
   5  -7   0    1.80    1.40
  -5  -7   0    0.60    1.60
   5   7   0    3.20    2.20
   6  -7   0   16.20    2.70
   6   7   0   35.00    4.10
  -6  -7   0   21.00    3.10
   7   7   0    1.60    2.60
   7  -7   0    0.00    1.60
  -7  -7   0   -0.40    1.80
   8   7   0  132.69   10.80
  -8  -7   0  118.39   10.00
   9   7   0   -0.20    3.00
  10   7   0    7.70    3.80
   0  -8   0  376.16   27.30
   1  -8   0   -1.80    1.70
  -1  -8   0   -1.70    1.70
  -2  -8   0   22.00    3.00
   2   8   0   23.90    3.30
  -3  -8   0    4.30    2.00
   3   8   0    1.80    2.10
   4   8   0  283.77   20.80
  -4  -8   0  274.27   20.60
   5   8   0   -0.30    2.10
  -5  -8   0    2.60    2.00
  -6  -8   0   39.80    4.80
   6   8   0   45.40    5.30
   7   8   0   -2.00    2.60
  -7  -8   0   -0.70    2.10
   8   8   0    8.30    3.50
  -8  -8   0    9.00    2.60
   9   8   0   -0.90    3.10
  10   8   0   18.50    4.70
   0  -9   0   -2.80    1.70
   1   9   0   -4.10    1.70
  -1  -9   0   -2.00    1.80
   1  -9   0   -0.50    1.90
  -2  -9   0  163.18   12.20
   2   9   0  143.59   12.20
   2  -9   0  157.98   12.20
   3   9   0    3.60    2.40
  -3  -9   0    4.40    2.30
  -4  -9   0   79.69    7.10
   4   9   0   75.29    7.30
   5   9   0    0.50    2.40
  -5  -9   0    0.10    2.20
  -6  -9   0   11.90    3.00
   6   9   0   13.40    3.60
  -7  -9   0    0.50    2.30
   7   9   0   -1.30    2.90
  -8  -9   0   45.00    5.50
   8   9   0   50.99    6.40
   9   9   0   -0.20    3.20
   0 -10   0  198.08   15.40
   1 -10   0   -2.00    2.20
   1  10   0    0.40    2.30
  -1 -10   0   -1.40    2.30
   2  10   0   62.69    6.20
  -2 -10   0   53.69    6.10
   3  10   0    1.60    2.50
  -3 -10   0    3.00    2.50
  -4 -10   0  105.69    9.20
   4  10   0  101.29    9.20
   5  10   0    0.40    2.70
  -5 -10   0   -1.90    2.40
   6  10   0   41.20    5.60
  -6 -10   0   38.00    5.20
  -7 -10   0    1.80    2.50
   7  10   0    4.60    3.40
  -8 -10   0    5.90    3.10
   8  10   0    6.90    3.70
   0 -11   0    5.60    2.80
   1  11   0    2.70    2.80
  -1 -11   0    1.00    2.70
   2  11   0   73.79    7.30
  -2 -11   0   74.39    7.40
  -3 -11   0   -2.70    2.40
   3  11   0    1.00    2.80
   4  11   0   32.50    4.80
  -4 -11   0   18.70    3.90
   5  11   0   -0.40    2.80
  -5 -11   0    3.20    2.80
  -6 -11   0   12.50    3.40
   6  11   0   16.80    4.30
   7  11   0    1.10    3.40
  -7 -11   0    4.00    2.80
   0  12   0   33.30    4.90
   1  12   0   -1.20    2.60
  -1 -12   0    0.50    2.90
  -2 -12   0   10.30    3.40
   2  12   0    5.10    3.00
   3  12   0   -0.90    2.70
  -3 -12   0   -3.10    2.70
  -4 -12   0   20.30    4.30
   4  12   0   24.60    4.60
   5  12   0   -2.10    2.90
  -5 -12   0   -1.70    2.50
   0  13   0   10.70    3.50
   1  13   0    0.00    3.00
  -1  13   0    2.40    2.80
   2  13   0   33.80    5.30
  -2 -13   0   31.10    5.40
   0   0  -1    0.00    0.10
   0   0   1    0.00    0.10
   2   0  -1 6831.32  486.05
   2   0   1 6980.40  486.05
   3   0  -1  170.78   12.20
   3   0   1  166.68   12.20
   4   0  -1 3370.46  235.28
   4   0   1 3318.47  235.48
   5   0  -1 1768.42  122.99
   5   0   1 1719.13  122.99
  -6   0   1  292.47   21.40
   6   0   1  308.47   21.80
   6   0  -1  300.97   21.80
  -7   0  -1   59.49    5.20
   7   0   1   73.49    6.00
   7   0  -1   78.89    6.10
  -7   0   1   62.49    5.10
   8   0  -1  184.18   14.50
   8   0   1  201.48   14.60
  -8   0  -1  183.48   13.80
   9   0  -1    3.10    2.50
   9   0   1    4.50    2.50
  10   0   1    3.30    3.00
  10   0  -1    1.70    2.80
  11   0  -1   20.50    4.70
  11   0   1   31.00    5.30
  12   0   1    8.40    4.10
  12   0  -1   11.40    4.60
   0   1   1   -1.20    0.20
   0  -1  -1   -1.30    0.10
  -1  -1  -1 2830.72  185.58
   1   1  -1 2762.92  185.78
   1   1   1 2295.97  185.48
  -1  -1   1 2606.84  185.38
   1  -1  -1 2677.83  185.58
   2   1  -1  433.66   32.40
   2  -1   1  465.25   32.40
  -2  -1  -1  463.35   32.30
   2  -1  -1  489.25   32.40
  -2  -1   1  453.45   32.30
   2   1   1  444.26   32.40
   3   1  -1  548.15   39.00
   3  -1   1  551.54   39.00
  -3  -1  -1  550.74   38.90
  -3  -1   1  559.64   38.80
   3  -1  -1  553.54   39.00
   3   1   1  541.15   39.00
   4  -1   1  129.49   10.00
  -4  -1  -1  130.99    9.70
   4   1  -1  147.69   10.00
   4  -1  -1  127.39   10.00
  -4  -1   1  129.19    9.70
   4   1   1  145.79   10.00
  -5  -1  -1   96.79    7.80
   5  -1   1  116.39    8.30
   5   1  -1  111.09    8.30
   5   1   1  100.89    8.20
  -5  -1   1  111.29    7.80
   5  -1  -1  107.59    8.20
   6  -1   1  129.49    9.70
   6   1  -1  128.59    9.70
  -6  -1  -1  119.09    9.20
   6   1   1  132.69    9.70
  -6  -1   1  123.99    9.20
   6  -1  -1  125.89    9.70
  -7  -1  -1  361.36   25.60
   7  -1   1  353.76   26.10
   7   1  -1  356.26   26.20
  -7  -1   1  364.96   25.60
   7  -1  -1  356.16   26.20
   7   1   1  359.46   26.10
   8  -1   1    4.60    2.30
  -8  -1  -1    0.50    1.10
   8   1  -1    2.80    2.30
   8   1   1   -0.20    2.00
   8  -1  -1    1.70    2.10
   9  -1   1   29.40    4.30
   9   1  -1   28.60    4.20
   9   1   1   32.80    4.50
   9  -1  -1   36.70    4.70
  10   1  -1   10.20    3.50
  10  -1   1   19.70    4.00
  10   1   1   15.80    3.80
  10  -1  -1   11.60    3.50
  11   1  -1   11.30    4.20
  11  -1   1   16.50    4.40
  11  -1  -1   15.10    4.30
  11   1   1   14.40    4.10
  12   1  -1    8.70    4.30
  12  -1   1    6.80    4.00
  12  -1  -1    3.80    3.90
  12   1   1    5.70    4.00
  12  -1  -1    9.10    3.60
   0  -2  -1   -0.10    0.30
   1   2  -1 1554.84  113.29
  -1  -2  -1 1650.63  113.29
   1  -2   1 1422.26  113.19
   1  -2   1 1746.13  113.39
   1   2   1 1587.64  113.19
  -1  -2   1 1634.04  113.19
   1  -2  -1 1675.83  113.29
  -2  -2  -1  139.89   10.20
   2  -2  -1  146.89   10.20
  -2  -2   1  132.59   10.20
   2  -2  -1  149.59   10.30
  -3  -2  -1   37.90    3.30
   3  -2   1   43.20    3.50
   3   2  -1   44.60    3.50
   3   2   1   47.20    3.50
   3  -2  -1   47.20    3.50
  -3  -2   1   34.50    3.20
  -4  -2  -1  573.74   41.60
   4  -2   1  583.54   41.80
   4   2  -1  587.74   41.80
  -4  -2   1  560.74   41.60
   4   2   1  609.24   41.80
   4  -2  -1  619.24   41.90
  -5  -2  -1  520.95   38.50
   5  -2   1  543.65   38.80
   5   2  -1  568.04   38.80
   5  -2  -1  528.55   38.70
  -5  -2   1  564.54   38.50
   5   2   1  532.55   38.70
  -6  -2  -1  336.77   23.30
   6  -2   1  309.37   23.70
   6   2  -1  323.87   23.70
   6   2   1  336.97   23.70
  -6  -2   1  330.67   23.30
   6  -2  -1  317.37   23.70
   7  -2   1   66.49    5.70
  -7  -2  -1   60.09    4.90
   7   2  -1   51.89    5.60
   7  -2  -1   64.19    5.60
  -7  -2   1   60.49    4.80
   7   2   1   55.59    5.60
   8  -2   1  148.49   12.10
   8   2  -1  153.78   12.10
  -8  -2  -1  156.78   11.40
   8   2   1  154.58   12.20
   8  -2  -1  156.18   12.20
   9   2  -1   -1.00    2.30
   9  -2   1    0.40    2.20
   9   2   1   -1.40    2.40
   9  -2  -1    3.40    2.40
  10   2  -1    1.50    3.00
  10  -2   1    3.40    2.90
  10   2   1    2.80    3.10
  10  -2  -1    6.40    3.00
  11  -2   1   24.20    4.90
  11   2  -1   23.30    5.00
  11  -2  -1   25.00    4.30
  11  -2  -1   24.40    5.00
  11   2   1   22.80    4.90
  12  -2   1    6.80    3.90
  12   2  -1   13.80    4.50
  12  -2   1    8.60    3.60
  12  -2  -1    5.80    3.70
  12   2   1    6.40    4.10
  12  -2  -1    8.10    4.20
   0  -3  -1 7678.03  536.35
   0  -3  -1 7790.32  535.75
   0  -3   1 7577.04  535.45
   0  -3   1 7430.86  536.35
   1  -3   1 1225.48   85.89
   1  -3   1 1217.48   85.69
  -1  -3  -1 1247.28   85.89
   1  -3  -1 1142.89   85.69
   1  -3  -1 1167.08   85.89
  -1  -3   1 1314.77   85.89
   2  -3   1  166.28   11.80
  -2  -3  -1  167.48   11.90
   2  -3  -1  171.68   11.80
   2  -3  -1  174.68   11.90
  -2  -3   1  145.89   11.90
   2   3   1  164.08   12.00
   3   3  -1 1096.69   76.29
  -3  -3  -1 1040.90   76.19
   3   3   1 1069.29   76.29
  -3  -3   1 1089.79   76.19
   3  -3  -1 1106.29   76.19
  -4  -3  -1  347.27   23.40
   4   3  -1  309.77   23.60
   4   3   1  353.86   23.60
  -4  -3   1  311.07   23.40
   4  -3  -1  317.37   23.60
  -5  -3  -1  107.09    9.00
   5  -3   1  139.49    9.50
   5   3  -1  120.09    9.30
   5  -3  -1  135.29    9.40
  -5  -3   1  117.79    9.00
   5   3   1  115.49    9.30
   6  -3   1  178.78   13.50
   6   3  -1  168.88   13.40
  -6  -3  -1  187.28   13.10
   6  -3  -1  183.88   13.50
  -6  -3   1  170.68   13.00
   6   3   1  183.68   13.40
   7  -3   1  299.57   22.10
  -7  -3  -1  305.47   21.70
   7   3  -1  307.07   22.10
   7  -3  -1  262.57   22.00
   7   3   1  307.87   22.10
  -7  -3   1  316.67   21.60
   8   3  -1   42.40    4.70
   8  -3   1   35.50    4.50
  -8  -3  -1   31.80    3.60
   8   3   1   41.70    4.80
  -8  -3   1   32.90    4.20
   8  -3  -1   40.10    4.70
   9  -3   1   37.70    4.80
   9   3  -1   44.40    5.10
   9   3   1   36.10    4.90
   9  -3  -1   34.80    4.80
  10  -3   1   11.20    3.90
  10   3  -1    7.30    3.50
  10  -3  -1   15.10    3.80
  10   3   1   16.40    3.90
  10  -3  -1   13.90    3.30
  11  -3   1    9.00    3.90
  11   3  -1    8.90    4.00
  11  -3   1    4.80    3.10
  11   3   1   19.50    4.50
  11  -3  -1    6.60    4.10
  11  -3  -1   10.60    3.60
  12  -3   1    7.30    3.50
  12   3  -1   11.50    4.30
  12  -3  -1    3.00    3.40
  12   3   1    5.60    4.20
   1  -4   1 1244.98   82.89
  -1  -4  -1 1075.19   83.09
   1  -4   1 1273.27   83.19
   1  -4  -1 1148.69   83.09
  -1  -4   1 1177.68   83.09
   1  -4  -1 1149.78   82.89
   2  -4   1  784.52   59.59
   2   4  -1  801.52   59.89
   2  -4   1  804.82   59.79
  -2  -4  -1  900.41   59.89
  -2  -4   1  786.52   59.79
   2   4   1  901.81   59.89
   2  -4  -1  883.71   59.79
   2  -4  -1  908.01   59.69
  -3  -4  -1  278.97   20.00
   3  -4   1  265.07   19.90
   3   4  -1  305.27   20.20
  -3  -4   1  313.37   20.10
   3  -4  -1  241.38   19.90
   3   4   1  273.07   20.10
   4   4  -1  704.13   55.09
   4  -4   1  764.52   54.89
  -4  -4  -1  816.52   54.99
   4  -4  -1  852.31   54.99
   4   4   1  808.32   55.09
  -4  -4   1  715.53   54.99
   5   4  -1  418.56   27.90
  -5  -4  -1  376.26   27.60
   5  -4   1  389.06   27.60
   5   4   1  363.16   27.80
   5  -4  -1  359.86   27.60
  -5  -4   1  408.26   27.60
   6   4  -1  120.19   10.10
  -6  -4  -1  143.49    9.80
   6   4   1  142.49   10.10
  -6  -4   1  115.89    9.60
   6  -4  -1  122.59    9.80
   7   4  -1   28.70    4.00
  -7  -4  -1   36.60    3.60
  -7  -4   1   38.50    3.50
   7  -4  -1   39.10    3.90
   7   4   1   25.40    3.80
   8  -4   1  135.39   10.50
   8   4  -1  132.09   10.90
  -8  -4  -1  138.49   10.20
   8  -4  -1  138.99   10.60
  -8  -4   1  116.39   10.00
   8   4   1  143.09   10.90
   9   4  -1   10.40    3.20
   9  -4   1   12.60    2.90
   9   4   1    9.50    3.30
   9  -4  -1   15.20    3.10
  10  -4   1   14.10    3.40
  10   4  -1   14.60    4.10
  10   4   1   23.50    4.30
  10  -4  -1   11.90    3.30
  11  -4   1   17.20    3.80
  11   4  -1   21.80    4.80
  11   4   1   28.70    5.00
  11  -4  -1   15.40    3.80
  12   4  -1    6.70    4.10
  12  -4   1    3.60    3.10
  12   4   1    6.50    4.10
  12  -4  -1   11.60    3.70
   0  -5  -1  850.71   58.09
   0  -5  -1  811.52   58.39
   0  -5   1  811.62   58.39
   1  -5   1  315.07   22.40
  -1  -5  -1  321.67   22.80
   1  -5   1  315.77   22.80
  -1  -5   1  363.36   22.80
   1  -5  -1  291.97   22.70
   1  -5  -1  296.67   22.50
   2  -5   1   68.79    5.30
   2   5  -1   59.69    5.40
   2  -5   1   63.49    5.00
  -2  -5  -1   75.69    5.40
  -2  -5   1   70.09    5.40
   2  -5  -1   64.99    5.00
   2   5   1   63.69    5.30
   2  -5  -1   71.19    5.30
  -3  -5  -1  508.85   37.90
   3  -5   1  582.14   37.70
   3   5  -1  520.45   38.00
  -3  -5   1  548.05   37.90
   3   5   1  488.55   38.00
   3  -5  -1  544.65   37.80
  -4  -5  -1  333.67   22.60
   4  -5   1  299.37   22.40
   4   5  -1  300.87   22.70
   4  -5  -1  304.57   22.40
   4   5   1  317.87   22.70
  -4  -5   1  323.17   22.60
   5  -5   1  101.59    7.30
   5   5  -1   96.89    7.70
  -5  -5  -1   82.49    7.30
   5  -5  -1   96.89    7.30
   5   5   1   86.49    7.60
  -5  -5   1   98.79    7.40
   6  -5   1   31.60    3.20
  -6  -5  -1   25.40    3.20
   6   5  -1   37.10    4.10
   6  -5  -1   29.70    3.30
  -6  -5   1   29.60    3.20
   6   5   1   33.50    3.80
   7  -5   1  115.29    8.30
  -7  -5  -1   91.99    8.10
   7   5  -1  102.09    8.70
   7   5   1   97.99    8.60
  -7  -5   1  109.39    8.10
   7  -5  -1  101.79    8.30
   8  -5   1    4.80    2.10
  -8  -5  -1    5.20    1.90
   8   5  -1    8.60    2.90
   8   5   1    5.70    2.80
  -8  -5   1    3.60    1.60
   8  -5  -1    5.50    2.10
   9   5  -1   22.10    4.10
   9  -5   1   21.70    3.50
   9   5   1   17.20    3.90
   9  -5  -1   21.20    3.40
  10   5  -1    9.50    3.80
  10  -5   1   16.30    3.40
  10   5   1   16.80    4.10
  10  -5  -1   15.40    3.40
  11  -5   1    3.10    2.70
  11   5  -1   -0.20    3.50
  11   5   1    7.30    3.90
  11  -5  -1    2.40    2.80
   0  -6  -1    6.80    1.50
   0  -6   1    4.40    1.50
  -1  -6  -1  247.08   20.40
   1  -6   1  310.37   20.50
   1  -6   1  318.77   20.00
   1  -6  -1  265.27   20.40
   1  -6  -1  278.87   20.10
  -1  -6   1  268.87   20.50
   2   6  -1  201.68   16.30
   2  -6   1  199.18   15.90
   2  -6   1  197.98   16.20
  -2  -6  -1  262.47   16.40
   2   6   1  248.28   16.40
   2  -6  -1  232.18   16.00
   2  -6  -1  242.58   16.40
  -2  -6   1  205.68   16.30
   3   6  -1  106.09    7.30
  -3  -6  -1   92.39    7.10
   3  -6   1   71.49    6.50
   3   6   1   93.09    7.10
   4  -6   1  294.67   20.40
  -4  -6  -1  324.07   20.80
   4   6  -1  256.97   20.80
   4   6   1  294.97   20.90
  -4  -6   1  252.57   20.60
   5  -6   1  148.39   10.70
   5   6  -1  149.49   11.20
  -5  -6  -1  132.19   10.90
  -5  -6   1  162.58   11.00
   5  -6  -1  131.19   10.70
   5   6   1  141.99   11.10
   6  -6   1    7.50    1.90
  -6  -6  -1   12.00    2.20
   6   6  -1   12.40    2.70
   6  -6  -1   12.70    2.20
   6   6   1   16.50    2.90
  -6  -6   1   11.70    2.20
   7  -6   1   18.00    2.70
   7   6  -1   18.90    3.50
  -7  -6  -1   18.00    2.90
   7  -6  -1   25.50    3.00
   7   6   1   13.70    3.20
  -7  -6   1   19.40    2.80
   8  -6   1   77.39    7.20
   8   6  -1   84.49    8.00
  -8  -6  -1   87.79    7.20
  -8  -6   1   75.49    7.00
   8  -6  -1   97.69    7.40
   8   6   1   86.99    7.90
   9   6  -1   22.60    4.20
   9  -6   1   17.60    3.20
   9  -6  -1   15.50    3.10
   9   6   1   15.00    3.80
  10  -6   1    0.70    2.30
  10   6  -1    3.90    3.40
  10  -6  -1   -0.90    2.30
  10   6   1   -0.80    3.20
  11   6  -1   13.10    4.30
  11   6   1    7.90    4.00
  11  -6  -1   11.40    3.40
   0  -7   1  576.34   44.00
   0  -7  -1  656.83   44.10
  -1  -7  -1  145.79   10.20
   1  -7   1  137.09   10.20
   1  -7  -1  121.89    9.50
   1  -7  -1  124.89   10.10
   2   7  -1   66.09    6.50
   2  -7   1   85.69    5.80
  -2  -7  -1   65.49    6.50
   2  -7   1   90.79    6.60
  -2  -7   1   61.09    6.50
   2   7   1   65.39    6.50
   2  -7  -1   89.99    6.70
   2  -7  -1   88.09    5.90
  -3  -7  -1  499.35   37.90
   3   7  -1  560.34   38.00
   3  -7   1  549.45   37.40
   3   7   1  492.15   37.90
  -3  -7   1  556.14   37.90
   3  -7  -1  510.65   37.50
   4   7  -1  207.58   15.40
   4  -7   1  169.78   14.70
  -4  -7  -1  230.38   15.30
  -4  -7   1  206.08   15.20
   4  -7  -1  181.68   14.80
   4   7   1  241.58   15.50
  -5  -7  -1   34.40    4.10
   5  -7   1   40.60    3.60
   5   7  -1   43.20    4.70
   5  -7  -1   40.60    3.70
  -5  -7   1   32.50    4.10
   5   7   1   34.40    4.40
   6   7  -1   40.40    4.60
  -6  -7  -1   36.40    4.10
   6  -7   1   28.00    3.50
   6   7   1   40.70    4.60
   6  -7  -1   35.80    3.70
  -6  -7   1   29.60    3.90
  -7  -7  -1   56.19    5.90
   7   7  -1   73.69    6.80
   7  -7   1   67.39    5.90
  -7  -7   1   74.59    6.10
   7   7   1   69.99    6.70
   7  -7  -1   53.29    5.70
  -8  -7  -1    4.80    2.20
   8   7  -1    3.70    3.20
   8   7   1    8.20    3.20
   8  -7  -1    5.50    2.20
  -8  -7   1    2.80    2.00
   9   7  -1   18.50    4.20
   9   7   1   13.80    3.80
  10   7  -1    9.30    4.00
  10   7   1   10.10    3.90
   0  -8  -1    4.80    1.80
   0  -8   1    0.00    1.70
   1  -8   1  134.89    9.50
  -1  -8  -1  105.99    9.30
   1  -8  -1  112.39    9.30
  -1  -8   1  115.89    9.40
  -2  -8  -1  155.48   10.80
   2   8  -1  122.09   10.60
   2  -8   1  117.19   10.50
   2  -8  -1  139.79   10.60
   2   8   1  159.48   10.80
  -2  -8   1  122.39   10.60
  -3  -8  -1   43.80    4.90
   3   8  -1   49.99    5.10
  -3  -8   1   53.89    5.00
   3   8   1   42.50    4.90
   4   8  -1   72.69    6.90
  -4  -8  -1   83.59    6.90
   4   8   1   76.79    6.80
  -4  -8   1   68.79    6.60
  -5  -8  -1   57.09    5.70
   5   8  -1   64.29    6.00
  -5  -8   1   59.69    5.70
   5   8   1   56.39    5.90
  -6  -8  -1   23.20    3.50
   6   8  -1   18.60    3.80
   6   8   1   24.60    3.90
  -6  -8   1   16.60    3.10
   7   8  -1    2.90    3.00
  -7  -8  -1    0.50    2.10
  -7  -8   1    5.40    2.20
   7   8   1    4.00    2.80
  -8  -8  -1   47.80    5.40
   8   8  -1   48.90    6.30
   8   8   1   55.69    6.40
  -8  -8   1   42.00    5.20
   9   8  -1    9.20    3.80
   9   8   1   10.40    3.80
  10   8  -1    3.80    3.60
  10   8   1    2.10    3.50
   0  -9   1   43.60    5.20
   0  -9  -1   58.39    5.30
  -1  -9  -1   30.30    3.80
   1  -9   1   26.10    3.60
  -1  -9   1   30.40    3.90
   1   9   1   29.60    3.90
   1  -9  -1   24.00    3.60
   2   9  -1   14.30    3.10
  -2  -9  -1   15.40    3.00
   2   9   1   16.60    3.10
  -2  -9   1   14.70    2.90
   2  -9  -1   17.40    3.00
   3   9  -1  142.29   10.70
  -3  -9  -1  119.59   10.50
  -3  -9   1  138.29   10.60
   3   9   1  120.49   10.50
  -4  -9  -1   85.69    7.60
   4   9  -1   76.49    7.70
   4   9   1   88.19    7.60
  -4  -9   1   83.39    7.50
  -5  -9  -1   -0.20    2.10
   5   9  -1    1.10    2.40
   5   9   1    1.80    2.50
  -5  -9   1    3.30    2.30
   6   9  -1    2.70    2.90
  -6  -9  -1    0.20    2.20
   6   9   1    0.90    2.80
  -6  -9   1    1.10    2.20
   7   9  -1   33.40    5.10
  -7  -9  -1   25.10    4.10
  -7  -9   1   30.60    4.30
   7   9   1   29.50    4.90
   8   9  -1    2.70    3.30
  -8  -9  -1    2.70    2.40
   8   9   1    3.00    3.30
  -8  -9   1    2.90    2.50
   9   9  -1    3.10    3.60
   9   9   1   13.10    4.10
   0 -10  -1    2.60    2.40
   0 -10   1    0.10    2.40
   1  10  -1   80.59    7.30
  -1 -10  -1   69.49    7.30
   1 -10   1   96.39    7.50
  -1 -10   1   79.79    7.40
   1  10   1   71.09    7.20
   1 -10  -1   72.79    7.30
  -2 -10  -1   77.99    7.20
   2  10  -1   65.79    7.10
   2  10   1   92.29    7.20
  -2 -10   1   63.09    7.10
   3  10  -1   18.00    3.60
  -3 -10  -1   10.40    3.00
  -3 -10   1   18.30    3.30
   3  10   1   14.60    3.40
  -4 -10  -1   50.49    5.70
   4  10  -1   44.90    5.60
  -4 -10   1   35.20    5.20
   4  10   1   47.80    5.60
   5  10  -1   42.20    5.60
  -5 -10  -1   40.10    5.20
  -5 -10   1   45.30    5.40
   5  10   1   41.80    5.60
  -6 -10  -1    4.70    2.70
   6  10  -1    5.40    3.40
   6  10   1    5.30    3.10
  -6 -10   1    2.80    2.60
  -7 -10  -1    7.70    3.00
   7  10  -1    7.50    3.70
   7  10   1    6.10    3.50
  -7 -10   1    9.50    3.20
   8  10  -1   24.70    5.00
  -8 -10  -1   24.20    4.10
   8  10   1   24.90    4.80
   0 -11   1   24.20    4.20
   0 -11  -1   31.50    4.40
   1  11  -1   15.10    3.60
  -1 -11  -1   13.10    3.40
   1 -11  -1    8.00    3.20
  -1 -11   1    8.70    3.10
   1  11   1   14.30    3.30
  -2 -11  -1   10.90    3.10
   2  11  -1   11.60    3.40
   2  11   1   14.60    3.40
  -2 -11   1    7.50    3.10
   3  11  -1   55.89    6.10
  -3 -11  -1   34.10    5.30
  -3 -11   1   41.80    5.30
   3  11   1   40.40    5.60
   4  11  -1   32.20    5.10
  -4 -11  -1   34.60    4.90
  -4 -11   1   31.30    4.90
   4  11   1   36.80    5.30
   5  11  -1    2.40    3.10
  -5 -11  -1    1.30    2.70
  -5 -11   1    1.20    2.70
   5  11   1    0.50    2.90
   6  11  -1    6.00    3.50
  -6 -11  -1    3.40    2.80
   6  11   1    2.40    3.30
  -6 -11   1    5.50    2.80
  -7 -11  -1   10.20    3.30
   7  11  -1   13.50    4.30
  -7 -11   1   14.00    3.40
   7  11   1   13.90    4.20
   0  12   1    2.60    2.70
   0 -12  -1    0.40    2.80
   0  12  -1   -0.30    2.50
   1  12  -1   21.60    4.20
  -1 -12  -1   11.70    3.50
   1  12   1   16.70    3.90
  -1 -12   1   20.70    4.00
   2  12  -1   14.00    3.60
  -2 -12  -1   16.00    3.80
  -2 -12   1    9.60    3.50
   2  12   1   17.80    3.80
  -3 -12  -1    3.40    2.90
   3  12  -1   10.10    3.50
  -3 -12   1    6.00    3.10
   3  12   1    7.70    3.30
  -4 -12  -1    7.70    3.20
   4  12  -1    7.90    3.60
  -4 -12   1    2.30    2.90
   4  12   1   10.50    3.50
  -5 -12  -1   10.50    3.50
   5  12  -1    8.00    3.60
  -5 -12   1    7.10    3.20
   5  12   1   15.90    4.00
   0  13  -1   22.80    4.70
   0  13   1   28.90    5.00
  -1  13   1    3.80    3.00
   1  13  -1   10.40    3.60
  -1 -13  -1    6.00    3.70
  -1  13  -1    9.80    3.50
   1  13   1    6.40    3.20
  -2 -13  -1    4.50    3.50
   2  13  -1    8.00    3.70
   2  13   1    6.90    3.30
   0   0  -2    0.10    0.10
   0   0   2    0.10    0.20
   1   0  -2 1007.40   70.99
   2   0   2   29.60    2.80
   2   0  -2   34.40    2.90
   3   0  -2 2182.88  155.68
   3   0   2 2235.18  155.48
  -5   0   2  116.39    8.40
   5   0   2  117.39    8.90
   5   0  -2  115.49    8.90
   6   0  -2   26.20    2.90
   6   0   2   16.60    2.50
  -6   0   2   18.00    1.80
  -7   0   2  742.53   53.39
  -7   0  -2  741.73   53.59
   7   0  -2  753.92   53.99
   7   0   2  792.22   54.09
   8   0   2   25.30    3.60
   8   0  -2   30.10    3.90
  -8   0  -2   27.00    2.90
   9   0  -2   70.89    6.90
   9   0   2   68.99    6.70
  10   0   2    1.00    2.80
  10   0  -2   10.60    3.30
  11   0  -2   10.00    4.00
  11   0   2    9.30    3.80
  12   0  -2    3.30    3.80
  12   0   2    9.20    3.90
   0  -1  -2    1.10    0.30
   0  -1   2    1.40    0.30
   1   1  -2 7479.55  525.85
  -1  -1  -2 7709.53  525.75
   1   1   2 6668.43  525.55
   1  -1  -2 7278.07  525.35
   1  -1  -2 8000.40  525.85
  -1  -1   2 7717.33  525.45
   2   1  -2 1249.28   84.19
  -2  -1  -2 1171.48   84.09
   2  -1   2 1170.38   84.19
  -2  -1   2 1267.37   83.99
   2   1   2 1161.48   84.09
   2  -1  -2 1142.99   84.09
   3   1  -2  733.23   51.19
   3  -1   2  700.33   51.19
  -3  -1  -2  736.43   51.09
   3   1   2  706.53   51.19
   3  -1  -2  700.13   51.19
  -3  -1   2  765.82   50.99
   4  -1   2  149.39   10.50
  -4  -1  -2  133.29   10.30
   4   1  -2  151.58   10.60
   4  -1  -2  137.99   10.50
   4   1   2  127.59   10.50
  -4  -1   2  155.18   10.20
  -5  -1  -2 1379.06   95.59
   5   1  -2 1342.87   95.79
   5  -1   2 1340.77   95.79
  -5  -1   2 1404.06   95.49
   5   1   2 1339.97   95.79
   5  -1  -2 1330.17   95.79
  -6  -1  -2   67.89    5.50
   6  -1   2   75.79    6.00
   6   1  -2   69.39    6.00
   6   1   2   69.59    6.00
  -6  -1   2   71.69    5.30
   6  -1  -2   73.49    6.00
  -7  -1  -2   68.89    5.60
   7  -1   2   79.19    6.30
   7   1  -2   69.89    6.30
  -7  -1   2   68.89    5.40
   7   1   2   71.99    6.20
   7  -1  -2   70.59    6.40
  -8  -1  -2    2.20    1.30
   8   1  -2    4.00    2.20
   8  -1   2    6.40    2.40
   8   1   2    3.40    2.20
   8  -1  -2    2.00    2.30
   9  -1   2   24.70    4.00
   9   1  -2   26.90    4.20
   9  -1  -2   26.30    4.00
   9   1   2   22.50    3.90
  10  -1   2    2.80    2.90
  10   1  -2    6.50    3.20
  10   1   2   -1.30    2.80
  10  -1  -2   -0.40    2.70
  11  -1   2   43.00    6.40
  11   1  -2   51.79    6.80
  11  -1  -2   51.49    6.80
  11   1   2   60.39    7.00
  12  -1   2    1.80    3.50
  12   1  -2    3.10    4.00
  12  -1  -2    5.30    3.50
  12  -1  -2    2.50    3.90
  12   1   2    4.40    3.80
   0  -2   2  931.31   63.79
   0  -2  -2  859.71   63.79
  -1  -2  -2  383.66   27.20
   1   2  -2  402.86   27.20
  -1  -2   2  386.16   27.20
   1   2   2  409.26   27.20
   1  -2  -2  336.77   27.10
  -2  -2  -2  500.55   34.50
   2   2  -2  467.95   34.50
   2  -2  -2  488.15   34.40
  -2  -2   2  491.55   34.40
   2   2   2  476.65   34.50
   2  -2  -2  492.85   34.50
   2  -2  -2  482.45   34.50
   3   2  -2  667.43   49.20
  -3  -2  -2  685.53   49.10
   3  -2   2  712.63   49.20
   3   2   2  669.63   49.10
   3  -2  -2  719.23   49.20
  -3  -2   2  711.03   49.00
   4  -2   2   57.99    5.20
  -4  -2  -2   68.99    5.00
   4   2  -2   66.29    5.20
   4   2   2   73.79    5.20
  -4  -2   2   57.79    4.90
   4  -2  -2   69.59    5.20
  -5  -2  -2  136.59   10.40
   5  -2   2  159.88   10.70
   5   2  -2  132.09   10.60
   5  -2  -2  154.88   10.70
  -5  -2   2  136.99   10.30
   5   2   2  132.79   10.60
  -6  -2  -2   31.30    3.00
   6  -2   2   34.20    3.50
   6   2  -2   26.60    3.50
   6   2   2   35.00    3.60
  -6  -2   2   34.10    2.80
   6  -2  -2   33.40    3.60
   7  -2   2  355.86   26.40
  -7  -2  -2  361.26   25.90
   7   2  -2  376.56   26.40
   7   2   2  364.36   26.30
   7  -2  -2  338.77   26.30
  -7  -2   2  373.66   25.80
   8  -2   2   18.20    3.10
   8   2  -2   13.10    2.90
  -8  -2  -2   17.70    2.30
   8  -2  -2   18.50    3.30
   8   2   2   21.50    3.40
   9   2  -2   44.00    5.40
   9  -2   2   41.10    5.00
   9  -2  -2   48.00    5.40
   9   2   2   39.00    5.30
  10  -2   2    3.50    2.90
  10   2  -2    0.70    2.90
  10  -2  -2    4.10    2.90
  10   2   2   -1.90    2.90
  11  -2   2   13.50    4.30
  11   2  -2    9.10    4.10
  11  -2  -2   10.00    4.10
  11   2   2   16.50    4.40
  11  -2  -2   15.20    3.70
  12  -2   2    4.10    3.90
  12   2  -2    3.00    3.90
  12  -2  -2   -3.10    3.30
  12   2   2    1.00    3.80
  12  -2  -2   -0.30    3.20
  -1  -3  -2 3886.91  284.07
   1  -3   2 4084.09  284.07
   1  -3   2 4112.99  283.57
  -1  -3   2 4030.60  284.17
   1  -3  -2 3946.41  284.07
   1  -3  -2 4142.59  283.97
  -2  -3  -2   85.19    6.40
   2  -3  -2   83.89    6.30
   2   3   2   86.59    6.40
   2  -3  -2   84.59    6.30
   3   3  -2  450.05   30.60
  -3  -3  -2  433.16   30.50
  -3  -3   2  427.06   30.40
   3  -3  -2  374.66   30.40
   3   3   2  458.45   30.50
  -4  -3  -2   37.70    3.10
   4   3  -2   26.60    3.20
   4  -3  -2   34.70    3.10
   4   3   2   44.10    3.30
  -4  -3   2   24.80    2.90
   4  -3  -2   42.20    3.40
  -5  -3  -2 1463.35  101.59
   5   3  -2 1421.46  101.79
   5  -3   2 1435.76  101.89
  -5  -3   2 1447.56  101.49
   5  -3  -2 1459.05  101.69
   5  -3  -2 1429.06  101.89
   5   3   2 1428.96  101.79
  -6  -3  -2   62.79    5.20
   6  -3   2   62.09    5.60
   6   3  -2   70.39    5.80
  -6  -3   2   64.49    5.10
   6  -3  -2   60.19    5.60
   6   3   2   68.69    5.60
   7  -3   2   92.59    7.60
  -7  -3  -2   86.59    7.00
   7   3  -2   84.79    7.60
  -7  -3   2   86.09    6.90
   7  -3  -2  105.79    7.70
   7   3   2   83.49    7.50
   8  -3   2    2.80    2.30
   8   3  -2    7.00    2.50
  -8  -3  -2    5.50    1.70
   8   3   2    6.50    2.60
   8  -3  -2    6.20    2.30
   8  -3  -2    5.90    2.40
   9  -3   2   32.10    4.70
   9   3  -2   38.00    4.80
   9   3   2   39.00    5.00
   9  -3  -2   29.60    4.60
   9  -3  -2   39.50    4.60
  10  -3   2    0.00    2.80
  10   3  -2    3.60    3.20
  10  -3  -2    3.20    3.00
  10  -3  -2    0.30    2.70
  10   3   2    8.10    3.20
  11   3  -2   60.99    7.10
  11  -3   2   47.60    6.10
  11  -3   2   47.90    6.60
  11  -3  -2   41.60    6.00
  11  -3  -2   49.99    7.00
  11   3   2   52.99    6.80
  12  -3   2    1.40    3.20
  12   3  -2    2.90    3.90
  12   3   2   -0.80    3.50
  12  -3  -2    6.50    3.70
  12  -3  -2    4.90    3.30
   0  -4  -2   99.29    7.20
   0  -4  -2   98.79    7.50
   1  -4   2  755.02   57.49
   1  -4   2  785.32   57.79
  -1  -4  -2  923.51   57.79
  -1  -4   2  892.31   57.79
   1  -4  -2  783.32   57.79
   1  -4  -2  771.22   57.59
   2   4  -2   95.19    7.40
  -2  -4  -2   89.09    7.30
   2  -4   2  100.59    7.00
   2  -4  -2  100.79    7.30
  -2  -4   2   85.49    7.30
   2  -4  -2  112.59    7.20
   2   4   2   90.09    7.30
   3   4  -2 1706.13  124.69
   3  -4   2 1849.21  124.49
  -3  -4  -2 1748.53  124.69
   3   4   2 1759.72  124.69
   3  -4  -2 1815.32  124.59
  -3  -4   2 1732.93  124.59
   4   4  -2   62.99    4.90
   4  -4   2   56.09    4.40
  -4  -4  -2   55.59    4.60
   4  -4  -2   45.00    4.50
   4   4   2   54.99    4.70
  -4  -4   2   56.89    4.50
   5   4  -2  145.89   11.30
  -5  -4  -2  149.49   11.10
  -5  -4   2  138.99   11.00
   5  -4  -2  165.38   11.20
   5   4   2  146.49   11.30
  -6  -4  -2   55.89    4.80
   6   4  -2   58.49    5.30
   6  -4  -2   50.79    4.90
  -6  -4   2   58.09    4.70
   6   4   2   56.09    5.20
   7   4  -2  316.77   23.00
  -7  -4  -2  309.67   22.50
   7  -4  -2  292.37   22.90
  -7  -4   2  324.77   22.40
   7   4   2  322.47   22.90
   7  -4  -2  298.27   22.70
  -8  -4  -2    5.40    1.80
   8   4  -2    5.70    2.50
   8   4   2    7.20    2.60
   8  -4  -2    5.60    2.30
   8  -4  -2    3.60    2.40
   9   4  -2   39.80    5.50
   9  -4   2   42.60    5.00
   9  -4  -2   48.40    5.20
   9   4   2   45.00    5.50
  10  -4   2    2.70    2.60
  10   4  -2    0.80    3.10
  10  -4  -2    1.30    2.50
  10   4   2    5.20    3.30
  11   4  -2   10.60    4.20
  11  -4   2    5.60    3.20
  11   4   2    9.60    4.00
  11  -4  -2    7.10    3.20
  12  -4   2    0.50    2.80
  12   4  -2   -2.20    3.70
  12   4   2   -2.50    3.60
  12  -4  -2    2.40    3.20
   0  -5   2    5.50    1.30
   0  -5  -2    3.90    1.20
   0  -5  -2    3.90    0.90
   1  -5   2 1102.89   74.79
  -1  -5  -2 1002.70   75.09
   1  -5   2 1093.19   75.19
  -1  -5   2 1033.50   75.09
   1  -5  -2 1072.59   75.09
   1  -5  -2 1072.39   74.89
  -2  -5  -2   18.10    2.30
   2  -5   2   25.60    1.80
   2   5  -2   25.70    2.50
  -2  -5   2   26.10    2.50
   2  -5  -2   17.30    1.90
   2   5   2   19.70    2.30
   2  -5  -2   14.40    2.10
   3   5  -2  191.38   13.00
   3  -5   2  143.49   12.40
  -3  -5  -2  206.28   12.90
   3  -5  -2  151.38   12.70
   3  -5  -2  145.59   12.50
  -3  -5   2  204.58   12.80
   3   5   2  187.48   12.90
   4  -5   2   17.70    1.90
  -4  -5  -2    9.20    1.90
   4   5  -2   17.80    2.50
  -4  -5   2   18.50    2.10
   4  -5  -2   14.50    1.90
   4   5   2   10.30    2.10
   5  -5   2  442.26   32.70
   5   5  -2  464.05   33.10
  -5  -5  -2  479.55   32.90
  -5  -5   2  450.65   32.80
   5  -5  -2  445.96   32.70
   5   5   2  469.55   33.00
   6  -5   2    4.80    1.60
   6   5  -2    3.10    2.10
  -6  -5  -2    9.10    1.90
  -6  -5   2    6.70    1.70
   6   5   2    5.50    2.10
   6  -5  -2    5.90    1.70
  -7  -5  -2   16.80    2.70
   7   5  -2   18.60    3.40
   7  -5   2   30.50    3.20
   7   5   2   16.70    3.30
  -7  -5   2   22.80    2.70
   7  -5  -2   23.80    3.00
   8   5  -2    4.00    2.70
  -8  -5  -2    7.50    2.00
   8  -5   2    7.30    2.40
  -8  -5   2    7.40    2.20
   8   5   2   10.40    3.00
   8  -5  -2    3.70    2.20
   9  -5   2   23.20    3.70
   9   5  -2   28.90    4.60
   9  -5  -2   25.90    3.90
   9   5   2   34.80    4.80
  10  -5   2    1.10    2.30
  10   5  -2   -0.40    3.10
  10   5   2    1.20    3.10
  10  -5  -2    1.90    2.50
  11  -5   2   24.50    4.10
  11   5  -2   22.80    5.10
  11   5   2   23.80    4.90
  11  -5  -2   22.30    4.10
   0  -6  -2  143.19   11.20
   0  -6   2  155.98   11.20
   0  -6  -2  148.79   10.80
   1  -6   2  124.69   10.10
   1  -6  -2  136.89   10.10
  -1  -6   2  150.48   10.20
   1  -6  -2  125.49    9.70
  -2  -6  -2   14.30    2.10
   2  -6   2   10.50    1.30
   2   6  -2   12.40    2.10
  -2  -6   2   11.70    2.00
   2  -6  -2   11.50    1.90
   2   6   2   15.40    2.10
   2  -6  -2   13.90    1.60
   3   6  -2  711.13   53.89
  -3  -6  -2  754.22   53.89
   3  -6   2  781.22   53.49
   3  -6  -2  813.82   53.79
  -3  -6   2  740.13   53.79
   3  -6  -2  799.72   53.59
   3   6   2  700.23   53.79
   4  -6   2   12.00    1.80
   4   6  -2   11.20    2.50
  -4  -6  -2   16.90    2.50
  -4  -6   2   12.60    2.20
   4  -6  -2   21.80    2.20
   4   6   2   15.30    2.50
   5  -6   2   43.50    3.40
   5   6  -2   34.20    4.20
  -5  -6  -2   29.60    3.70
  -5  -6   2   33.00    3.70
   5   6   2   34.50    4.00
   6  -6   2   14.00    2.20
   6   6  -2   13.20    2.90
  -6  -6  -2   13.30    2.40
   6  -6  -2   16.80    2.30
  -6  -6   2   14.60    2.40
   6   6   2   11.10    2.70
  -7  -6  -2  127.29   10.30
   7   6  -2  139.39   10.90
   7  -6   2  131.09   10.20
  -7  -6   2  134.19   10.20
   7   6   2  135.89   10.70
   7  -6  -2  123.19   10.20
   8  -6   2    4.20    2.00
  -8  -6  -2    3.30    2.00
   8   6  -2    7.30    3.20
   8  -6  -2    9.50    2.40
  -8  -6   2    4.20    2.00
   8   6   2    8.80    2.90
   9   6  -2   27.40    5.00
   9  -6   2   40.20    4.50
   9   6   2   32.90    5.00
   9  -6  -2   40.60    4.70
  10  -6   2    0.50    2.30
  10   6  -2    1.80    3.50
  10   6   2    0.10    3.10
  10  -6  -2   -0.30    2.40
  11   6  -2    8.20    4.10
  11  -6  -2    4.20    2.90
  11   6   2    5.20    3.80
   0  -7   2    1.10    1.70
   0  -7  -2    2.00    1.70
  -1  -7  -2  701.43   52.39
   1  -7   2  770.82   52.49
  -1  -7   2  684.73   52.39
   1  -7  -2  760.52   52.49
   1  -7  -2  763.52   51.99
  -2  -7  -2   32.70    4.10
  -2  -7   2   53.29    4.40
   2  -7  -2   33.20    4.10
   2  -7  -2   38.60    3.30
   2   7   2   38.80    3.90
  -3  -7  -2  162.28   11.90
   3   7  -2  163.38   12.00
  -3  -7   2  165.68   11.90
   3  -7  -2  125.69   11.70
   3   7   2  159.78   11.90
  -4  -7  -2   22.30    3.30
   4  -7   2   32.70    3.00
   4   7  -2   41.10    4.20
   4   7   2   23.70    3.50
   4  -7  -2   21.80    2.90
  -4  -7   2   39.50    3.80
   5  -7   2  275.47   21.10
   5   7  -2  297.47   21.60
  -5  -7  -2  281.27   21.30
  -5  -7   2  299.77   21.30
   5  -7  -2  284.07   21.10
   5   7   2  308.77   21.50
  -6  -7  -2    0.90    1.80
   6  -7   2    0.80    1.70
   6   7  -2    2.30    2.50
  -6  -7   2    0.30    1.80
   6  -7  -2    2.10    1.60
   6   7   2    3.10    2.40
   7   7  -2   36.10    4.80
  -7  -7  -2   26.30    3.80
   7   7   2   34.10    4.60
  -7  -7   2   29.80    3.90
   7  -7  -2   38.00    3.90
   8   7  -2    6.50    3.20
  -8  -7  -2    3.10    2.10
   8  -7  -2    2.30    2.10
  -8  -7   2    3.10    2.10
   8   7   2    6.00    3.10
   9   7  -2   32.60    5.10
   9   7   2   24.30    4.60
  10   7  -2    2.00    3.40
  10   7   2    1.60    3.30
   0  -8  -2   -0.70    1.70
   0  -8   2   -1.40    1.60
  -1  -8  -2   94.89    7.00
   1  -8   2   70.49    6.80
  -1  -8   2   89.39    6.90
   1  -8  -2   67.39    6.70
   2   8  -2   41.80    4.50
  -2  -8  -2   38.70    4.40
   2   8   2   35.90    4.20
  -2  -8   2   41.60    4.40
   2  -8  -2   39.10    4.40
  -3  -8  -2  366.36   25.70
   3   8  -2  337.07   25.70
   3   8   2  348.97   25.60
  -3  -8   2  349.07   25.60
  -4  -8  -2   11.10    2.50
   4   8  -2    6.90    2.60
  -4  -8   2    4.60    2.20
   4   8   2   13.00    2.70
   5   8  -2    8.40    2.70
  -5  -8  -2    6.50    2.30
   5   8   2    7.20    2.60
  -5  -8   2    4.90    2.10
  -6  -8  -2    2.30    2.00
   6   8  -2   -1.20    2.60
   6   8   2    0.70    2.40
  -6  -8   2   -1.50    1.80
   7   8  -2   61.29    6.90
  -7  -8  -2   59.69    6.20
  -7  -8   2   69.09    6.20
   7   8   2   62.79    6.60
  -8  -8  -2    5.10    2.40
   8   8  -2    5.20    3.30
   8   8   2    8.50    3.30
  -8  -8   2    7.90    2.90
   9   8  -2   10.10    3.90
   9   8   2   11.40    3.70
  10   8  -2   -1.60    3.30
  10   8   2    3.60    3.40
   0  -9  -2    0.80    1.80
   0  -9   2    0.40    2.00
   1  -9   2  179.88   12.80
  -1  -9  -2  159.58   12.70
  -1  -9   2  155.38   12.70
   1   9   2  152.08   12.60
   1  -9  -2  171.68   12.70
  -2  -9  -2    4.80    2.40
   2   9  -2   14.20    2.90
   2  -9  -2    0.70    2.30
  -2  -9   2   10.00    2.60
   2   9   2    7.60    2.40
  -3  -9  -2   60.19    6.40
   3   9  -2   77.09    6.70
  -3  -9   2   72.69    6.60
   3   9   2   68.69    6.50
  -4  -9  -2    5.60    2.50
   4   9  -2   12.30    3.20
  -4  -9   2    7.30    2.50
   4   9   2   12.50    2.90
   5   9  -2   57.59    6.60
  -5  -9  -2   67.19    6.40
  -5  -9   2   66.59    6.30
   5   9   2   60.39    6.40
   6   9  -2    0.90    2.80
  -6  -9  -2    1.70    2.40
  -6  -9   2   -0.50    2.10
   6   9   2    0.10    2.70
   7   9  -2    6.70    3.50
  -7  -9  -2    7.10    2.70
  -7  -9   2    9.20    2.70
   7   9   2   13.10    3.60
  -8  -9  -2   -0.50    2.30
   8   9  -2   -1.70    3.20
   8   9   2    3.50    3.20
   9   9  -2   14.50    4.40
   9   9   2   11.00    3.80
   0 -10   2    6.30    2.90
   0 -10  -2   -0.50    2.30
  -1 -10  -2   29.80    4.00
   1  10  -2   31.30    4.40
  -1 -10   2   26.10    4.20
   1  10   2   36.20    4.40
   1 -10  -2   22.90    4.10
   2  10  -2    3.10    2.60
  -2 -10  -2    3.00    2.60
   2  10   2    3.60    2.40
  -2 -10   2    0.00    2.20
   2 -10  -2    1.20    2.50
   3  10  -2  166.38   13.10
  -3 -10  -2  161.78   13.00
  -3 -10   2  154.78   12.90
   3  10   2  162.78   12.90
  -4 -10  -2    4.60    2.80
   4  10  -2    6.80    3.10
  -4 -10   2    4.20    2.60
   4  10   2    6.90    2.90
  -5 -10  -2    5.70    2.90
   5  10  -2    7.90    3.20
  -5 -10   2    6.00    2.80
   5  10   2    9.10    3.10
  -6 -10  -2    4.60    2.80
   6  10  -2    1.40    3.20
   6  10   2    2.60    3.00
  -6 -10   2    3.30    2.70
  -7 -10  -2   32.80    4.90
   7  10  -2   37.00    5.70
   7  10   2   37.80    5.50
  -7 -10   2   32.10    4.70
  -8 -10  -2    2.10    2.60
   8  10  -2    2.20    3.60
   8  10   2    5.50    3.40
   0 -11   2   -0.50    2.40
   0 -11  -2   -0.10    2.60
   1  11  -2   84.59    7.80
  -1 -11  -2   73.69    7.60
   1 -11  -2   87.79    7.80
   1  11   2   76.59    7.40
  -1 -11   2   73.09    7.70
   2  11  -2    4.20    3.00
  -2 -11  -2    1.30    2.60
   2  11   2    5.90    2.70
  -2 -11   2   -1.30    2.50
   3  11  -2   20.80    4.00
  -3 -11  -2   14.20    3.40
   3  11   2   24.50    4.10
  -3 -11   2   17.80    3.70
   4  11  -2    4.40    3.20
  -4 -11  -2    4.10    2.90
  -4 -11   2    1.30    2.60
   4  11   2    3.90    2.90
   5  11  -2   44.10    5.90
  -5 -11  -2   32.40    5.10
   5  11   2   49.00    5.90
  -5 -11   2   34.90    5.10
   6  11  -2    6.20    3.60
  -6 -11  -2    2.30    2.80
  -6 -11   2    1.70    2.70
   6  11   2    1.40    3.10
  -7 -11  -2   12.00    3.30
   7  11  -2    6.80    3.80
   7  11   2    7.50    3.60
  -7 -11   2    9.50    3.10
   0 -12  -2   -2.10    2.70
   0  12  -2    5.50    2.80
   0  12   2    3.40    2.70
   1  12  -2    8.80    3.40
  -1 -12  -2    7.60    3.40
   1  12   2    6.50    3.00
  -2 -12  -2    1.50    2.90
   2  12  -2   -1.90    2.70
   2  12   2   -3.20    2.50
  -2 -12   2    1.70    3.00
   3  12  -2   38.20    5.60
  -3 -12  -2   33.30    5.40
  -3 -12   2   37.80    5.40
   3  12   2   35.00    5.20
   4  12  -2   -0.30    3.20
  -4 -12  -2    5.40    3.20
  -4 -12   2    2.20    2.80
   4  12   2    6.30    3.10
  -5 -12  -2    4.50    3.00
   5  12  -2    2.90    3.40
   5  12   2    0.30    2.90
  -5 -12   2    4.20    2.90
   0  13  -2    5.90    3.30
   0  13   2    3.60    2.90
  -1 -13  -2   31.30    5.30
   1  13  -2   22.20    4.70
  -1  13   2   26.40    4.50
   1  13   2   22.50    4.30
  -1  13  -2   21.30    4.70
  -2 -13  -2    4.70    3.50
   2  13  -2    8.70    3.60
   2  13   2    5.20    3.10
   0   0   3   -0.10    0.20
   0   0  -3    0.10    0.10
   1   0   3 1046.80   73.79
   2   0   3 2637.74  188.08
   2   0  -3 2700.83  188.38
   3   0   3 1516.45  107.99
   3   0  -3 1524.65  107.99
  -3   0   3 1558.44  107.79
  -4   0   3  476.05   33.30
   4   0   3  463.15   33.60
   4   0  -3  477.95   33.60
   5   0  -3  351.06   25.80
   5   0   3  359.16   25.80
  -5   0   3  366.16   25.40
   6   0   3  187.08   13.90
   6   0  -3  190.38   14.00
  -6   0   3  185.98   13.40
  -7   0  -3    5.30    1.40
   7   0  -3    7.60    2.10
  -7   0   3    3.90    1.00
   8   0   3  328.67   23.60
   8   0  -3  322.47   23.60
  -8   0  -3  308.17   22.90
   9   0   3   -1.70    2.30
   9   0  -3    2.50    2.60
  10   0  -3   10.30    3.30
  10   0   3    5.50    3.10
  11   0   3   45.40    6.30
  11   0  -3   39.20    6.20
  12   0   3    4.80    3.70
  12   0  -3    6.90    3.50
  12   0  -3    7.20    4.00
   0  -1   3 1193.08   83.99
  -1  -1  -3 1210.28   83.99
   1   1  -3 1165.88   84.09
   1  -1  -3 1188.28   84.09
   1  -1  -3 1177.38   83.99
  -1  -1   3 1208.38   83.99
   1   1   3 1217.38   83.99
   2   1  -3 3355.96  236.48
   2  -1   3 3334.87  236.18
  -2  -1  -3 3348.06  236.08
   2  -1  -3 3393.06  236.28
  -2  -1   3 3285.07  235.68
   2   1   3 3393.96  236.08
   3  -1   3 1467.25  103.59
   3   1  -3 1435.36  103.59
  -3  -1  -3 1499.15  103.49
   3  -1  -3 1511.25  103.59
  -3  -1   3 1515.45  103.39
   3   1   3 1390.96  103.49
  -4  -1  -3 1661.83  115.29
   4   1  -3 1648.44  115.39
   4  -1   3 1577.94  115.39
   4  -1  -3 1599.54  115.39
   4   1   3 1643.94  115.39
  -4  -1   3 1691.83  115.19
  -5  -1  -3  382.96   27.20
   5  -1   3  376.26   27.50
   5   1  -3  374.46   27.50
  -5  -1   3  388.56   27.10
   5  -1  -3  393.86   27.50
   5   1   3  379.26   27.40
   6   1  -3  375.56   26.60
   6  -1   3  353.76   26.50
  -6  -1  -3  367.06   26.30
   6  -1  -3  361.16   26.60
   6   1   3  382.46   26.60
  -6  -1   3  367.56   26.10
   7  -1   3  435.56   31.40
  -7  -1  -3  429.66   31.00
   7   1  -3  425.16   31.40
  -7   1   3  449.95   31.10
   7  -1  -3  444.76   31.40
  -7  -1   3  432.46   30.70
   7   1   3  419.96   31.30
   8   1  -3    9.90    2.60
  -8  -1  -3   10.80    1.80
   8  -1   3   12.60    2.80
   8  -1  -3    7.40    2.60
   8   1   3   11.90    2.80
   9  -1   3   20.40    3.70
   9   1  -3   19.90    3.50
   9  -1  -3   16.10    3.40
   9   1   3   19.80    3.70
  10   1  -3   50.09    6.10
  10  -1   3   41.60    5.60
  10  -1  -3   38.70    5.50
  10   1   3   42.80    5.80
  11  -1   3   10.60    4.00
  11   1  -3    8.80    4.10
  11   1   3   13.60    4.00
  11  -1  -3   17.40    3.90
  11  -1  -3   11.20    4.20
  12  -1   3    4.10    3.70
  12   1  -3    3.60    4.10
  12  -1  -3    5.10    4.10
  12  -1  -3    1.50    3.40
  12   1   3    3.50    3.70
   0  -2  -3    0.10    0.30
  -1  -2  -3  531.35   37.20
   1   2  -3  487.85   37.20
  -1  -2   3  495.15   37.10
   1  -2  -3  558.44   37.10
   1   2   3  556.94   37.10
   2   2  -3   70.29    5.60
   2  -2  -3   78.59    5.60
   2   2   3   65.99    5.50
   2  -2  -3   74.09    5.50
   2  -2  -3   80.29    5.70
  -2  -2   3   82.19    5.50
   3   2  -3  172.58   12.90
  -3  -2  -3  181.18   12.80
   3  -2   3  176.08   12.90
   3  -2  -3  172.28   12.80
  -3  -2   3  182.28   12.70
   3   2   3  180.68   12.90
   3  -2  -3  177.98   12.90
   4  -2   3  156.78   10.50
   4   2  -3  125.29   10.40
  -4  -2  -3  129.59   10.20
  -4  -2   3  144.99   10.10
   4  -2  -3  147.99   10.50
  -5  -2  -3  116.59    7.90
   5   2  -3  119.29    8.20
   5  -2   3   89.49    8.00
  -5  -2   3   94.39    7.70
   5  -2  -3  109.19    8.20
   6  -2   3   32.20    3.40
  -6  -2  -3   30.20    3.00
   6   2  -3   33.50    3.70
   6  -2  -3   30.90    3.50
   6   2   3   29.40    3.40
  -6  -2   3   34.10    2.80
   7   2  -3    1.80    1.90
  -7  -2  -3    1.40    1.20
   7  -2   3    4.90    2.00
  -7  -2   3    2.30    1.00
   7   2   3    2.70    1.80
   7  -2  -3    2.70    1.90
  -8  -2  -3   74.19    6.30
   8   2  -3   82.19    7.20
   8  -2   3   80.49    7.10
   8  -2  -3   81.29    7.20
   8   2   3   79.99    7.10
   9  -2   3    2.40    2.40
   9   2  -3    5.00    2.60
   9   2   3   -2.40    2.30
   9  -2  -3    2.50    2.60
  10  -2   3    5.90    3.00
  10   2  -3    4.90    3.10
  10  -2  -3    1.60    2.70
  10  -2  -3    2.90    3.00
  10   2   3    2.70    3.00
  11   2  -3   14.50    4.60
  11  -2   3   15.20    4.30
  11   2   3   21.10    4.60
  11  -2  -3   25.10    4.50
  11  -2  -3   22.70    5.00
  12   2  -3    9.90    4.30
  12  -2   3    0.50    3.70
  12  -2  -3    4.00    4.00
  12  -2  -3    8.40    3.90
  12   2   3    7.50    4.00
   0  -3  -3 7075.99  503.75
   0  -3  -3 7235.88  503.45
  -1  -3  -3  651.63   41.90
   1  -3   3  558.24   41.90
  -1  -3   3  606.44   41.90
   1  -3  -3  576.14   41.80
   1  -3  -3  570.54   41.90
   2   3  -3  315.97   23.50
  -2  -3  -3  312.97   23.50
   2   3   3  307.37   23.40
   2  -3  -3  368.76   23.40
  -2  -3   3  310.37   23.40
   2  -3  -3  360.46   23.40
  -3  -3  -3 1289.47   89.49
   3   3  -3 1211.08   89.49
  -3  -3   3 1232.88   89.39
   3  -3  -3 1385.16   89.39
   3   3   3 1224.28   89.49
  -4  -3  -3 1021.20   71.59
   4   3  -3 1059.99   71.79
   4  -3  -3  991.50   71.79
   4  -3  -3  968.30   71.59
   4   3   3 1007.30   71.69
  -4  -3   3 1035.40   71.49
  -5  -3  -3  110.29    8.20
   5   3  -3  101.59    8.50
   5  -3   3  116.89    8.50
   5  -3  -3  111.39    8.50
   5  -3  -3  115.09    8.30
  -5  -3   3  101.39    8.10
   5   3   3  107.99    8.40
   6   3  -3  367.16   27.60
   6  -3   3  400.26   27.70
  -6  -3  -3  374.86   27.30
   6  -3  -3  383.36   27.70
  -6  -3   3  392.56   27.20
   6  -3  -3  390.86   27.50
   6   3   3  361.76   27.50
   7  -3   3  347.57   25.70
   7   3  -3  363.96   25.70
  -7  -3  -3  330.47   25.20
   7   3   3  360.86   25.60
   7  -3  -3  361.06   25.50
  -7  -3   3  349.27   25.10
   7  -3  -3  345.87   25.70
  -8  -3  -3   10.50    2.00
   8  -3   3   12.10    2.80
   8   3  -3   12.40    2.90
   8   3   3   11.90    2.80
   8  -3  -3   11.10    2.90
   8  -3  -3   11.60    2.60
   9   3  -3   42.10    5.10
   9  -3   3   31.60    4.50
   9  -3  -3   35.50    4.50
   9   3   3   35.20    4.90
   9  -3  -3   34.00    4.90
  10   3  -3   49.80    6.30
  10  -3   3   59.09    6.90
  10  -3  -3   47.80    6.30
  10   3   3   47.00    6.10
  10  -3  -3   56.89    6.30
  11   3  -3    3.30    3.80
  11   3   3    7.10    3.70
  11  -3  -3    6.90    3.40
  11  -3  -3    5.70    3.80
  12  -3   3    6.30    3.30
  12   3  -3    4.60    4.30
  12   3   3    3.90    3.90
  12  -3  -3    7.70    4.00
  12  -3  -3    9.40    3.60
   0  -4  -3   13.60    1.60
   1  -4   3 1098.39   79.09
  -1  -4  -3 1126.19   79.09
  -1  -4   3 1021.70   79.09
   1  -4  -3 1178.08   78.99
   1  -4  -3 1180.28   79.09
   2   4  -3 3013.10  200.58
  -2  -4  -3 2821.42  200.48
   2  -4   3 2835.62  200.28
   2   4   3 2894.21  200.48
  -2  -4   3 2907.81  200.48
   2  -4  -3 2722.93  200.48
   2  -4  -3 2754.42  200.38
  -3  -4  -3  288.17   18.70
   3  -4   3  225.18   18.40
   3   4  -3  268.37   18.80
   3  -4  -3  247.18   18.60
   3   4   3  287.67   18.70
  -3  -4   3  265.17   18.60
   3  -4  -3  237.08   18.50
   4   4  -3  719.43   49.70
  -4  -4  -3  677.03   49.60
  -4  -4   3  699.43   49.50
   4   4   3  663.73   49.60
   4  -4  -3  734.73   49.50
  -5  -4  -3  297.37   20.50
   5   4  -3  268.87   20.70
   5  -4  -3  282.37   20.50
  -5  -4   3  260.57   20.30
   5   4   3  309.07   20.70
  -6  -4  -3  150.68   11.50
   6   4  -3  164.38   11.90
   6  -4  -3  136.09   11.50
   6   4   3  145.99   11.70
  -6  -4   3  170.68   11.40
   7   4  -3    5.70    2.40
  -7  -4  -3   10.30    1.90
   7  -4  -3   11.90    2.60
   7  -4  -3    9.90    2.20
  -7  -4   3    5.70    1.60
   8   4  -3  161.88   12.30
  -8  -4  -3  152.48   11.60
   8  -4  -3  142.99   12.20
   8   4   3  156.48   12.10
   8  -4  -3  149.29   11.90
   9   4  -3    8.90    3.10
   9  -4  -3   12.50    2.80
   9   4   3   13.30    3.40
   9  -4  -3   12.20    3.30
  10  -4   3    1.60    2.50
  10   4  -3    3.90    3.20
  10  -4  -3    2.60    2.70
  10   4   3    1.20    3.00
  11  -4   3    9.00    3.40
  11   4  -3    4.90    4.00
  11  -4  -3   10.20    3.50
  11   4   3   13.80    4.10
  12  -4   3    6.50    3.30
  12   4  -3    5.30    4.20
  12   4   3   -1.40    3.60
  12  -4  -3   -0.80    2.90
   0  -5  -3  815.62   57.19
   0  -5  -3  788.32   57.39
   0  -5   3  829.02   57.39
   1  -5   3   25.70    2.80
  -1  -5   3   36.60    2.90
   1  -5  -3   27.00    2.70
   1  -5  -3   24.30    2.40
  -2  -5  -3   33.50    3.00
   2  -5   3   26.70    2.40
   2   5  -3   31.50    3.10
  -2  -5   3   27.40    2.90
   2  -5  -3   32.50    2.90
   2  -5  -3   31.80    2.70
   2   5   3   36.30    3.00
   3   5  -3  507.25   41.30
   3  -5   3  594.54   41.00
  -3  -5  -3  584.64   41.30
   3  -5  -3  623.84   41.10
  -3  -5   3  559.44   41.20
   3   5   3  547.45   41.20
   3  -5  -3  638.94   41.20
   4  -5   3  124.59    9.30
  -4  -5  -3  124.29    9.60
   4   5  -3  141.39    9.90
  -4  -5   3  141.09    9.60
   4   5   3  118.79    9.60
   4  -5  -3  112.69    9.40
   5  -5   3   43.30    3.80
   5   5  -3   35.20    4.30
  -5  -5  -3   41.60    4.10
   5   5   3   46.30    4.30
  -5  -5   3   34.30    3.80
   5  -5  -3   53.19    3.90
   6  -5   3   38.90    3.60
  -6  -5  -3   39.20    3.80
   6   5  -3   30.00    4.10
  -6  -5   3   33.60    3.60
   6  -5  -3   42.80    3.80
   6   5   3   38.70    4.40
   7  -5   3  134.29   10.40
  -7  -5  -3  136.89   10.40
   7   5  -3  131.89   10.90
   7  -5  -3  132.19   10.50
  -7  -5   3  136.99   10.30
   7   5   3  141.29   10.80
   8   5  -3    5.10    2.80
   8  -5   3    5.90    2.20
  -8  -5  -3    5.10    2.00
   8  -5  -3    2.80    2.10
   8   5   3    7.40    2.80
   9  -5   3   13.50    3.00
   9   5  -3   15.50    3.90
   9   5   3   13.00    3.60
   9  -5  -3   16.40    3.20
  10   5  -3   32.70    5.40
  10  -5   3   33.80    4.60
  10  -5  -3   27.90    4.40
  10   5   3   38.50    5.50
  11  -5   3    4.20    2.80
  11   5  -3    0.10    3.80
  11  -5  -3    5.00    2.90
  11   5   3    6.70    3.60
   0  -6  -3    6.30    1.20
   0  -6   3   10.80    1.90
  -1  -6  -3  397.76   28.20
   1  -6   3  374.26   28.20
   1  -6  -3  414.36   28.20
  -1  -6   3  349.47   28.10
   1  -6  -3  424.66   27.90
  -2  -6  -3  555.84   39.80
   2   6  -3  580.64   39.90
   2  -6   3  583.34   39.30
   2   6   3  553.04   39.70
   2  -6  -3  522.15   39.50
  -2  -6   3  573.04   39.80
   2  -6  -3  531.25   39.70
   3  -6   3   80.89    7.00
  -3  -6  -3  115.99    7.80
   3   6  -3   99.89    7.80
   3   6   3  113.59    7.70
  -3  -6   3   98.19    7.50
   3  -6  -3   90.29    7.50
   3  -6  -3   85.59    7.20
   4   6  -3  359.16   27.40
   4  -6   3  415.26   26.90
  -4  -6  -3  349.47   27.20
  -4  -6   3  383.76   27.20
   4  -6  -3  414.76   27.10
   4   6   3  337.47   27.20
   5  -6   3   40.30    4.00
  -5  -6  -3   49.90    4.60
   5   6  -3   47.40    4.90
   5   6   3   60.29    4.80
  -5  -6   3   35.30    4.30
   5  -6  -3   55.99    4.30
   6   6  -3   45.00    4.70
  -6  -6  -3   34.90    4.00
   6  -6   3   31.40    3.60
  -6  -6   3   41.20    3.90
   6   6   3   34.90    4.20
   6  -6  -3   32.60    3.70
   7  -6   3   26.40    3.10
  -7  -6  -3   20.40    3.10
   7   6  -3   23.70    3.80
   7  -6  -3   32.30    3.50
  -7  -6   3   18.90    2.90
   7   6   3   21.60    3.60
   8  -6   3   46.90    4.60
   8   6  -3   50.29    5.80
  -8  -6  -3   39.20    4.70
   8   6   3   49.30    5.60
   8  -6  -3   40.10    4.70
   9   6  -3    4.00    3.30
   9  -6   3    4.70    2.20
   9  -6  -3    4.30    2.40
   9   6   3    7.10    3.10
  10  -6   3    3.30    2.50
  10   6  -3    2.40    3.40
  10   6   3   -0.70    3.00
  10  -6  -3    2.20    2.60
  11   6  -3   10.80    4.20
  11   6   3    5.30    4.00
  11  -6  -3    6.30    3.00
   0  -7  -3  584.44   45.10
   0  -7   3  681.03   45.20
   1  -7   3   47.20    4.50
  -1  -7  -3   52.09    4.70
   1  -7  -3   48.00    4.50
   1  -7  -3   42.10    3.70
  -1  -7   3   44.30    4.50
   2   7  -3   60.39    5.80
  -2  -7  -3   53.59    5.60
   2  -7  -3   78.39    5.80
  -2  -7   3   56.49    5.60
   2   7   3   55.39    5.50
   2  -7  -3   76.69    5.10
   3   7  -3  246.78   20.60
  -3  -7  -3  287.97   20.60
   3  -7  -3  309.17   20.50
  -3  -7   3  237.98   20.40
   3  -7  -3  291.07   20.20
   3   7   3  305.27   20.60
   4   7  -3  199.48   13.70
  -4  -7  -3  160.78   13.40
  -4  -7   3  176.08   13.30
   4   7   3  172.28   13.40
  -5  -7  -3   18.70    3.00
   5   7  -3   20.40    3.30
  -5  -7   3   14.40    2.70
   5   7   3   23.90    3.30
   5  -7  -3   24.30    2.80
  -6  -7  -3  140.39   11.10
   6   7  -3  142.79   11.60
   6   7   3  141.69   11.30
   6  -7  -3  145.89   11.00
  -6  -7   3  141.59   11.10
  -7  -7  -3   86.49    7.30
   7   7  -3   81.79    7.90
  -7  -7   3   78.79    7.00
   7  -7  -3   77.79    7.00
   7   7   3   89.79    7.70
   8   7  -3    5.20    3.20
  -8  -7  -3    4.20    2.20
   8  -7  -3    5.40    2.30
   8   7   3    6.90    3.10
   9   7  -3   15.90    4.00
   9   7   3   13.40    3.70
   9  -7  -3    9.30    2.70
  10   7  -3   21.70    4.80
  10   7   3   23.20    4.70
   0  -8   3    2.90    2.00
   0  -8  -3    4.20    2.00
   1  -8   3  236.78   18.20
  -1  -8  -3  253.27   18.30
   1  -8  -3  256.07   18.30
  -1  -8   3  235.38   18.20
   1  -8  -3  247.48   17.80
  -2  -8  -3  162.88   12.90
   2   8  -3  185.28   13.20
   2   8   3  169.48   12.90
  -2  -8   3  169.88   12.90
   2  -8  -3  156.28   12.80
   3   8  -3   73.69    6.90
  -3  -8  -3   85.19    6.90
  -3  -8   3   77.29    6.70
   3   8   3   80.99    6.70
   3  -8  -3   66.99    6.50
  -4  -8  -3   55.89    6.20
   4   8  -3   78.39    6.60
  -4  -8   3   72.79    6.10
   4   8   3   63.29    6.20
   5   8  -3   24.10    4.10
  -5  -8  -3   29.20    3.80
  -5  -8   3   25.90    3.70
   5   8   3   37.80    4.30
   6   8  -3   48.70    5.90
  -6  -8  -3   51.89    5.30
  -6  -8   3   53.79    5.30
   6   8   3   46.80    5.50
  -7  -8  -3   12.30    2.80
   7   8  -3   17.20    3.90
  -7  -8   3   13.10    2.80
   7   8   3   10.40    3.30
  -8  -8  -3   22.60    3.70
   8   8  -3   18.90    4.40
   8   8   3   20.70    4.20
   9   8  -3   -2.50    3.20
   9   8   3    2.70    3.10
  10   8  -3    1.70    3.50
  10   8   3    0.10    3.20
   0  -9   3  192.78   13.50
   0  -9  -3  155.68   13.30
  -1  -9  -3    3.80    2.10
   1  -9   3    4.70    2.20
   1   9   3    5.00    1.90
  -1  -9   3    1.10    2.10
   1  -9  -3    1.30    1.90
   2   9  -3   10.70    2.70
  -2  -9  -3    5.80    2.40
  -2  -9   3    6.10    2.30
   2   9   3    7.90    2.30
   2  -9  -3    9.90    2.60
  -3  -9  -3  106.19    8.60
   3   9  -3   93.69    8.70
  -3  -9   3  100.39    8.50
   3   9   3  102.69    8.50
   4   9  -3   37.80    4.80
  -4  -9  -3   26.90    4.40
   4   9   3   30.80    4.30
  -4  -9   3   48.30    4.70
   5   9  -3    4.00    2.90
  -5  -9  -3    2.40    2.40
  -5  -9   3    2.00    2.20
   5   9   3    3.30    2.50
   6   9  -3   32.70    5.00
  -6  -9  -3   27.10    4.30
   6   9   3   34.10    4.70
  -6  -9   3   32.50    4.30
   7   9  -3   27.70    4.90
  -7  -9  -3   24.40    4.00
   7   9   3   26.90    4.50
  -7  -9   3   24.20    3.90
   8   9  -3   -1.40    3.30
  -8  -9  -3    0.70    2.40
   8   9   3    4.80    3.20
   9   9  -3    4.80    3.80
   9   9   3    5.90    3.50
   0 -10  -3    7.50    2.70
   0 -10   3    6.10    2.60
  -1 -10  -3   47.50    5.60
   1  10  -3   43.00    5.50
  -1 -10   3   40.60    5.40
   1 -10  -3   51.19    5.70
   1  10   3   57.79    5.50
   2  10  -3  110.29    8.80
  -2 -10  -3   85.49    8.50
  -2 -10   3   98.19    8.60
   2 -10  -3   94.09    8.50
   2  10   3   93.79    8.40
  -3 -10  -3   24.10    3.90
   3  10  -3   23.60    4.10
  -3 -10   3   14.10    3.40
   3  10   3   20.50    3.60
   4  10  -3   67.69    6.60
  -4 -10  -3   51.79    6.10
   4  10   3   49.40    6.00
  -4 -10   3   56.29    6.10
  -5 -10  -3   10.80    3.40
   5  10  -3   17.50    3.90
  -5 -10   3   11.50    3.20
   5  10   3   14.90    3.60
  -6 -10  -3   12.80    3.30
   6  10  -3   11.70    3.80
   6  10   3   13.80    3.60
  -6 -10   3   11.10    3.10
   7  10  -3    7.10    3.70
  -7 -10  -3    9.70    3.20
   7  10   3   11.50    3.70
  -7 -10   3    8.10    3.00
   8  10  -3   17.70    4.60
  -8 -10  -3   15.40    3.60
   8  10   3   12.30    4.00
   0 -11  -3   71.59    7.30
   1  11  -3    6.10    3.10
  -1 -11  -3    7.10    2.80
   1  11   3    5.80    2.70
  -1 -11   3    4.70    2.70
   1 -11  -3    0.80    2.70
   2  11  -3    6.80    3.10
  -2 -11  -3    3.10    2.60
   2  11   3    5.50    2.70
  -2 -11   3    7.30    3.00
  -3 -11  -3   48.90    6.10
   3  11  -3   62.49    7.00
   3  11   3   57.79    6.10
  -3 -11   3   44.90    5.90
   4  11  -3   27.00    4.50
  -4 -11  -3   19.80    3.90
  -4 -11   3   20.00    4.00
   4  11   3   15.70    3.80
  -5 -11  -3    0.70    2.70
   5  11  -3    2.90    3.20
   5  11   3    2.20    2.80
  -5 -11   3    0.20    2.60
   6  11  -3   29.80    5.20
  -6 -11  -3   17.30    4.00
   6  11   3   26.40    4.60
  -6 -11   3   24.40    4.20
   7  11  -3    0.60    3.60
  -7 -11  -3   10.50    3.30
   7  11   3   12.00    3.80
  -7 -11   3    2.30    2.80
   0 -12  -3    0.30    2.90
   0  12  -3    1.90    2.70
   0  12   3    2.60    2.60
  -1 -12  -3    7.80    3.50
   1  12  -3    7.40    3.30
   1 -12  -3   12.90    3.50
   1  12   3   13.70    3.30
  -2 -12  -3   13.20    3.60
   2  12  -3   19.10    4.20
  -2 -12   3   18.60    4.00
   2  12   3   15.10    3.70
  -3 -12  -3    8.10    3.10
   3  12  -3    9.80    3.80
   3  12   3    4.50    3.10
  -3 -12   3   10.50    3.40
   4  12  -3    4.50    3.50
  -4 -12  -3    6.60    3.20
  -4 -12   3    4.90    3.20
   4  12   3    3.50    3.00
   5  12  -3    5.40    3.60
  -5 -12  -3    8.90    3.30
  -5 -12   3    8.20    3.40
   5  12   3    7.90    3.40
   0  13   3   22.50    4.40
   0  13  -3   34.60    5.30
   1  13  -3    8.80    3.50
  -1  13   3    6.80    2.90
  -1 -13  -3    1.20    3.50
   1  13   3    5.00    2.90
  -1  13  -3    1.30    3.10
   2  13  -3    3.30    3.30
  -2 -13  -3    4.80    3.70
   2  13   3    4.50    3.10
   0   0  -4    0.00    0.10
   1   0   4    0.40    0.60
   1   0  -4   -0.30    0.60
   2   0  -4  597.84   42.10
   2   0   4  589.64   42.10
   3   0  -4  388.16   27.90
   3   0   4  394.56   27.80
   4   0   4 2769.32  197.38
   4   0  -4 2832.22  197.08
   5   0   4  376.66   26.90
   5   0  -4  369.96   27.00
  -5   0   4  379.26   26.50
   6   0   4  616.84   44.90
   6   0  -4  626.74   45.00
  -6   0   4  645.24   44.40
   7   0  -4   14.60    2.70
   7   0   4   18.20    2.80
   8   0   4    9.40    2.60
  -8   0  -4    6.90    1.70
   8   0  -4   13.50    2.80
   9   0  -4    8.80    2.90
   9   0   4    4.30    2.70
  10   0  -4   93.09    9.10
  10   0   4  101.79    9.10
  11   0  -4    3.30    3.70
  11   0   4   -1.20    3.30
  12   0   4    7.50    4.00
  12   0  -4    9.40    3.90
  12   0  -4    8.70    4.10
  -1  -1  -4  119.39    8.90
   1  -1  -4  119.79    8.80
  -1  -1   4  138.79    8.90
   1  -1  -4  124.59    8.90
   1   1   4  113.59    8.80
  -2  -1  -4 2909.01  206.18
   2   1  -4 2856.31  206.18
   2  -1   4 2973.00  206.88
   2   1   4 2862.51  206.58
  -2  -1   4 2955.10  206.18
   2  -1  -4 3024.40  206.18
   2  -1  -4 2936.31  206.78
   3   1  -4  267.57   20.00
   3  -1   4  280.47   20.00
   3  -1  -4  297.57   20.00
   3   1   4  279.37   19.90
  -3  -1   4  269.07   19.70
   4   1  -4 1814.52  126.19
   4  -1   4 1713.13  126.09
  -4  -1  -4 1810.52  125.99
  -4  -1   4 1777.32  125.79
   4   1   4 1825.92  126.09
   4  -1  -4 1797.72  126.09
  -5  -1  -4    7.50    1.30
   5  -1   4    9.60    1.70
   5   1  -4    6.90    1.70
   5   1   4    6.00    1.50
  -5  -1   4    9.30    1.10
   5  -1  -4   10.60    1.80
   6  -1   4  172.38   13.20
  -6  -1  -4  187.48   13.00
   6   1  -4  169.28   13.30
   6  -1  -4  171.68   13.30
   6   1   4  170.68   13.20
  -6  -1   4  185.78   12.70
   7  -1   4  142.39   11.20
  -7  -1  -4  146.19   10.80
   7   1  -4  139.79   11.20
   7   1   4  146.89   11.20
   7  -1  -4  147.59   11.30
   8  -1   4  246.58   18.70
  -8  -1  -4  241.58   18.10
   8   1  -4  248.58   18.80
   8  -1  -4  247.98   18.70
   8   1   4  264.77   18.70
   9  -1   4   17.30    3.60
   9   1  -4   23.20    3.80
   9  -1  -4   18.60    3.70
   9   1   4   18.50    3.60
  10  -1   4    2.60    2.90
  10   1  -4    5.50    3.20
  10  -1  -4    6.90    3.10
  10   1   4    3.10    3.00
  11  -1   4    2.20    3.30
  11   1  -4    2.80    3.70
  11   1   4    3.80    3.40
  11  -1  -4   -0.90    3.40
  11  -1  -4    7.00    3.10
  12   1  -4    8.40    4.40
  12  -1   4   11.00    4.30
  12  -1  -4   11.60    4.30
  12   1   4    7.00    4.00
  12  -1  -4   12.80    4.20
   1   2  -4  131.59    9.20
  -1  -2  -4  123.19    9.20
   1  -2  -4  119.49    9.10
  -1  -2   4  136.19    9.20
   1   2   4  120.49    9.10
  -2  -2  -4  133.89   10.20
   2   2  -4  121.69   10.30
  -2  -2   4  133.59   10.10
   2  -2  -4  154.78   10.20
   2  -2  -4  158.18   10.10
   2  -2  -4  163.78   10.30
   2   2   4  120.49   10.20
   3   2  -4  298.67   20.70
   3  -2   4  292.07   20.70
  -3  -2  -4  272.87   20.60
   3   2   4  277.07   20.60
  -3  -2   4  292.37   20.50
   3  -2  -4  292.97   20.60
   3  -2  -4  290.17   20.70
   4  -2   4  743.33   53.59
   4   2  -4  792.32   53.59
  -4  -2  -4  747.13   53.39
   4  -2  -4  729.43   53.49
  -4  -2   4  806.72   53.29
   4   2   4  743.23   53.49
   4  -2  -4  726.83   53.59
   5  -2   4  394.86   29.90
   5   2  -4  425.76   30.00
  -5  -2  -4  423.56   29.70
   5  -2  -4  401.96   29.90
   5   2   4  422.36   29.90
  -5  -2   4  433.16   29.60
  -6  -2  -4  151.08   11.40
   6  -2   4  166.38   11.70
   6   2  -4  137.59   11.70
   6   2   4  142.39   11.60
  -6  -2   4  157.18   11.20
   6  -2  -4  174.08   11.80
   7  -2   4   27.90    3.50
  -7  -2  -4   24.90    2.80
   7   2  -4   27.50    3.60
   7  -2  -4   20.30    3.20
  -7  -2   4   25.20    2.40
   7   2   4   24.50    3.30
   8   2  -4    4.40    2.40
   8  -2   4    5.10    2.20
  -8  -2  -4    5.40    1.60
   8  -2  -4    2.00    2.10
   8   2   4    6.00    2.30
   9   2  -4   10.10    3.00
   9  -2   4   14.50    3.20
   9  -2  -4   11.60    3.00
   9  -2  -4   12.60    3.30
   9   2   4    7.10    3.00
  10   2  -4   71.29    7.50
  10  -2   4   74.49    7.40
  10   2   4   71.29    7.50
  10  -2  -4   69.49    7.10
  10  -2  -4   75.79    7.60
  11  -2   4    0.80    3.40
  11   2  -4   -1.90    3.60
  11  -2  -4    3.40    3.20
  11  -2  -4   -5.80    3.10
  11   2   4   -2.70    3.10
  12  -2   4    7.20    3.80
  12   2  -4    3.60    4.20
  12  -2  -4    8.80    4.40
  12   2   4   10.50    4.20
  12  -2  -4    2.90    3.40
  -1  -3  -4   17.60    2.20
  -1  -3  -4   23.80    2.10
  -1  -3   4   26.00    2.20
   1  -3  -4   29.70    2.10
   1   3   4   21.70    2.00
   1  -3  -4   23.30    2.20
  -2  -3  -4 2199.88  148.59
   2   3  -4 2016.00  148.69
   2   3   4 2125.99  148.59
  -2  -3   4 2042.60  148.49
   2  -3  -4 2124.99  148.49
   2  -3  -4 2157.98  148.49
   3   3  -4  386.36   28.10
  -3  -3  -4  404.26   28.00
   3  -3  -4  396.66   28.00
   3  -3  -4  393.76   27.90
  -3  -3   4  364.66   27.90
   3  -3  -4  399.36   28.10
   3   3   4  405.76   28.00
   4   3  -4 1264.77   93.29
  -4  -3  -4 1286.47   93.19
  -4  -3   4 1269.67   92.99
   4   3   4 1274.47   93.19
   4  -3  -4 1408.96   93.39
   4  -3  -4 1422.76   93.19
  -5  -3  -4  146.59   11.50
   5   3  -4  161.98   11.80
   5  -3  -4  154.48   11.80
   5  -3  -4  161.18   11.60
  -5  -3   4  171.48   11.40
   5   3   4  142.09   11.60
   6  -3   4  124.89   10.80
  -6  -3  -4  148.39   10.60
   6   3  -4  155.08   11.00
  -6  -3   4  139.79   10.40
   6   3   4  162.68   10.90
   6  -3  -4  130.69   10.70
   6  -3  -4  129.79   10.90
   7   3  -4   41.60    4.40
  -7  -3  -4   37.40    3.70
   7  -3   4   33.80    4.20
   7  -3  -4   38.00    4.40
   7  -3  -4   33.50    4.00
   7   3   4   40.50    4.30
  -7  -3   4   35.60    3.30
   8   3  -4  292.27   21.10
   8  -3   4  276.37   21.00
  -8  -3  -4  278.67   20.50
   8   3   4  288.47   21.00
   8  -3  -4  280.67   21.10
   8  -3  -4  273.37   20.80
   9  -3   4   29.00    4.10
   9   3  -4   29.50    4.30
   9   3   4   19.80    4.00
   9  -3  -4   26.70    4.30
   9  -3  -4   23.00    3.90
  10  -3   4    7.30    3.10
  10   3  -4    6.80    3.50
  10  -3  -4    6.10    3.30
  10  -3  -4    2.70    2.90
  10   3   4    3.50    3.10
  11   3  -4    1.40    3.60
  11  -3  -4    3.80    3.60
  11  -3  -4    3.50    3.10
  11   3   4    9.20    3.80
  12  -3   4    3.60    3.20
  12   3  -4    1.20    4.10
  12   3   4    2.50    3.90
  12  -3  -4    0.80    3.30
  12  -3  -4    6.60    3.80
   0  -4  -4 6483.75  468.55
   0  -4  -4 6772.92  468.25
   0  -4   4 6703.33  468.85
  -1  -4  -4  357.36   25.80
  -1  -4  -4  366.96   25.70
   1  -4  -4  350.76   25.60
  -1  -4   4  385.86   25.80
   1  -4  -4  344.97   25.70
   2  -4   4  502.45   31.90
  -2  -4  -4  409.86   32.20
   2   4  -4  429.46   32.20
  -2  -4   4  415.96   32.10
   2  -4  -4  493.95   32.20
   2  -4  -4  489.85   32.10
   2   4   4  418.36   32.10
   3   4  -4  541.45   36.20
  -3  -4  -4  479.25   36.00
   3   4   4  496.85   36.00
  -3  -4   4  537.35   36.00
   3  -4  -4  493.15   35.90
   3  -4  -4  492.55   35.90
   4   4  -4 1351.06   92.19
  -4  -4  -4 1317.67   91.99
   4  -4  -4 1207.48   91.89
   4   4   4 1335.57   91.99
  -4  -4   4 1304.87   91.89
   5   4  -4   20.60    2.90
  -5  -4  -4   24.90    2.80
   5   4   4   28.80    2.90
  -5  -4   4   19.80    2.40
   5  -4  -4   17.00    2.40
  -6  -4  -4  370.36   27.10
   6   4  -4  368.66   27.40
   6  -4  -4  390.06   27.50
   6   4   4  388.16   27.30
   6  -4  -4  396.76   27.20
  -6  -4   4  351.96   26.90
  -7  -4  -4   21.50    2.70
   7   4  -4   15.50    3.20
   7  -4  -4   20.10    2.90
   7   4   4   18.50    3.00
   7  -4  -4   18.30    3.10
  -7  -4   4   14.30    2.20
  -8  -4  -4   17.90    2.70
   8   4  -4   18.50    3.50
   8  -4  -4   17.40    3.40
   8   4   4   20.00    3.40
   8  -4  -4   21.30    3.20
   9   4  -4   20.00    3.70
  -9  -4  -4   15.10    2.80
   9  -4  -4   17.20    3.30
   9   4   4   19.00    3.80
   9  -4  -4   14.70    3.60
  10   4  -4   49.00    6.30
  10  -4  -4   49.99    5.90
  10   4   4   52.89    6.40
  11  -4   4   -0.40    2.80
  11   4  -4    6.00    3.90
  11   4   4    2.10    3.50
  11  -4  -4    0.80    2.90
  12   4  -4    8.50    4.20
  12  -4   4    4.70    3.30
  12  -4  -4   11.10    3.60
   0  -5  -4    5.10    1.30
   0  -5  -4    4.70    1.00
   1  -5   4  153.98   13.50
  -1  -5  -4  213.08   13.70
   1  -5  -4  202.38   13.50
   1  -5  -4  206.38   13.70
  -1  -5   4  157.48   13.50
   2   5  -4  350.56   26.40
   2  -5   4  345.17   25.90
  -2  -5  -4  398.06   26.40
   2   5   4  363.96   26.30
  -2  -5   4  365.36   26.30
   2  -5  -4  368.56   26.30
   2  -5  -4  382.06   26.20
   3   5  -4   73.69    6.60
  -3  -5  -4  100.39    6.60
   3  -5   4   69.99    6.10
   3  -5  -4   84.79    6.30
   3   5   4   97.69    6.50
  -3  -5   4   76.69    6.40
   3  -5  -4   80.39    6.40
  -4  -5  -4  162.28   13.10
   4   5  -4  161.98   13.30
   4  -5   4  200.48   12.90
  -4  -5   4  181.08   13.00
   4  -5  -4  191.78   13.00
   4   5   4  159.88   13.10
   5  -5   4  111.59    7.60
   5   5  -4  104.09    8.10
  -5  -5  -4   89.19    7.70
   5  -5  -4   93.59    7.60
   5   5   4   86.59    7.80
  -5  -5   4  103.69    7.60
  -6  -5  -4   90.99    7.30
   6  -5   4   85.89    7.10
   6   5  -4   88.89    7.70
   6  -5  -4   86.79    7.20
  -6  -5   4   99.19    7.20
   6   5   4   91.09    7.50
   7  -5   4    8.30    1.90
   7   5  -4    7.30    2.60
  -7  -5  -4    5.40    1.80
   7   5   4    7.40    2.50
  -7  -5   4    4.00    1.60
   7  -5  -4    4.70    1.90
   8   5  -4   99.89    9.30
  -8  -5  -4  106.09    8.60
   8  -5   4  110.69    8.70
   8  -5  -4  109.19    8.80
   8   5   4  108.39    9.10
   9  -5   4   16.70    3.10
   9   5  -4   18.20    4.00
  -9  -5  -4   13.80    2.90
   9  -5  -4   15.20    3.10
   9   5   4   12.20    3.60
  10  -5   4    4.50    2.70
  10   5  -4    1.80    3.40
  10  -5  -4    1.10    2.40
  10   5   4    2.60    3.10
  11  -5   4    2.30    2.60
  11   5  -4    8.30    4.10
  11   5   4    2.40    3.50
  11  -5  -4    0.20    2.70
   0  -6  -4 1758.02  123.69
   0  -6   4 1775.32  123.89
   0  -6  -4 1735.23  123.89
  -1  -6  -4  347.07   26.10
   1  -6   4  379.66   26.10
  -1  -6   4  371.36   26.10
   1  -6  -4  363.26   26.10
   1  -6  -4  353.26   25.80
  -2  -6  -4  141.09   11.30
   2   6  -4  134.69   11.40
  -2  -6   4  144.19   11.30
   2   6   4  132.29   11.20
   2  -6  -4  174.68   11.10
   2  -6  -4  180.18   11.40
   3  -6   4  145.69   10.80
  -3  -6  -4  134.99   11.30
   3   6  -4  165.38   11.50
   3  -6  -4  148.09   11.10
   3  -6  -4  141.19   11.20
   3   6   4  153.88   11.30
  -3  -6   4  164.28   11.30
   4   6  -4  337.87   23.00
   4  -6   4  294.07   22.40
  -4  -6  -4  320.87   22.80
  -4  -6   4  335.47   22.70
   4  -6  -4  279.67   22.50
   4   6   4  319.27   22.80
   5   6  -4   12.70    2.70
  -5  -6  -4    5.60    2.00
   5  -6   4   10.10    1.60
   5  -6  -4   13.10    1.90
  -5  -6   4    4.10    1.70
   5   6   4    8.90    2.30
   6  -6   4  198.28   14.00
   6   6  -4  171.08   14.50
  -6  -6  -4  192.28   14.30
   6   6   4  181.48   14.40
  -6  -6   4  185.28   14.10
   6  -6  -4  205.38   14.20
   7  -6   4    0.60    1.60
   7   6  -4    1.10    2.50
  -7  -6  -4    5.20    2.00
   7  -6  -4    4.50    1.90
  -7  -6   4    3.60    1.80
   7   6   4    2.50    2.30
   8   6  -4    3.30    2.90
   8  -6   4    3.70    1.90
  -8  -6  -4    2.20    2.00
   8   6   4    6.20    2.70
   8  -6  -4    3.90    2.10
   9   6  -4    7.10    3.50
  -9  -6  -4    5.20    2.50
   9  -6   4    5.50    2.40
   9  -6  -4    9.90    2.80
   9   6   4    4.10    3.00
  10   6  -4   18.60    4.50
  10   6   4   20.50    4.30
  10  -6  -4   20.90    3.60
  11   6  -4   -3.00    3.30
  11   6   4    0.60    3.60
  11  -6  -4    5.50    2.70
   0  -7  -4   22.90    2.40
  -1  -7  -4    9.40    2.30
   1  -7   4   16.00    2.40
  -1  -7   4    4.00    2.00
   1  -7  -4   12.80    2.30
   1  -7  -4   12.30    1.60
  -2  -7  -4  626.74   43.40
   2   7  -4  599.84   43.50
  -2  -7   4  556.84   43.30
   2   7   4  668.33   43.40
   2  -7  -4  597.24   43.10
   2  -7  -4  594.34   43.40
   3   7  -4   17.30    2.90
  -3  -7  -4   17.50    2.80
   3  -7  -4   13.70    2.50
   3   7   4   20.60    2.70
  -3  -7   4   10.10    2.40
   3  -7  -4   18.20    2.30
  -4  -7  -4  242.08   18.00
   4   7  -4  217.28   18.10
  -4  -7   4  230.38   17.90
   4   7   4  246.18   18.00
   4  -7  -4  275.37   17.80
  -5  -7  -4   44.20    5.10
   5   7  -4   63.99    5.60
   5   7   4   47.60    5.10
   5  -7  -4   44.50    4.60
  -5  -7   4   59.99    5.10
   6   7  -4   62.59    6.20
  -6  -7  -4   62.79    5.70
  -6  -7   4   55.69    5.50
   6   7   4   65.79    5.90
   6  -7  -4   48.40    5.20
   7   7  -4    4.90    3.10
  -7  -7  -4    3.30    2.10
   7  -7  -4    3.00    2.00
   7   7   4    6.10    2.60
  -7  -7   4    4.00    2.00
  -8  -7  -4   99.29    8.30
   8   7  -4   92.79    9.00
   8   7   4  102.09    8.90
   8  -7  -4   90.49    8.10
  -9  -7  -4    0.50    2.90
   9   7  -4    1.20    3.30
   9   7   4    3.20    3.00
   9  -7  -4    0.70    2.20
  10   7  -4   -1.40    3.40
  10   7   4    0.70    3.20
   0  -8   4  405.16   28.80
   0  -8  -4  387.76   28.70
  -1  -8  -4   75.39    7.20
  -1  -8   4   87.69    7.30
   1  -8  -4   86.79    6.50
   1  -8  -4   92.59    7.30
   2   8  -4   29.70    4.00
  -2  -8  -4   35.20    4.10
   2   8   4   29.80    3.70
  -2  -8   4   24.60    3.70
   2  -8  -4   39.00    3.10
   2  -8  -4   36.00    4.00
  -3  -8  -4   29.70    3.70
   3   8  -4   35.40    4.10
  -3  -8   4   24.20    3.40
   3  -8  -4   24.30    2.90
   3   8   4   30.60    3.60
   3  -8  -4   24.90    3.30
   4   8  -4  170.08   12.40
  -4  -8  -4  150.78   12.10
   4  -8  -4  130.69   11.80
  -4  -8   4  161.58   12.00
   4   8   4  164.58   12.10
   5   8  -4    6.40    2.80
  -5  -8  -4    5.60    2.30
  -5  -8   4    1.90    1.90
   5   8   4    3.40    2.30
   6   8  -4   63.19    6.80
  -6  -8  -4   65.09    6.20
  -6  -8   4   64.69    6.10
   6   8   4   61.79    6.30
   7   8  -4    1.10    2.90
  -7  -8  -4    1.60    2.10
  -7  -8   4    0.00    2.00
   7   8   4    2.50    2.70
  -8  -8  -4    7.10    2.60
   8   8  -4    4.30    3.30
   8   8   4    6.80    3.20
   9   8  -4    0.80    3.50
   9   8   4   -0.50    2.90
  10   8  -4   14.40    4.50
  10   8   4   15.90    4.30
  -1  -9  -4    5.40    2.20
   1  -9  -4    4.30    2.20
  -1  -9   4    4.50    2.20
   1   9   4    5.30    2.00
   2   9  -4  156.68   12.80
  -2  -9  -4  169.98   12.80
  -2  -9   4  153.38   12.60
   2   9   4  169.38   12.60
   2  -9  -4  165.38   12.80
   3   9  -4   13.50    3.30
  -3  -9  -4   11.90    2.90
   3  -9  -4   17.40    3.00
  -3  -9   4   12.60    2.70
   3   9   4   16.00    2.90
  -4  -9  -4   71.99    7.00
   4   9  -4   66.89    7.00
  -4  -9   4   83.69    6.80
   4   9   4   66.89    6.60
   5   9  -4   17.50    3.70
  -5  -9  -4    3.70    2.60
   5   9   4    9.50    2.90
  -5  -9   4   11.80    2.80
  -6  -9  -4   24.70    4.00
   6   9  -4   30.00    4.80
  -6  -9   4   17.70    3.50
   6   9   4   28.10    4.30
   7   9  -4    0.70    3.10
  -7  -9  -4    2.60    2.60
  -7  -9   4    3.70    2.30
   7   9   4    1.80    2.80
   8   9  -4   29.70    5.30
  -8  -9  -4   28.20    4.40
   8   9   4   27.00    4.80
   9   9  -4   -1.30    3.50
   9   9   4   -5.40    2.70
   0 -10  -4  230.78   17.60
   1  10  -4   56.99    5.90
  -1 -10  -4   47.80    5.80
   1 -10  -4   42.10    5.40
  -1 -10   4   59.09    5.90
   1  10   4   51.49    5.40
  -2 -10  -4   23.60    4.00
   2  10  -4   27.10    4.20
   2  10   4   22.90    3.60
   2 -10  -4   30.30    4.00
  -2 -10   4   17.60    3.60
   3  10  -4   14.60    3.40
  -3 -10  -4    3.50    2.70
   3  10   4    2.90    2.40
  -3 -10   4   10.40    2.90
   4  10  -4   61.79    6.60
  -4 -10  -4   57.29    6.30
   4  10   4   58.09    6.10
  -4 -10   4   55.29    6.20
  -5 -10  -4    1.50    2.70
   5  10  -4    6.70    3.40
   5  10   4    5.80    2.80
  -5 -10   4    1.10    2.40
   6  10  -4   57.19    6.70
  -6 -10  -4   47.60    6.00
  -6 -10   4   48.80    5.90
   6  10   4   53.19    6.20
   7  10  -4    2.80    3.50
  -7 -10  -4    2.60    2.70
  -7 -10   4    3.20    2.50
   7  10   4    3.80    3.10
  -8 -10  -4    7.60    3.00
   8  10  -4   -0.90    3.50
   8  10   4    0.60    3.10
   0  11   4    3.50    2.40
   0 -11  -4    3.10    2.70
   1  11  -4    5.50    3.10
  -1 -11  -4    2.30    2.60
  -1 -11   4    3.10    2.80
   1  11   4    2.10    2.40
   1 -11  -4    0.80    2.80
  -2 -11  -4   66.59    6.80
   2  11  -4   62.89    7.00
  -2 -11   4   57.29    6.70
   2 -11  -4   68.59    7.10
   2  11   4   64.89    6.50
   3  11  -4    3.40    3.10
  -3 -11  -4    3.60    2.80
   3  11   4    5.50    2.80
  -3 -11   4    1.70    2.60
  -4 -11  -4   30.80    4.60
   4  11  -4   25.20    4.80
  -4 -11   4   23.40    4.20
   4  11   4   28.20    4.50
  -5 -11  -4    3.40    2.90
   5  11  -4    8.00    3.70
  -5 -11   4    2.70    2.60
   5  11   4    6.60    3.10
   6  11  -4   21.70    4.80
  -6 -11  -4   17.00    3.80
  -6 -11   4   17.00    3.70
   6  11   4   15.40    4.00
  -7 -11  -4    0.20    2.60
  -7 -11   4    0.30    2.60
   0  12  -4   54.79    6.60
   0 -12  -4   47.00    6.20
   0  12   4   47.60    5.70
  -1 -12  -4   -0.40    2.80
   1  12  -4    4.00    3.10
   1 -12  -4   -1.20    2.80
   1  12   4    2.00    2.40
  -2 -12  -4    4.60    3.00
   2  12  -4    4.40    3.10
   2  12   4    0.80    2.50
   3  12  -4    4.60    3.40
  -3 -12  -4    3.40    2.90
   3  12   4    4.90    2.80
  -3 -12   4    1.80    2.90
  -4 -12  -4   14.80    3.90
   4  12  -4   18.30    4.60
  -4 -12   4   18.80    4.00
   4  12   4   15.00    3.70
  -5 -12  -4   -2.50    2.60
   5  12  -4    1.60    3.30
  -5 -12   4    1.20    3.00
   0 -13  -4    1.00    3.30
   0  13  -4    8.10    3.70
   0  13   4    6.50    3.30
   1  13  -4    1.90    3.30
  -1  13   4    2.30    2.60
  -1 -13  -4    2.90    3.50
  -1  13  -4    5.50    3.40
   2  13  -4   33.60    5.50
  -2 -13  -4   26.70    5.30
   0   0  -5   -1.40    0.20
   2   0  -5 1094.69   77.39
   2   0   5 1103.09   77.39
   3   0   5   10.40    1.40
   4   0  -5 1233.88   86.99
   4   0   5 1231.78   86.99
   5   0   5 1102.29   77.49
   5   0  -5 1088.79   77.49
   6   0  -5   82.59    6.90
   6   0   5   85.89    6.80
   7   0   5  192.18   14.40
   7   0  -5  189.78   14.40
   8   0   5  129.09   10.50
  -8   0  -5  133.09   10.00
   8   0  -5  133.49   10.70
   9   0   5  107.89    9.50
   9   0  -5  114.09    9.60
  10   0  -5    1.40    2.90
  10   0   5    2.50    2.90
  11   0  -5   11.90    3.60
  11   0  -5   12.90    4.40
  11   0   5   19.80    4.30
  12   0  -5    3.00    3.30
  12   0   5    2.50    3.40
  12   0  -5    6.30    4.20
   2   1  -5  591.14   40.20
   2  -1   5  552.44   40.20
  -2  -1   5  606.14   40.10
   2   1   5  577.14   40.10
   2  -1  -5  547.45   40.00
   2  -1  -5  538.95   40.20
   3  -1   5 3042.30  217.58
   3   1  -5 3127.19  217.18
  -3  -1   5 3279.87  217.08
   3  -1  -5 3049.79  217.18
   3  -1  -5 3046.40  217.58
   3   1   5 2980.20  217.58
   4  -1   5  478.55   33.10
   4   1  -5  436.06   33.10
  -4  -1   5  476.85   32.80
   4   1   5  449.36   33.10
   4  -1  -5  484.55   33.20
  -5  -1  -5   91.89    6.90
   5  -1   5   88.49    7.00
   5   1  -5   95.19    7.10
   5  -1  -5   85.79    7.00
   5   1   5   92.89    7.00
  -5  -1   5   88.79    6.50
  -6  -1  -5   28.60    2.80
   6   1  -5   24.50    3.10
   6  -1   5   25.70    3.00
   6  -1  -5   27.00    3.10
   6   1   5   28.40    3.10
  -6  -1   5   27.60    2.20
  -7  -1  -5   92.39    7.40
   7  -1   5   99.19    7.90
   7   1  -5   98.09    8.00
   7  -1  -5   90.89    8.00
   7   1   5   99.69    7.90
   8  -1   5   10.30    2.60
  -8  -1  -5   14.90    2.20
   8   1  -5   11.80    2.90
   8  -1  -5   11.10    2.80
   8   1   5   14.90    2.80
  -9  -1  -5   75.19    6.50
   9   1  -5   71.49    7.30
   9  -1   5   83.59    7.30
   9  -1  -5   74.79    7.30
   9   1   5   78.79    7.30
  10   1  -5   21.50    4.20
  10  -1   5   21.20    4.30
  10  -1  -5   18.10    4.10
  10  -1  -5   20.80    3.90
  10   1   5   25.20    4.40
  11   1  -5   -0.50    3.60
  11  -1   5    2.80    3.20
  11   1   5    5.10    3.40
  11  -1  -5   -0.70    3.40
  11  -1  -5    4.30    3.00
  12  -1   5    0.30    3.20
  12   1  -5    0.00    3.60
  12   1  -5    3.60    4.10
  12  -1  -5   11.40    4.00
  12  -1  -5    3.10    4.10
  12   1   5    9.90    4.20
   0  -2  -5    0.00    0.60
   0  -2  -5   -1.10    0.40
   0   2  -5   -0.80    0.30
  -1  -2  -5  257.47   18.30
   1  -2  -5  280.17   18.20
  -1  -2   5  255.07   18.20
   1   2   5  235.18   18.20
  -2  -2  -5  718.73   49.80
   2   2  -5  668.63   49.90
   2  -2  -5  707.43   49.70
   2  -2  -5  705.23   49.80
   2  -2  -5  721.83   49.80
   2   2   5  722.53   49.80
  -2  -2   5  694.03   49.70
  -3  -2  -5   26.20    2.50
   3   2  -5   26.80    2.70
  -3  -2   5   31.70    2.30
   3  -2  -5   30.10    2.60
   3  -2  -5   30.10    2.60
   3   2   5   21.90    2.40
  -4  -2  -5 1090.59   77.49
   4   2  -5 1046.90   77.59
   4  -2   5 1124.29   77.69
   4   2   5 1056.69   77.49
   4  -2  -5 1142.49   77.59
   4  -2  -5 1150.18   77.69
  -4  -2   5 1079.39   77.29
  -5  -2  -5  598.34   42.40
   5   2  -5  579.24   42.60
   5  -2   5  591.14   42.60
   5  -2  -5  611.54   42.60
   5  -2  -5  623.74   42.50
   5   2   5  594.34   42.50
  -5  -2   5  583.94   42.20
  -6  -2  -5   58.49    4.70
   6   2  -5   52.89    5.00
   6  -2   5   50.09    4.90
  -6  -2   5   54.39    4.20
   6   2   5   61.39    4.90
   6  -2  -5   55.59    5.00
   6  -2  -5   57.79    4.90
   7   2  -5  114.39    8.90
   7  -2   5  109.09    8.70
  -7  -2  -5   97.79    8.20
   7  -2  -5  110.69    8.50
   7   2   5  108.59    8.70
   7  -2  -5  105.89    8.70
  -8  -2  -5  106.29    8.30
   8  -2   5  105.59    8.80
   8   2  -5  104.79    9.00
   8  -2  -5  106.69    8.90
   8  -2  -5  104.79    8.70
   8   2   5  105.99    8.80
   9   2  -5   92.39    8.30
   9  -2   5   80.79    8.00
  -9  -2  -5   91.09    7.30
   9   2   5   95.19    8.20
   9  -2  -5   90.99    8.30
   9  -2  -5   87.29    7.80
  10  -2   5    3.50    3.00
  10   2  -5    3.30    3.10
  10  -2  -5    6.70    3.10
  10  -2  -5    1.20    2.80
  10   2   5    5.00    3.20
  11   2  -5   11.20    4.30
  11  -2   5   12.00    4.10
  11  -2  -5   15.00    4.50
  11   2   5   11.60    4.00
  11  -2  -5   13.20    4.00
  12  -2   5    6.60    3.80
  12   2  -5    4.50    4.00
  12  -2  -5    9.20    4.10
  12   2   5    3.60    3.70
  12  -2  -5    4.20    3.50
   0  -3  -5 2105.09  149.29
   0  -3   5 2158.58  149.39
   0  -3  -5 2104.09  149.39
  -1  -3  -5 1592.14  111.39
  -1  -3  -5 1630.94  111.39
  -1  -3   5 1654.43  111.39
   1   3   5 1627.04  111.29
   1  -3  -5 1512.45  111.29
   1  -3  -5 1472.65  111.29
  -2  -3  -5   18.20    1.90
   2  -3  -5   14.40    1.70
   2  -3  -5   19.00    1.80
   2   3   5   16.30    1.70
  -3  -3  -5 2266.47  164.88
   3   3  -5 2405.46  165.08
   3  -3  -5 2387.06  164.98
  -3  -3   5 2362.06  164.78
   3  -3  -5 2345.37  164.78
   3   3   5 2323.67  164.88
   3  -3  -5 2314.07  164.88
   4   3  -5  226.88   16.20
  -4  -3  -5  223.28   16.00
  -4  -3   5  210.48   15.80
   4  -3  -5  210.28   16.00
   4  -3  -5  212.58   16.10
   4   3   5  241.98   16.00
   5   3  -5   69.09    5.20
  -5  -3  -5   59.29    4.80
   5   3   5   56.09    4.90
  -5  -3   5   59.59    4.50
   5  -3  -5   49.40    4.90
   5  -3  -5   52.09    4.80
   6   3  -5   92.19    7.30
   6  -3   5   80.09    7.00
  -6  -3  -5   84.59    6.80
  -6  -3   5   73.39    6.50
   6   3   5   96.69    7.10
   6  -3  -5   98.59    7.30
   6  -3  -5   93.09    7.10
  -7  -3  -5   99.69    8.10
   7   3  -5  105.59    8.60
   7  -3   5  110.09    8.50
   7  -3  -5   98.99    8.50
   7   3   5   97.09    8.40
   7  -3  -5   98.49    8.40
  -7  -3   5  111.69    7.70
  -8  -3  -5    5.90    1.90
   8   3  -5   10.80    2.80
   8  -3   5   10.10    2.80
   8  -3  -5    8.10    2.40
   8   3   5    9.40    2.70
   8  -3  -5    8.70    2.60
   9   3  -5   50.59    5.90
  -9  -3  -5   46.80    4.80
   9  -3   5   51.79    5.60
   9   3   5   46.10    5.60
   9  -3  -5   44.90    5.70
   9  -3  -5   53.49    5.50
  10   3  -5   11.30    3.90
  10   3   5   10.70    3.60
  10  -3  -5   13.90    3.80
  10  -3  -5   14.10    3.40
  11   3  -5    6.00    3.90
  11  -3  -5    1.20    3.00
  11  -3  -5    6.50    3.70
  11   3   5    6.40    3.60
  12   3  -5    3.30    4.20
  12  -3   5    5.10    3.30
  12  -3  -5    2.80    3.40
  12  -3  -5    5.50    4.10
  12   3   5   -1.90    3.60
  -1  -4  -5 1379.56  100.39
  -1  -4  -5 1389.46  100.49
   1  -4  -5 1451.05  100.39
   1  -4  -5 1423.26  100.39
  -1  -4   5 1482.55  100.49
  -2  -4  -5  647.64   42.90
   2  -4   5  544.85   42.50
  -2  -4   5  531.15   42.70
   2   4   5  632.04   42.80
   2  -4  -5  635.04   42.80
   2  -4  -5  636.44   42.80
   3   4  -5   60.29    5.00
  -3  -4  -5   68.79    4.90
  -3  -4   5   51.99    4.70
   3   4   5   66.39    4.80
   3  -4  -5   50.69    4.70
   4   4  -5  286.47   22.20
  -4  -4  -5  311.87   22.10
   4  -4  -5  339.17   22.10
   4   4   5  317.57   22.10
  -4  -4   5  280.67   21.90
   5   4  -5  786.02   54.69
  -5  -4  -5  761.82   54.49
  -5  -4   5  783.52   54.29
   5   4   5  766.72   54.49
   5  -4  -5  740.53   54.49
   6   4  -5  120.99   10.40
  -6  -4  -5  145.69   10.10
  -6  -4   5  120.39    9.80
   6   4   5  143.09   10.30
   6  -4  -5  126.89   10.10
   6  -4  -5  138.69   10.40
   7   4  -5  154.98   11.50
  -7  -4  -5  132.89   11.00
  -7  -4   5  139.79   10.70
   7  -4  -5  148.89   11.50
   7   4   5  141.69   11.30
   7  -4  -5  151.28   11.20
   8   4  -5   86.19    8.40
  -8  -4  -5  106.19    7.80
   8  -4  -5   93.59    8.10
   8   4   5   93.79    8.20
   8  -4  -5   92.59    8.40
  -9  -4  -5   53.99    5.30
   9   4  -5   57.89    6.40
   9  -4  -5   58.59    6.50
   9   4   5   56.39    6.30
   9  -4  -5   55.69    5.80
  10   4  -5    1.70    3.10
  10   4   5    1.30    2.90
  10  -4  -5    0.60    2.50
  10  -4  -5    1.20    3.00
  11   4  -5   12.90    4.60
  11  -4   5   16.10    3.70
  11   4   5   14.30    4.10
  11  -4  -5   11.50    3.80
   0  -5  -5  735.73   51.89
   0  -5   5  706.43   51.89
   0  -5  -5  751.82   51.69
  -1  -5  -5  636.54   45.70
  -1  -5  -5  656.83   45.50
  -1  -5   5  694.83   45.70
   1  -5  -5  616.64   45.60
   1  -5  -5  612.54   45.50
   2  -5   5   66.99    4.90
   2   5  -5   62.79    5.60
  -2  -5  -5   68.49    5.50
   2  -5  -5   72.19    5.30
   2  -5  -5   72.19    5.40
   2   5   5   66.09    5.30
  -2  -5   5   64.99    5.40
   3   5  -5  321.47   22.30
   3  -5   5  333.77   21.80
  -3  -5  -5  283.47   22.10
   3  -5  -5  299.47   22.00
   3   5   5  297.87   22.10
  -3  -5   5  318.67   22.10
   3  -5  -5  290.77   22.00
  -4  -5  -5  159.08   11.30
   4  -5   5  148.29   10.90
   4   5  -5  145.79   11.50
  -4  -5   5  156.78   11.10
   4  -5  -5  146.29   11.10
   4   5   5  144.19   11.20
   5   5  -5   66.09    5.50
  -5  -5  -5   59.29    5.00
   5  -5   5   49.90    4.50
  -5  -5   5   63.59    4.80
   5   5   5   60.59    5.10
   5  -5  -5   42.30    4.70
  -6  -5  -5   35.20    3.70
   6   5  -5   32.70    4.10
   6   5   5   31.90    3.90
   6  -5  -5   41.30    3.70
  -6  -5   5   27.60    3.30
   7   5  -5  102.49    8.20
  -7  -5  -5   84.49    7.40
  -7  -5   5   99.49    7.20
   7   5   5   84.59    7.70
   7  -5  -5   84.09    7.50
   8   5  -5    7.60    2.90
  -8  -5  -5    3.70    2.00
   8  -5   5    3.30    2.00
   8   5   5    7.00    2.70
   8  -5  -5    6.70    2.20
  -9  -5  -5   15.70    3.00
   9   5  -5   18.50    3.90
   9  -5   5   21.60    3.30
   9  -5  -5   22.20    3.50
   9   5   5   12.70    3.50
  10  -5   5    3.90    2.60
  10   5  -5    6.90    3.70
  10  -5  -5    5.50    2.80
  10   5   5    6.10    3.40
  11  -5   5    2.30    2.80
  11   5  -5    3.20    3.80
  11  -5  -5    1.20    2.90
  11   5   5    5.30    3.50
   0  -6  -5    8.80    1.50
  -1  -6  -5  433.96   33.20
   1  -6  -5  482.25   33.00
   1  -6  -5  472.25   33.20
  -1  -6   5  466.15   33.20
   2   6  -5  117.59   10.40
  -2  -6  -5  162.78   10.50
   2  -6  -5  137.39   10.10
  -2  -6   5  116.39   10.20
   2   6   5  147.69   10.30
   2  -6  -5  139.09   10.30
   3  -6   5   13.90    1.50
   3   6  -5   19.60    2.60
  -3  -6  -5   11.40    2.20
   3  -6  -5   16.10    2.00
   3   6   5   18.00    2.20
   3  -6  -5   11.40    2.10
  -3  -6   5   11.70    2.00
  -4  -6  -5  125.69    9.80
   4   6  -5  108.59    9.80
   4  -6   5  130.29    9.20
   4  -6  -5  148.79    9.60
  -4  -6   5  111.09    9.50
   4   6   5  127.39    9.70
   5   6  -5  331.37   24.10
  -5  -6  -5  323.37   23.90
   5  -6   5  332.27   23.50
  -5  -6   5  326.47   23.70
   5  -6  -5  324.57   23.70
   5   6   5  328.97   23.90
   6  -6   5   25.20    3.40
  -6  -6  -5   43.80    4.20
   6   6  -5   42.90    4.80
   6   6   5   48.90    4.40
   6  -6  -5   33.80    3.80
  -6  -6   5   33.00    3.80
   7   6  -5   57.69    5.90
  -7  -6  -5   45.70    5.10
   7  -6   5   53.89    4.70
  -7  -6   5   49.70    4.80
   7   6   5   41.20    5.40
   7  -6  -5   55.59    5.10
   8   6  -5   47.40    5.70
  -8  -6  -5   44.80    4.90
   8  -6   5   39.60    4.60
   8   6   5   47.00    5.40
   8  -6  -5   46.10    4.90
   9   6  -5   25.70    4.50
  -9  -6  -5   14.20    3.00
   9  -6   5   13.50    2.90
   9  -6  -5   13.60    3.00
   9   6   5   24.70    4.00
  10   6  -5   -1.20    3.30
  10   6   5    3.20    3.30
  10  -6  -5    3.20    2.50
  11   6  -5   10.30    4.30
  11  -6  -5   13.10    3.50
  11   6   5    8.90    4.00
   0  -7  -5  486.55   32.20
   0  -7   5  382.06   32.40
   0  -7  -5  485.95   32.60
  -1  -7  -5  498.95   33.20
   1  -7  -5  422.66   33.10
  -1  -7   5  500.25   33.20
   1  -7  -5  426.16   32.80
  -2  -7  -5   16.80    2.80
   2   7  -5   16.20    2.80
   2  -7  -5   23.60    2.90
  -2  -7   5   18.90    2.70
   2  -7  -5   22.60    2.50
   2   7   5   20.50    2.70
  -3  -7  -5  335.47   25.00
   3   7  -5  370.56   25.20
   3  -7  -5  331.37   24.90
   3   7   5  338.87   24.90
   3  -7  -5  324.97   24.70
  -3  -7   5  362.36   25.00
  -4  -7  -5  104.69    8.30
   4   7  -5   98.09    8.40
  -4  -7   5   89.49    8.00
   4   7   5  112.39    8.10
   4  -7  -5   95.29    7.80
   5   7  -5   11.70    2.90
  -5  -7  -5   10.90    2.40
  -5  -7   5   12.30    2.30
   5   7   5   13.70    2.70
  -6  -7  -5   49.70    4.70
   6   7  -5   30.70    4.80
   6  -7  -5   44.90    4.40
  -6  -7   5   34.60    4.30
   6   7   5   50.49    5.00
  -7  -7  -5   61.39    6.30
   7   7  -5   76.09    7.20
  -7  -7   5   74.29    6.10
   7  -7  -5   56.89    6.00
   7   7   5   65.99    6.60
   8   7  -5    0.70    3.00
  -8  -7  -5    4.60    2.20
   8  -7  -5    1.90    2.10
   8   7   5    7.50    2.90
  -9  -7  -5   16.60    3.20
   9   7  -5   23.60    4.70
   9  -7  -5   18.00    3.50
   9   7   5   14.20    3.70
  10   7  -5    9.10    4.00
  10  -7  -5    9.80    4.80
  10   7   5    6.80    3.50
   0  -8  -5    6.80    2.10
   0  -8   5    7.30    2.00
  -1  -8  -5  144.39   12.00
   1   8   5  146.49   11.80
   1  -8  -5  168.88   12.10
   1  -8  -5  161.38   11.50
  -1  -8   5  159.08   12.10
   2   8  -5   44.40    5.00
  -2  -8  -5   58.29    5.00
   2  -8  -5   47.00    4.90
  -2  -8   5   35.00    4.70
   2  -8  -5   49.90    4.10
   2   8   5   51.59    4.60
   3   8  -5   26.80    3.80
  -3  -8  -5   16.40    3.00
   3   8   5   22.60    3.10
  -3  -8   5   23.10    3.20
   4   8  -5   24.30    3.90
  -4  -8  -5   19.40    3.30
   4   8   5   29.00    3.60
  -4  -8   5   18.80    3.10
   4  -8  -5   33.00    3.10
   5   8  -5  170.68   12.90
  -5  -8  -5  151.28   12.50
  -5  -8   5  177.28   12.40
   5   8   5  151.58   12.40
   5  -8  -5  146.49   12.10
   6   8  -5   25.50    4.40
  -6  -8  -5   32.80    4.10
  -6  -8   5   19.70    3.30
   6   8   5   25.50    3.90
   7   8  -5   10.00    3.50
  -7  -8  -5    8.00    2.60
   7   8   5    8.20    3.10
  -7  -8   5    5.50    2.20
  -8  -8  -5   23.10    3.70
   8   8  -5   17.90    4.50
   8   8   5   24.40    4.30
  -9  -8  -5   12.70    3.70
   9   8  -5   16.20    4.50
   9   8   5   13.40    3.90
   0  -9   5  206.18   16.30
   0  -9  -5  224.48   16.40
  -1  -9  -5  138.69   10.80
  -1  -9   5  144.29   10.70
   1  -9  -5  124.19   10.60
   1   9   5  127.69   10.40
  -2  -9  -5   14.80    3.10
   2   9  -5   20.70    3.60
   2  -9  -5   26.20    3.40
  -2  -9   5   14.00    3.00
   2   9   5   16.70    2.90
   3   9  -5   45.70    5.20
  -3  -9  -5   38.20    4.90
   3  -9  -5   40.50    4.60
   3   9   5   34.30    4.40
  -3  -9   5   40.60    4.70
   4   9  -5   41.20    5.40
  -4  -9  -5   48.40    5.40
  -4  -9   5   42.60    4.90
   4   9   5   40.90    4.70
  -5  -9  -5   16.70    3.20
   5   9  -5   10.20    3.30
   5   9   5    9.70    2.80
  -5  -9   5    9.30    2.60
   6   9  -5   11.50    3.70
  -6  -9  -5   15.80    3.30
   6   9   5   17.10    3.50
  -6  -9   5    7.70    2.70
  -7  -9  -5   18.40    3.70
   7   9  -5   22.90    4.70
  -7  -9   5   25.00    3.70
   7   9   5   19.80    4.10
  -8  -9  -5   -1.00    2.50
   8   9  -5    1.30    3.50
   8   9   5    3.90    3.10
   9   9  -5    5.70    4.00
   9   9   5    5.80    3.30
   0 -10  -5    3.70    2.50
   1  10  -5  111.19    9.60
  -1 -10  -5  109.59    9.40
  -1 -10   5  105.09    9.30
   1  10   5  101.19    9.10
   1 -10  -5  122.19    9.50
   2  10  -5   30.40    4.60
  -2 -10  -5   32.80    4.40
  -2 -10   5   19.10    4.00
   2  10   5   34.50    4.20
   2 -10  -5   36.70    4.60
  -3 -10  -5    4.60    2.60
   3  10  -5    5.80    3.10
  -3 -10   5    6.70    2.70
   3  10   5    5.00    2.40
   4  10  -5   21.50    4.20
  -4 -10  -5   18.60    3.80
   4  10   5   23.30    3.80
  -4 -10   5   17.70    3.50
   5  10  -5  109.19    9.70
  -5 -10  -5   93.69    9.00
   5  10   5   99.99    9.00
  -5 -10   5  103.29    8.90
   6  10  -5    5.80    3.50
  -6 -10  -5    1.00    2.70
  -6 -10   5    2.80    2.60
   6  10   5    7.80    3.20
  -7 -10  -5    4.80    3.00
   7  10  -5    9.90    3.90
  -7 -10   5    3.30    2.60
   7  10   5    6.00    3.20
   8  10  -5    9.20    4.10
  -8 -10  -5    8.30    3.20
   8  10   5   17.00    4.00
   0 -11  -5   21.90    4.10
   0  11   5   25.90    3.90
  -1 -11  -5   46.00    5.70
   1  11  -5   48.10    6.00
   1  11   5   44.20    5.30
   1 -11  -5   37.30    5.40
  -2 -11  -5   -1.60    2.40
   2  11  -5    2.60    2.90
  -2 -11   5    0.40    2.50
   2  11   5    1.30    2.30
   2 -11  -5    1.30    2.80
  -3 -11  -5   17.20    3.80
   3  11  -5   20.80    4.40
   3  11   5   23.90    4.00
  -3 -11   5   17.40    3.80
  -4 -11  -5   23.30    4.00
   4  11  -5   17.00    4.40
   4  11   5   19.30    3.80
  -4 -11   5   17.90    3.80
  -5 -11  -5    6.90    3.20
   5  11  -5    7.30    3.60
   5  11   5    7.50    3.10
  -5 -11   5    3.90    2.80
   6  11  -5    2.70    3.60
  -6 -11  -5    8.30    3.20
  -6 -11   5    0.90    2.80
   6  11   5    5.40    3.20
   0  12  -5    3.90    3.10
   0 -12  -5    1.40    2.90
   0  12   5    2.00    2.40
  -1 -12  -5   16.40    3.90
   1  12  -5   21.50    4.50
   1  12   5   16.40    3.50
   1 -12  -5   20.60    4.30
  -2 -12  -5   17.80    3.90
   2  12  -5   17.90    4.40
   2  12   5   17.80    3.60
  -3 -12  -5    3.20    3.00
   3  12  -5    3.90    3.40
   3  12   5    4.00    2.70
  -4 -12  -5    5.50    3.20
   4  12  -5    8.50    3.70
  -5 -12  -5   18.80    4.30
   5  12  -5   19.10    4.70
  -5 -12   5   26.00    4.60
   0 -13  -5   16.30    4.40
   0  13  -5   11.20    3.90
  -1 -13  -5   15.20    4.50
   1  13  -5   13.90    4.10
  -1  13  -5   14.50    4.10
   2  13  -5    0.40    3.20
  -2 -13  -5    4.10    3.70
   0   0  -6   -7.30    0.30
   2   0   6  960.00   67.49
   2   0  -6  955.20   67.49
   3   0  -6 7862.81  559.24
   3   0   6 8019.00  559.14
   4   0   6  191.88   13.90
   4   0  -6  191.78   14.00
   5   0   6   21.70    2.40
   5   0  -6   19.50    2.60
   6   0  -6  213.18   15.70
   6   0   6  209.08   15.60
   7   0  -6  232.78   17.10
   7   0   6  225.08   17.00
   8   0  -6    2.00    2.20
   8   0   6    6.80    2.30
  -8   0  -6    2.40    1.60
   9   0   6   76.59    7.60
   9   0  -6   92.29    7.90
  -9   0  -6   81.69    6.90
  10   0  -6   12.40    3.80
  10   0   6   14.00    3.60
  11   0  -6    4.20    3.20
  11   0  -6    2.60    3.70
  11   0   6    1.70    3.00
  12   0  -6    0.20    3.30
  12   0   6   -0.60    3.10
  12   0  -6   -0.60    3.90
   0   1  -6   -2.60    0.30
   0  -1  -6   -2.10    0.30
   0  -1  -6   -0.80    0.60
   1   1  -6 1574.24  115.59
   1  -1  -6 1666.73  115.59
   1  -1  -6 1702.83  115.59
   1   1   6 1626.04  115.59
   2   1  -6  685.03   46.40
   2  -1  -6  624.24   46.30
   2  -1  -6  637.54   46.20
   2   1   6  679.73   46.30
   3   1  -6  351.06   23.40
   3  -1   6  302.67   23.30
   3   1   6  349.27   23.30
   3  -1  -6  295.57   23.30
  -3  -1   6  358.06   23.10
   3  -1  -6  298.57   23.30
   4   1  -6  105.19    8.00
   4  -1   6  110.09    8.00
   4  -1  -6  104.39    8.00
   4  -1  -6  106.49    7.90
  -4  -1   6  106.69    7.50
   4   1   6  101.09    7.90
   5  -1   6 1020.00   74.59
   5   1  -6 1046.70   74.69
  -5  -1  -6 1109.39   74.59
   5  -1  -6 1045.50   74.69
   5   1   6 1052.09   74.59
  -6  -1  -6    8.70    1.60
   6   1  -6    9.60    2.10
   6  -1   6    4.20    1.70
   6  -1  -6    7.30    1.90
   6   1   6    9.60    1.90
   7  -1   6   83.39    7.20
  -7  -1  -6   86.19    6.90
   7   1  -6   86.89    7.40
   7   1   6   90.19    7.20
   7  -1  -6   86.59    7.30
  -8  -1  -6   13.10    2.20
   8   1  -6   17.40    3.20
   8  -1   6    7.50    2.50
   8  -1  -6   10.80    2.80
   8   1   6   16.70    2.90
   9  -1   6  124.79   10.60
   9   1  -6  144.69   10.80
  -9  -1  -6  122.69    9.90
   9  -1  -6  134.39   10.50
   9   1   6  124.29   10.60
   9  -1  -6  116.09   10.60
  10  -1   6    2.30    2.80
  10   1  -6    2.60    3.10
  10  -1  -6    5.50    3.20
  10  -1  -6    7.10    3.00
  10   1   6    2.00    2.90
  11   1  -6   22.20    5.10
  11  -1   6   31.40    5.10
  11  -1  -6   24.40    4.60
  11  -1  -6   24.90    5.00
  11   1   6   25.50    4.80
  12  -1   6   -2.40    3.30
  12   1  -6   -3.60    3.40
  12   1  -6    2.10    3.60
  12   1   6    2.20    3.30
  12  -1  -6    1.10    3.50
  12  -1  -6    0.00    3.50
   0   2  -6  546.55   40.90
   0  -2   6  593.04   40.90
   0  -2  -6  605.44   41.10
  -1  -2  -6 1116.09   75.69
   1   2  -6 1010.40   75.59
   1  -2  -6 1147.39   75.59
   1   2   6 1023.10   75.59
   2   2  -6   55.19    4.60
  -2  -2  -6   55.69    4.50
   2  -2  -6   59.49    4.50
   2   2   6   48.80    4.30
  -2  -2   6   65.59    4.40
   2  -2  -6   58.69    4.30
   2  -2  -6   61.79    4.50
  -3  -2  -6 1971.50  139.49
   3   2  -6 1933.31  139.49
   3   2   6 1940.81  139.39
  -3  -2   6 1967.90  139.29
   3  -2  -6 2038.60  139.49
   3  -2  -6 2032.20  139.49
   3  -2  -6 1978.20  139.29
   4  -2   6   52.19    3.70
  -4  -2  -6   39.90    3.50
   4   2  -6   42.60    3.70
   4   2   6   36.10    3.40
  -4  -2   6   41.60    3.20
   4  -2  -6   38.00    3.60
   4  -2  -6   36.50    3.60
  -5  -2  -6   60.39    4.90
   5  -2   6   64.69    5.20
   5   2  -6   63.89    5.20
   5  -2  -6   61.89    5.00
  -5  -2   6   61.59    4.50
   5  -2  -6   55.19    5.10
   5   2   6   57.69    5.00
  -6  -2  -6   39.40    3.50
   6  -2   6   41.40    3.90
   6   2  -6   31.00    3.80
   6  -2  -6   38.40    3.80
  -6  -2   6   37.40    3.00
   6   2   6   32.20    3.70
   6  -2  -6   43.30    4.00
   7  -2   6  165.78   12.70
  -7  -2  -6  170.78   12.40
   7   2  -6  168.98   12.90
   7   2   6  175.18   12.70
   7  -2  -6  158.98   12.80
   7  -2  -6  160.38   12.60
   8  -2   6   14.40    2.80
   8   2  -6   14.10    3.00
  -8  -2  -6    9.10    2.00
   8  -2  -6   11.70    2.90
   8   2   6    8.80    2.60
   8  -2  -6   11.30    2.50
   9   2  -6   80.39    7.90
  -9  -2  -6   81.09    7.00
   9  -2   6   82.39    7.70
   9  -2  -6   92.99    7.70
   9   2   6   86.39    7.80
   9  -2  -6   79.39    7.80
  10  -2   6    2.80    3.00
  10   2  -6   10.50    3.60
  10   2   6    4.20    3.10
  10  -2  -6    6.20    3.10
  10  -2  -6    1.70    3.00
  11   2  -6   -1.20    3.50
  11  -2   6    5.10    3.40
  11  -2  -6    3.30    3.50
  11  -2  -6    0.60    3.20
  11   2   6    2.20    3.30
  12   2  -6   -0.90    3.60
  12   2  -6   -2.50    3.70
  12   2   6   -0.30    3.40
  12  -2  -6    2.50    3.70
  12  -2  -6    0.60    3.20
   0  -3  -6    1.80    0.80
   0  -3  -6    2.60    0.90
   1   3  -6 3168.78  224.28
  -1  -3  -6 3095.69  224.58
  -1  -3  -6 3144.69  224.38
   1   3   6 3297.07  224.68
   1  -3  -6 3249.18  224.38
  -1  -3   6 3051.79  224.68
   1  -3  -6 3330.47  224.68
   2   3  -6  751.92   50.49
  -2  -3  -6  696.23   50.49
  -2  -3   6  789.02   50.39
   2  -3  -6  682.43   50.29
   2   3   6  686.53   50.29
   2  -3  -6  673.63   50.39
   3   3  -6  368.36   24.20
  -3  -3  -6  364.96   24.10
   3   3   6  357.96   24.00
   3  -3  -6  279.37   24.00
   3  -3  -6  283.57   24.10
  -3  -3   6  368.56   24.00
  -4  -3  -6   72.59    6.10
   4   3  -6   88.09    6.40
   4   3   6   72.39    6.00
   4  -3  -6   78.39    6.10
  -4  -3   6   79.69    5.90
   4  -3  -6   79.79    6.20
  -5  -3  -6  700.93   50.09
   5   3  -6  675.33   50.19
  -5  -3   6  673.73   49.80
   5   3   6  714.53   50.09
   5  -3  -6  728.33   50.09
   5  -3  -6  743.13   50.29
   6   3  -6    8.80    2.20
  -6  -3  -6   10.20    1.80
   6  -3  -6    9.00    1.90
   6  -3  -6    7.70    2.10
   6   3   6    8.90    2.00
  -7  -3  -6   83.29    7.00
   7   3  -6   91.99    7.60
   7  -3  -6   89.19    7.30
   7   3   6   84.59    7.30
   7  -3  -6   89.29    7.50
   8   3  -6   20.50    3.30
  -8  -3  -6   12.00    2.40
   8  -3   6   21.10    3.30
   8  -3  -6   10.90    2.90
   8   3   6   17.20    3.10
   8  -3  -6    9.50    2.70
   9   3  -6   80.79    7.50
  -9  -3  -6   72.69    6.40
   9   3   6   78.19    7.20
   9  -3  -6   60.69    7.20
   9  -3  -6   75.09    7.00
  10   3  -6   13.60    4.10
  10  -3  -6   11.30    3.60
  10   3   6   14.00    3.80
  10  -3  -6   11.80    3.30
  11   3  -6   15.90    4.70
  11   3   6   23.20    4.80
  11  -3  -6   19.30    4.10
  11  -3  -6   24.00    4.80
  12   3  -6   -1.90    3.60
  12   3  -6    3.30    3.40
  12  -3  -6    4.50    3.10
  12   3   6   -5.60    3.40
  12  -3  -6    2.50    3.70
   0  -4  -6   28.10    2.90
   0  -4  -6   34.60    2.80
  -1  -4  -6 1186.58   78.99
  -1  -4  -6 1170.98   78.89
   1   4   6 1153.08   78.79
   1  -4  -6 1032.10   78.89
   1  -4  -6 1014.80   78.79
  -1  -4   6 1153.58   78.89
   2   4  -6  213.78   13.90
  -2  -4  -6  164.68   13.70
   2  -4  -6  198.28   13.70
   2   4   6  163.28   13.60
   2  -4  -6  198.08   13.70
  -2  -4   6  198.38   13.70
   3   4  -6 1866.51  129.59
  -3  -4  -6 1795.12  129.49
   3  -4  -6 1832.02  129.29
   3  -4  -6 1845.72  129.39
   3   4   6 1860.11  129.39
  -3  -4   6 1821.72  129.39
  -4  -4  -6   11.70    1.90
   4  -4  -6    6.20    1.70
   4   4   6   13.20    1.80
  -4  -4   6   18.60    1.80
  -5  -4  -6   92.09    7.40
   5   4  -6   93.79    7.60
  -5  -4   6   90.29    7.00
   5  -4  -6   97.89    7.30
   5   4   6   91.39    7.30
  -6  -4  -6   58.09    5.30
   6   4  -6   72.89    5.90
   6  -4  -6   56.79    5.60
   6  -4  -6   56.49    5.30
  -6  -4   6   63.69    4.90
   6   4   6   56.99    5.40
   7   4  -6  273.47   19.10
  -7  -4  -6  259.37   18.60
   7  -4  -6  244.08   18.90
  -7  -4   6  258.97   18.20
   7   4   6  256.47   18.80
   7  -4  -6  223.78   18.60
  -8  -4  -6   14.10    2.50
   8   4  -6   16.20    3.30
   8   4   6   16.50    3.10
   8  -4  -6    9.90    3.00
   8  -4  -6   16.90    3.00
  -9  -4  -6   66.79    6.40
   9   4  -6   74.39    7.50
   9   4   6   71.69    7.30
   9  -4  -6   72.49    7.50
   9  -4  -6   80.19    7.10
  10   4  -6    4.40    3.40
  10   4   6    2.90    3.10
  10  -4  -6    0.50    2.70
  10  -4  -6    5.20    3.30
  11   4  -6    1.30    3.80
  11  -4   6    3.50    2.80
  11   4   6    7.80    3.80
  11  -4  -6    4.00    3.20
   0  -5  -6   -0.50    1.00
   0  -5   6    1.20    1.00
   0  -5  -6   -0.50    0.80
  -1  -5  -6  812.12   60.19
  -1  -5  -6  838.82   60.09
   1  -5  -6  881.21   60.09
  -1  -5   6  821.22   60.19
   1  -5  -6  895.71   60.19
   2   5  -6  197.68   13.00
  -2  -5  -6  167.78   12.80
   2  -5  -6  166.58   12.70
   2   5   6  173.48   12.60
  -2  -5   6  175.48   12.70
   2  -5  -6  161.68   12.60
   3  -5   6  118.49    9.20
   3   5  -6  146.29    9.90
  -3  -5  -6  143.49    9.70
   3  -5  -6  105.19    9.40
   3   5   6  137.39    9.50
  -3  -5   6  147.09    9.60
   3  -5  -6  103.09    9.40
   4   5  -6   11.20    2.40
   4  -5   6   10.10    1.40
  -4  -5  -6    7.50    1.80
   4   5   6   10.90    1.80
  -4  -5   6    8.60    1.60
   4  -5  -6   11.60    1.80
  -5  -5  -6  451.25   31.10
   5   5  -6  402.76   31.20
  -5  -5   6  417.16   30.80
   5   5   6  414.96   31.00
   5  -5  -6  471.75   31.00
  -6  -5  -6    9.90    2.10
   6   5  -6   16.60    2.90
  -6  -5   6    9.90    1.90
   6   5   6   12.10    2.50
   6  -5  -6   11.00    2.20
   7   5  -6   54.59    5.70
  -7  -5  -6   51.29    5.00
   7   5   6   58.29    5.40
  -7  -5   6   50.89    4.60
   7  -5  -6   50.99    5.10
  -8  -5  -6    5.10    2.10
   8   5  -6    8.80    3.00
   8   5   6    8.80    2.70
   8  -5  -6    5.50    2.30
   9  -5   6   30.90    4.20
   9   5  -6   34.80    5.30
  -9  -5  -6   36.60    4.30
   9   5   6   41.00    5.00
   9  -5  -6   32.50    4.50
  10   5  -6   -2.10    3.30
  10  -5   6    3.50    2.60
  10  -5  -6    0.60    2.60
  10   5   6    4.20    3.10
  11   5  -6   12.60    4.50
  11  -5   6   10.10    3.40
  11   5   6   11.90    4.10
  11  -5  -6   15.30    3.80
   0  -6  -6  315.87   24.30
   0  -6  -6  338.67   24.10
   0  -6   6  355.26   24.30
  -1  -6  -6  340.67   22.10
   1  -6  -6  274.07   21.70
  -1  -6   6  305.87   22.00
   1  -6  -6  296.67   21.90
   2   6  -6    9.90    2.10
  -2  -6  -6    3.70    1.60
   2  -6  -6    6.90    1.70
   2   6   6    4.00    1.40
   2  -6  -6    8.00    1.40
  -2  -6   6    6.90    1.70
  -3  -6  -6  313.87   22.80
   3  -6   6  293.67   22.20
   3   6  -6  322.87   23.00
   3   6   6  319.37   22.70
   3  -6  -6  320.57   22.70
   3  -6  -6  322.07   22.60
  -3  -6   6  311.17   22.70
  -4  -6  -6   14.50    2.50
   4  -6   6   14.50    1.80
   4   6  -6   18.70    3.00
  -4  -6   6   20.00    2.40
   4   6   6   17.70    2.40
   4  -6  -6   14.40    2.20
   5   6  -6   25.80    3.80
  -5  -6  -6   24.90    3.30
   5  -6   6   31.70    2.80
  -5  -6   6   26.10    3.20
   5  -6  -6   34.40    3.30
   5   6   6   23.40    3.30
   6   6  -6   66.59    6.50
   6  -6   6   69.89    5.50
  -6  -6  -6   58.59    5.90
   6  -6  -6   64.69    5.80
  -6  -6   6   67.79    5.60
   6   6   6   65.29    6.10
  -7  -6  -6  118.19    9.40
   7   6  -6  127.39   10.00
   7  -6   6  103.49    9.00
   7  -6  -6  110.79    9.20
   7   6   6  120.89    9.60
  -7  -6   6  117.99    9.00
  -8  -6  -6    1.10    2.20
   8   6  -6    5.00    3.00
   8  -6   6    3.60    1.90
   8  -6  -6    4.60    2.20
   8   6   6   -0.70    2.40
   9   6  -6   30.00    5.20
  -9  -6  -6   27.00    4.00
   9  -6   6   30.60    5.50
   9   6   6   35.00    4.90
   9  -6  -6   34.40    4.50
  10   6  -6    1.00    3.50
  10  -6  -6    0.50    2.50
  10   6   6    2.50    3.30
  11   6  -6    2.80    3.70
  11   6   6    1.10    3.40
  11  -6  -6    0.80    2.80
   0  -7   6    6.60    1.80
   0  -7  -6    1.30    1.20
   0  -7  -6    1.10    1.80
  -1  -7  -6  675.53   50.79
  -1  -7   6  664.73   50.69
   1  -7  -6  749.73   50.79
   1  -7  -6  757.32   50.49
  -2  -7  -6  239.68   18.10
   2   7  -6  288.87   18.30
   2  -7  -6  217.38   17.70
   2  -7  -6  208.18   17.90
   2   7   6  243.78   17.90
  -2  -7   6  277.97   18.10
   3   7  -6   15.70    2.70
  -3  -7  -6   14.20    2.30
   3  -7  -6    4.40    1.80
  -3  -7   6   11.30    2.10
   3  -7  -6    6.00    1.70
   3   7   6   11.20    2.00
  -4  -7  -6   18.10    3.10
   4   7  -6   26.50    3.70
   4  -7  -6   21.90    2.80
   4   7   6   23.40    3.10
  -4  -7   6   25.30    3.10
   5   7  -6  358.76   28.30
  -5  -7  -6  395.96   28.20
  -5  -7   6  362.46   27.90
   5   7   6  402.76   28.10
   5  -7  -6  411.96   28.00
   6   7  -6   18.90    3.70
  -6  -7  -6   14.70    2.80
   6   7   6   10.50    2.80
  -6  -7   6   15.30    2.60
   6  -7  -6   14.30    2.60
  -7  -7  -6   34.90    4.60
   7   7  -6   42.90    5.40
  -7  -7   6   35.40    4.20
   7  -7  -6   40.40    4.50
   7   7   6   41.90    4.90
  -8  -7  -6    1.80    2.20
   8   7  -6    4.20    3.20
   8  -7  -6    0.10    2.10
   8   7   6    1.10    2.60
   9   7  -6   11.20    4.00
  -9  -7  -6   10.10    2.80
   9  -7  -6    7.00    2.80
   9   7   6   15.10    3.70
  10   7  -6    0.90    3.40
  10  -7  -6    3.20    2.80
  10   7   6    9.20    3.70
   0  -8   6    7.70    2.10
   0  -8  -6    5.60    2.20
  -1  -8  -6  249.28   16.80
   1  -8  -6  197.78   16.10
   1  -8  -6  208.48   16.60
   1   8   6  238.38   16.50
  -1  -8   6  226.68   16.70
   2   8  -6    6.50    2.40
  -2  -8  -6    4.60    2.00
  -2  -8   6    3.40    2.00
   2  -8  -6    6.50    1.50
   2  -8  -6    2.60    2.00
   2   8   6    2.50    1.70
  -3  -8  -6  168.08   13.60
   3   8  -6  192.38   13.90
  -3  -8   6  160.98   13.50
   3   8   6  185.18   13.50
   3  -8  -6  184.08   13.50
   3  -8  -6  177.98   13.20
  -4  -8  -6    5.90    2.20
   4   8  -6    4.10    2.50
   4   8   6    6.30    2.20
  -4  -8   6    2.10    1.90
   4  -8  -6    7.30    1.80
   5   8  -6    8.90    3.10
  -5  -8  -6   10.20    2.60
   5  -8  -6    6.10    1.90
  -5  -8   6    7.10    2.20
   5   8   6    7.40    2.50
   6   8  -6   16.30    3.70
  -6  -8  -6   11.80    3.00
   6   8   6   15.40    3.20
  -6  -8   6   13.90    2.70
   6  -8  -6   10.20    2.60
  -7  -8  -6   97.39    8.20
   7   8  -6   90.79    8.80
  -7  -8   6   86.99    7.80
   7   8   6   91.79    8.40
   8   8  -6    1.00    3.20
  -8  -8  -6    0.60    2.30
   8   8   6    0.40    2.80
   9   8  -6    8.10    3.90
  -9  -8  -6    7.60    2.70
   9   8   6   14.90    3.80
   0  -9  -6    4.20    2.30
  -1  -9  -6  147.19   12.20
   1   9   6  135.09   11.90
  -1  -9   6  161.48   12.30
   1  -9  -6  188.18   12.50
  -2  -9  -6    6.40    2.40
   2   9  -6   16.50    3.10
   2   9   6    8.80    2.20
   2  -9  -6    7.70    2.50
  -2  -9   6   11.10    2.60
   3   9  -6    7.10    2.90
  -3  -9  -6    5.80    2.50
  -3  -9   6    7.30    2.40
   3   9   6    5.70    2.10
   3  -9  -6    6.50    2.40
  -4  -9  -6    5.20    2.60
   4   9  -6    7.60    3.10
  -4  -9   6    9.30    2.50
   4   9   6    6.40    2.40
   5   9  -6  123.79   10.60
  -5  -9  -6  120.09   10.20
   5   9   6  119.89   10.10
  -5  -9   6  116.79    9.80
   6   9  -6    9.90    3.60
  -6  -9  -6    6.60    2.80
   6   9   6    9.30    3.10
  -6  -9   6    7.50    2.50
   7   9  -6   12.90    4.00
  -7  -9  -6   10.20    3.10
  -7  -9   6    9.90    2.70
   7   9   6    9.30    3.30
   8   9  -6    2.10    3.60
  -8  -9  -6    1.60    2.60
   8   9   6    1.90    3.00
  -9  -9  -6    6.90    3.50
   9   9  -6    0.40    3.60
   9   9   6    5.90    3.40
   0 -10  -6   12.10    3.20
   1  10  -6  105.79    9.40
  -1 -10  -6  118.79    9.40
   1 -10  -6   89.59    9.10
   1  10   6  114.79    9.00
  -2 -10  -6    2.70    2.70
   2  10  -6    5.60    3.00
   2  10   6    5.50    2.30
   2 -10  -6    6.70    2.70
  -2 -10   6    3.40    2.50
  -3 -10  -6   94.89    8.00
   3  10  -6   79.59    8.00
  -3 -10   6   74.59    7.70
   3  10   6   87.89    7.50
   3 -10  -6   82.69    7.90
   4  10  -6    6.60    3.50
  -4 -10  -6   -0.60    2.60
   4  10   6    2.20    2.40
  -4 -10   6    5.50    2.60
  -5 -10  -6    9.10    3.20
   5  10  -6    9.80    3.60
   5  10   6   14.00    3.30
  -5 -10   6   10.50    2.90
   6  10  -6   19.00    4.30
  -6 -10  -6    8.10    3.30
  -6 -10   6   12.20    3.10
   6  10   6   13.70    3.50
  -7 -10  -6   38.80    5.30
   7  10  -6   33.00    5.60
   7  10   6   35.30    5.30
  -7 -10   6   35.10    4.70
  -8 -10  -6   -0.80    2.70
   8  10  -6   -0.20    3.50
   0  11   6   -1.00    2.00
   0 -11  -6   -1.80    2.60
  -1 -11  -6   36.70    5.10
   1  11  -6   34.30    5.40
   1 -11  -6   44.10    5.30
   1  11   6   36.30    4.80
   2  11  -6   19.80    4.10
  -2 -11  -6    9.70    3.40
   2 -11  -6    8.80    3.30
   2  11   6   14.80    3.20
   3  11  -6    4.00    3.30
  -3 -11  -6    3.00    2.80
   3  11   6    8.90    2.70
  -3 -11   6    5.40    3.00
   4  11  -6    8.10    3.70
  -4 -11  -6    2.00    2.70
   4  11   6    2.20    2.40
  -4 -11   6    6.40    3.00
   5  11  -6   46.50    6.30
  -5 -11  -6   47.50    6.10
   5  11   6   48.80    5.80
  -5 -11   6   32.20    5.10
  -6 -11  -6    6.30    3.20
   6  11  -6    5.10    3.70
  -6 -11   6   -0.50    2.70
   0 -12  -6    3.60    3.20
   0  12   6    6.70    2.80
   0  12  -6    2.70    3.10
  -1 -12  -6   36.60    5.40
   1  12  -6   50.59    6.30
   1 -12  -6   37.60    5.50
   1  12   6   45.50    5.40
  -2 -12  -6    4.60    3.10
   2  12  -6   -0.50    3.10
   2  12   6    3.30    3.10
   3  12  -6   39.40    6.00
  -3 -12  -6   41.40    5.90
  -4 -12  -6    2.60    3.00
   4  12  -6   -0.30    3.40
  -5 -12  -6    7.80    3.50
   5  12  -6    2.90    3.70
   0  13  -6    1.50    3.40
   0 -13  -6    1.80    3.50
   1  13  -6   18.60    4.50
  -1 -13  -6   16.80    4.60
  -1  13  -6   22.30    4.70
   0   0  -7   -5.60    0.40
   2   0  -7 9953.70  701.93
   2   0   7 9999.00  701.73
   3   0  -7 1057.89   74.29
   3   0   7 1065.59   74.29
   3   0  -7 1034.60   74.29
   4   0  -7 1034.90   73.29
   4   0   7 1040.70   73.29
   5   0  -7   32.90    3.50
   5   0   7   38.10    3.40
   6   0   7   19.60    2.70
   6   0  -7   23.20    2.90
   7   0  -7   10.20    2.50
   7   0   7   14.60    2.50
   8   0   7  208.38   16.20
   8   0  -7  217.38   16.40
  -8   0  -7  216.68   15.90
   9   0   7   31.20    4.50
  -9   0  -7   35.60    4.00
   9   0  -7   36.70    4.80
  10   0  -7   13.00    3.90
  10   0  -7   15.00    3.60
  10   0   7   14.30    3.60
  11   0  -7    3.50    3.80
  11   0   7   10.10    3.50
  11   0  -7    3.50    3.20
  12   0   7    2.90    3.50
  12   0  -7    1.90    3.50
  12   0  -7    2.60    4.00
   1   1  -7   90.99    7.10
   1  -1  -7  110.19    7.00
   1   1   7   89.19    6.90
   2   1  -7  658.03   45.50
   2   1  -7  652.23   45.50
   2  -1  -7  629.34   45.50
   2  -1  -7  641.84   45.30
   2  -1  -7  649.04   45.50
   2   1   7  631.84   45.40
   3   1  -7 2004.10  147.19
   3  -1   7 2108.49  147.19
   3  -1  -7 2147.09  147.19
   3   1   7 2076.89  147.09
   3  -1  -7 2119.29  147.19
   4  -1   7  666.53   46.00
   4   1  -7  674.23   46.10
   4  -1  -7  621.74   46.00
   4  -1  -7  636.14   46.00
   4   1   7  645.04   46.00
   5   1  -7   27.80    3.20
   5  -1   7   33.50    3.20
   5  -1  -7   37.10    3.20
   5  -1  -7   32.90    3.30
   5   1   7   28.70    3.00
   6  -1   7  402.86   29.80
  -6  -1  -7  413.96   29.70
   6   1  -7  442.46   29.90
   6  -1  -7  404.26   29.80
   6  -1  -7  395.56   29.80
   6   1   7  426.96   29.80
  -7  -1  -7  127.29    9.60
   7  -1   7  120.99    9.80
   7   1  -7  127.39   10.00
   7  -1  -7  120.29    9.80
   7   1   7  129.09    9.90
   7  -1  -7  128.89   10.00
  -8  -1  -7   33.90    3.80
   8   1  -7   33.30    4.50
   8  -1   7   37.80    4.40
   8  -1  -7   44.00    4.40
   8  -1  -7   35.50    4.50
   8   1   7   37.10    4.40
   9  -1   7   22.00    3.90
   9   1  -7   26.50    4.30
  -9  -1  -7   26.90    3.30
   9  -1  -7   26.70    3.90
   9   1   7   22.30    3.90
   9  -1  -7   26.70    4.30
  10   1  -7   80.89    8.20
  10  -1   7   81.69    8.00
  10   1   7   76.19    7.90
  10  -1  -7   75.39    8.10
  10  -1  -7   83.59    7.80
  11   1  -7    0.50    2.80
  11  -1   7   -3.30    2.70
  11   1  -7   -5.10    3.40
  11  -1  -7    2.00    3.40
  11  -1  -7    3.00    3.20
  11   1   7    4.70    3.30
  12   1  -7    6.10    3.90
  12   1  -7    4.10    3.50
  12  -1   7    0.10    3.30
  12  -1  -7    1.90    3.30
  12   1   7    6.20    3.60
  12  -1  -7   -0.30    3.70
   0  -2  -7   -0.10    0.60
   0   2  -7    0.00    0.40
   0  -2  -7   -0.60    0.50
  -1  -2  -7  275.97   19.00
   1   2  -7  277.57   18.90
  -1  -2  -7  245.88   19.00
   1  -2  -7  246.58   19.00
   1   2   7  293.17   18.90
   1  -2  -7  259.17   19.00
   2   2  -7 2605.54  184.98
  -2  -2  -7 2702.73  184.88
   2  -2  -7 2628.34  184.78
   2  -2  -7 2651.43  185.08
   2   2   7 2602.74  185.08
   2  -2  -7 2580.74  184.88
   3   2  -7  295.47   20.90
  -3  -2  -7  305.77   20.80
   3  -2  -7  271.27   20.50
   3   2   7  298.47   20.70
   3  -2  -7  286.67   20.80
  -3  -2   7  302.17   20.60
   3  -2  -7  273.47   20.80
  -4  -2  -7  570.94   39.90
   4   2  -7  506.35   39.90
   4  -2  -7  609.94   39.90
   4  -2  -7  600.34   39.90
  -4  -2   7  578.44   39.60
   4   2   7  501.05   39.80
   5  -2   7   44.40    3.80
  -5  -2  -7   44.70    3.70
   5   2  -7   33.10    3.80
   5  -2  -7   42.90    3.80
   5   2   7   33.20    3.60
   5  -2  -7   41.40    3.80
  -5  -2   7   43.60    3.10
   6   2  -7   65.09    5.70
  -6  -2  -7   67.69    5.40
   6  -2   7   66.89    5.60
   6  -2  -7   60.39    5.60
  -6  -2   7   64.29    4.80
   6  -2  -7   67.79    5.50
   6   2   7   57.49    5.40
   7   2  -7   35.90    4.60
  -7  -2  -7   40.10    4.00
   7  -2   7   46.80    4.40
   7   2   7   41.90    4.40
   7  -2  -7   41.40    4.50
   7  -2  -7   42.40    4.30
   8   2  -7   94.89    8.30
   8  -2   7   97.79    8.20
  -8  -2  -7   88.19    7.60
   8   2   7   99.49    8.20
   8  -2  -7   92.79    8.10
   8  -2  -7   99.19    8.10
  -9  -2  -7   10.30    2.40
   9  -2   7    6.10    2.90
   9   2  -7   11.10    3.30
   9   2   7   14.50    3.40
   9  -2  -7    8.80    3.10
   9  -2  -7   14.80    3.10
  10   2  -7    2.20    3.20
  10  -2   7    5.60    3.20
  10   2   7   11.90    3.50
  10  -2  -7    5.20    3.00
  10  -2  -7    6.10    3.30
  11  -2   7    9.80    3.70
  11   2  -7   10.50    4.20
  11  -2  -7    4.50    3.60
  11  -2  -7    5.20    3.40
  11   2   7   12.90    3.80
  12   2  -7    4.30    4.30
  12   2  -7    3.90    3.80
  12  -2  -7    8.30    4.20
  12  -2  -7    2.90    3.70
  12   2   7    4.40    3.90
   0  -3  -7 1416.86  100.49
   0  -3  -7 1433.86  100.49
   1   3  -7   11.30    1.10
  -1  -3  -7    7.50    1.30
  -1  -3  -7    7.90    1.30
   1  -3  -7   13.80    1.50
   1  -3  -7   14.20    1.50
   1   3   7    9.20    1.10
   2   3  -7 1165.18   85.49
  -2  -3  -7 1149.89   85.39
  -2  -3   7 1205.78   85.29
   2  -3  -7 1296.87   85.39
   2  -3  -7 1280.27   85.29
   2   3   7 1166.98   85.29
  -3  -3  -7 1040.10   73.79
   3   3  -7 1009.00   73.79
   3   3   7 1062.59   73.69
   3  -3  -7 1044.50   73.59
   3  -3  -7 1072.99   73.79
   3  -3  -7 1088.89   73.79
  -3  -3   7  993.00   73.59
   4   3  -7  683.63   45.60
  -4  -3  -7  632.14   45.50
   4  -3  -7  597.34   45.40
   4  -3  -7  610.44   45.50
   4   3   7  655.53   45.40
  -4  -3   7  663.03   45.30
  -5  -3  -7   20.60    2.60
   5   3  -7   27.50    3.00
   5  -3  -7   28.10    3.00
  -5  -3   7   19.90    2.20
   5  -3  -7   24.80    2.70
   5   3   7   24.50    2.70
   6   3  -7  746.83   52.19
  -6  -3  -7  707.83   51.99
   6  -3  -7  746.13   52.09
  -6  -3   7  732.13   51.59
   6   3   7  724.83   51.99
   6  -3  -7  730.43   52.19
   7   3  -7  103.39    8.70
  -7  -3  -7  106.39    8.30
   7  -3  -7  107.59    8.60
   7  -3  -7  105.79    8.70
   7   3   7  104.89    8.50
  -8  -3  -7    7.10    2.00
   8   3  -7    9.10    2.70
   8  -3  -7    6.80    2.40
   8   3   7    6.40    2.40
   8  -3  -7    6.70    2.60
  -9  -3  -7    5.30    2.10
   9   3  -7    7.40    3.20
   9  -3  -7    3.90    2.90
   9  -3  -7   14.40    3.00
   9   3   7   10.60    3.10
  10   3  -7   61.99    7.00
  10  -3  -7   60.69    6.40
  10   3   7   53.59    6.60
  10  -3  -7   52.79    7.00
  11   3  -7    1.30    3.70
  11  -3  -7   11.40    4.10
  11  -3  -7    1.70    3.00
  11   3   7    7.90    3.60
  12   3  -7    3.60    3.80
  12   3  -7    8.00    4.30
  12   3   7    3.00    3.70
  12  -3  -7    5.40    3.90
  12  -3  -7    3.20    3.30
   0  -4  -7    3.30    1.00
  -1  -4  -7  823.72   56.39
   1   4  -7  730.03   56.09
  -1  -4  -7  823.32   56.49
  -1  -4   7  726.13   56.39
   1  -4  -7  827.32   56.39
   1  -4  -7  839.12   56.39
   1   4   7  818.32   56.29
   2   4  -7 2211.18  151.48
  -2  -4  -7 2161.78  151.38
  -2  -4   7 2208.68  151.38
   2   4   7 2180.28  151.28
   2  -4  -7 2066.59  151.38
   2  -4  -7 2071.59  151.28
  -3  -4  -7  139.69   10.00
   3   4  -7  143.49   10.20
  -3  -4   7  136.69    9.80
   3   4   7  145.09    9.90
   3  -4  -7  105.39    9.80
  -4  -4  -7  195.78   14.20
   4   4  -7  192.78   14.40
  -4  -4   7  192.68   14.00
   4   4   7  178.98   14.10
   4  -4  -7  206.28   14.20
   5   4  -7  103.09    9.20
  -5  -4  -7  123.49    9.10
   5  -4  -7  125.19    9.30
   5   4   7  134.09    9.10
  -5  -4   7  101.19    8.70
   5  -4  -7  125.69    9.10
   6   4  -7  131.69   10.10
  -6  -4  -7  132.69    9.70
  -6  -4   7  131.09    9.40
   6  -4  -7  119.59    9.70
   6  -4  -7  116.39   10.00
   6   4   7  121.89    9.80
  -7  -4  -7   39.10    4.00
   7   4  -7   35.00    4.50
   7  -4  -7   36.20    4.50
   7   4   7   36.60    4.20
   7  -4  -7   36.60    4.20
  -8  -4  -7   66.59    6.10
   8   4  -7   74.39    6.90
   8  -4  -7   68.39    6.40
   8   4   7   68.99    6.40
   8  -4  -7   64.89    6.70
   9   4  -7    8.90    3.30
  -9  -4  -7    6.10    2.20
   9  -4  -7   10.30    2.90
   9  -4  -7    7.00    3.30
   9   4   7    7.60    3.10
  10   4  -7   -0.40    3.20
  10  -4  -7    6.10    3.00
  10  -4  -7    8.60    3.40
  10   4   7    1.20    3.00
  11   4  -7    7.70    4.10
  11  -4  -7   10.90    3.50
  11   4   7   10.20    3.80
   0  -5  -7  436.16   31.30
   0  -5  -7  441.26   31.20
  -1  -5  -7  175.88   11.90
  -1  -5  -7  181.58   11.70
  -1  -5   7  146.29   11.70
   1   5   7  156.28   11.60
   1  -5  -7  147.89   11.70
   1  -5  -7  150.58   11.70
  -2  -5  -7  223.98   17.80
   2   5  -7  253.67   18.00
   2  -5  -7  263.57   17.80
   2  -5  -7  260.87   17.80
   2   5   7  232.78   17.70
  -2  -5   7  241.68   17.80
   3  -5   7  300.07   20.00
  -3  -5  -7  279.67   20.40
   3   5  -7  256.17   20.50
   3   5   7  272.17   20.30
   3  -5  -7  295.27   20.30
  -3  -5   7  259.57   20.30
   3  -5  -7  303.97   20.30
  -4  -5  -7  181.48   14.20
   4   5  -7  220.28   14.60
   4  -5  -7  185.98   14.10
   4   5   7  192.28   14.20
   4  -5  -7  178.98   14.00
  -4  -5   7  202.28   14.10
  -5  -5  -7   23.10    2.80
   5   5  -7   19.40    3.00
   5   5   7   19.20    2.70
   5  -5  -7   19.20    2.60
  -5  -5   7   21.30    2.50
   6   5  -7  250.97   18.90
  -6  -5  -7  244.18   18.60
   6   5   7  252.57   18.60
   6  -5  -7  257.17   18.60
  -6  -5   7  255.17   18.30
  -7  -5  -7  110.49    9.00
   7   5  -7  104.29    9.40
   7  -5  -7  109.89    9.00
  -7  -5   7  112.89    8.60
   7   5   7  119.39    9.20
  -8  -5  -7   11.40    2.50
   8   5  -7   15.90    3.50
   8  -5  -7    9.30    2.60
   8   5   7   12.70    3.00
  -9  -5  -7    6.10    2.40
   9   5  -7    8.30    3.50
   9   5   7    4.40    3.00
   9  -5  -7    4.30    2.50
  10  -5   7   27.90    4.20
  10   5  -7   31.70    5.20
  10  -5  -7   31.10    4.60
  10   5   7   29.20    4.80
  11   5  -7    1.40    3.70
  11  -5   7    1.10    2.80
  11  -5  -7    2.30    2.90
  11   5   7    6.40    3.70
   0  -6  -7    7.20    1.40
  -1  -6  -7  205.38   15.20
  -1  -6  -7  202.68   15.40
   1  -6  -7  208.98   15.20
   1  -6  -7  208.78   15.40
   1   6   7  223.08   15.30
  -2  -6  -7  623.54   43.20
   2   6  -7  608.34   43.30
   2  -6  -7  594.84   43.00
  -2  -6   7  638.44   43.10
   2   6   7  565.04   43.00
   2  -6  -7  601.04   43.10
   3  -6   7    7.00    1.00
  -3  -6  -7    4.60    1.70
   3   6  -7    7.50    2.10
   3   6   7    4.80    1.50
   3  -6  -7    5.60    1.60
   3  -6  -7    8.70    1.60
  -3  -6   7    6.30    1.70
  -4  -6  -7  121.89   10.00
   4   6  -7  109.99   10.10
   4  -6   7  142.39    9.40
   4   6   7  108.89    9.70
  -4  -6   7  128.99    9.80
   4  -6  -7  140.79    9.80
   4  -6  -7  142.29    9.90
  -5  -6  -7   59.29    5.20
   5  -6   7   43.20    4.40
   5   6  -7   61.39    5.60
   5  -6  -7   55.49    4.90
  -5  -6   7   47.30    4.70
   5   6   7   66.59    5.10
  -6  -6  -7  110.59    8.80
   6   6  -7  124.99    9.20
   6  -6   7   88.49    8.10
   6  -6  -7   89.59    8.50
   6   6   7  114.29    8.70
  -6  -6   7  120.49    8.40
   7   6  -7   21.80    3.90
   7  -6   7   20.10    2.90
  -7  -6  -7   21.20    3.30
  -7  -6   7   19.70    2.70
   7  -6  -7   23.80    3.30
   7   6   7   25.40    3.60
   8   6  -7   43.60    5.60
  -8  -6  -7   43.00    5.00
   8  -6   7   44.10    4.70
   8   6   7   46.60    5.40
   8  -6  -7   44.10    4.90
  -9  -6  -7    3.20    2.20
   9   6  -7    0.30    3.00
   9  -6  -7    3.40    2.40
   9   6   7    3.50    2.90
  10   6  -7    5.80    3.80
  10  -6  -7    6.40    2.90
  10   6   7    9.10    3.60
  11   6  -7   -0.40    3.80
  11   6   7    4.40    3.70
  11  -6  -7   10.80    3.30
   0  -7  -7 1240.68   86.29
   0  -7  -7 1203.28   86.59
  -1  -7   7   64.59    6.00
   1  -7  -7   66.89    5.60
   1  -7  -7   61.89    6.00
   1   7   7   82.09    5.80
   2   7  -7  200.98   15.40
  -2  -7  -7  183.58   15.20
  -2  -7   7  175.58   15.10
   2  -7  -7  242.88   15.30
   2  -7  -7  233.58   15.00
   2   7   7  188.78   15.00
   3   7  -7   45.50    5.40
  -3  -7  -7   62.09    5.30
   3  -7  -7   65.29    4.90
  -3  -7   7   40.60    5.00
   3  -7  -7   63.09    5.20
   3   7   7   59.09    5.00
  -4  -7  -7  120.49   10.20
   4   7  -7  160.98   10.70
   4  -7  -7  110.39    9.90
   4   7   7  140.79   10.10
  -4  -7   7  143.19   10.10
   4  -7  -7  114.29   10.00
  -5  -7  -7    9.60    2.40
   5   7  -7    7.70    2.90
  -5  -7   7    9.50    2.20
   5   7   7   12.30    2.50
   5  -7  -7   13.80    2.40
   6   7  -7  269.17   20.30
  -6  -7  -7  263.67   19.90
   6  -7  -7  275.47   19.80
   6   7   7  262.27   19.80
  -6  -7   7  263.87   19.60
  -7  -7  -7   43.80    4.90
   7   7  -7   38.40    5.30
   7  -7  -7   38.20    4.60
  -7  -7   7   35.50    4.30
   7   7   7   44.30    5.00
   8   7  -7    6.50    3.50
  -8  -7  -7    5.40    2.50
   8  -7  -7    5.40    2.50
   8   7   7    2.00    2.60
   9   7  -7    6.90    3.60
  -9  -7  -7    1.00    2.20
   9  -7  -7    1.30    2.50
   9   7   7    2.90    2.90
  10   7  -7   20.40    4.80
  10   7   7   20.20    4.50
  10  -7  -7   16.10    3.80
   0  -8  -7    4.50    1.40
   0  -8  -7    7.20    2.10
  -1  -8  -7  123.89   10.10
   1   8   7  116.09    9.80
   1  -8  -7  135.59    9.60
   1  -8  -7  136.29   10.20
   2   8  -7  167.68   11.90
  -2  -8  -7  146.99   11.50
   2   8   7  141.89   11.20
   2  -8  -7  134.29   11.40
   2  -8  -7  139.09   11.00
  -2  -8   7  163.98   11.50
   3   8  -7   20.30    3.50
  -3  -8  -7   22.30    3.20
   3   8   7   28.40    3.20
   3  -8  -7   16.00    2.90
   3  -8  -7   20.30    2.70
  -3  -8   7   19.50    3.00
   4   8  -7   25.80    4.10
  -4  -8  -7   17.90    3.30
   4  -8  -7   28.10    3.10
   4   8   7   25.00    3.20
  -4  -8   7   18.90    3.10
  -5  -8  -7   73.29    6.30
   5   8  -7   55.99    6.60
  -5  -8   7   49.99    5.80
   5   8   7   63.29    6.10
   5  -8  -7   71.89    5.80
  -6  -8  -7   45.40    5.20
   6   8  -7   54.19    6.00
   6   8   7   45.30    5.10
   6  -8  -7   30.70    4.40
  -6  -8   7   44.00    4.70
   7   8  -7    5.60    3.20
  -7  -8  -7   10.20    2.80
  -7  -8   7    3.30    2.00
   7  -8  -7    3.90    2.60
   7   8   7    6.00    2.70
  -8  -8  -7    7.00    2.80
   8   8  -7    9.80    3.80
   8   8   7    8.40    3.20
  -9  -8  -7    6.00    2.80
   9   8  -7    5.20    3.80
   9   8   7    1.10    3.00
   0  -9  -7  199.58   15.30
  -1  -9  -7   45.20    4.80
   1  -9  -7   33.20    4.30
   1   9   7   40.50    4.20
   2   9  -7    8.40    2.70
  -2  -9  -7   10.50    2.70
   2   9   7   11.60    2.30
  -2  -9   7   10.60    2.60
   2  -9  -7   14.70    2.80
  -3  -9  -7   29.80    4.10
   3   9  -7   30.20    4.40
   3   9   7   33.80    4.00
  -3  -9   7   26.10    3.80
   3  -9  -7   35.20    4.20
  -4  -9  -7   41.10    5.00
   4   9  -7   46.90    5.60
  -4  -9   7   46.30    4.80
   4   9   7   36.40    4.50
   5   9  -7    8.50    3.50
  -5  -9  -7   12.00    3.00
   5   9   7   12.20    3.00
  -5  -9   7    7.80    2.60
   6   9  -7   86.19    8.40
  -6  -9  -7   70.19    7.50
  -6  -9   7   81.69    7.20
   6   9   7   75.89    7.40
   7   9  -7   14.50    4.40
  -7  -9  -7   16.80    3.60
   7   9   7   20.90    4.00
  -7  -9   7   16.00    3.10
   8   9  -7    6.60    3.90
  -8  -9  -7    6.80    2.90
   8   9   7    0.90    3.00
  -9  -9  -7    1.50    2.80
   9   9  -7    3.00    3.90
   9   9   7    7.70    4.40
   0 -10  -7    4.40    2.60
   1  10  -7   16.80    3.80
  -1 -10  -7   20.20    3.80
   1 -10  -7   24.50    3.80
   1  10   7   26.60    3.60
   2  10  -7  133.29   10.70
  -2 -10  -7  108.19   10.30
   2  10   7  126.49   10.00
  -2 -10   7  130.19   10.40
   2 -10  -7  117.79   10.30
  -3 -10  -7    5.00    2.80
   3  10  -7    6.30    3.20
   3  10   7    4.20    2.30
  -3 -10   7    1.80    2.50
   3 -10  -7    3.50    2.70
   4  10  -7   60.59    6.60
  -4 -10  -7   35.40    5.30
  -4 -10   7   39.60    5.00
   4  10   7   43.20    5.10
  -5 -10  -7   25.70    4.40
   5  10  -7   15.80    4.30
   5  10   7   28.30    4.10
  -6 -10  -7   21.60    3.90
   6  10  -7   16.40    4.40
  -6 -10   7   16.20    3.40
   6  10   7   19.00    3.90
   7  10  -7    9.40    4.00
  -7 -10  -7    0.50    2.70
   7  10   7    1.90    3.30
   8  10  -7    3.00    4.00
  -8 -10  -7   13.40    3.50
   0  11   7   88.89    7.70
   0 -11  -7   84.59    8.20
   1  11  -7    6.50    3.50
  -1 -11  -7    7.70    3.10
   1 -11  -7    9.70    3.10
   1  11   7   10.80    2.80
  -2 -11  -7   10.80    3.40
   2  11  -7    9.70    3.60
   2  11   7   10.60    2.80
   2 -11  -7   10.00    3.30
   3  11  -7    2.90    3.20
  -3 -11  -7    4.50    2.90
   3  11   7    7.60    2.60
   4  11  -7   21.70    4.70
  -4 -11  -7   20.60    4.20
   4  11   7   17.80    3.70
  -5 -11  -7    5.60    3.10
   5  11  -7    3.20    3.70
  -5 -11   7    1.60    2.90
  -6 -11  -7   30.40    5.00
   6  11  -7   36.50    5.70
   0  12  -7    2.60    3.00
   0 -12  -7    0.70    2.90
   1  12  -7   19.50    4.50
  -1 -12  -7   25.00    4.50
   1 -12  -7   25.50    4.60
  -2 -12  -7   18.50    4.30
   2  12  -7   20.90    4.50
   2 -12  -7   16.90    4.20
  -3 -12  -7    7.30    3.40
   3  12  -7    4.10    3.50
   4  12  -7    4.90    3.80
  -4 -12  -7    0.80    2.90
  -5 -12  -7    9.50    3.50
   5  12  -7   11.70    4.30
   0 -13  -7   22.10    4.80
   0  13  -7   18.60    4.70
  -1 -13  -7    6.60    3.60
   1  13  -7    0.30    3.20
  -1  13  -7    9.60    3.90
   1 -13  -7    2.10    3.40
   0   0  -8   -1.90    0.40
   2   0  -8 2295.67  158.68
   2   0   8 2230.98  158.98
   2   0  -8 2242.08  158.68
   3   0  -8 1137.09   81.09
   3   0   8 1138.09   80.99
   3   0  -8 1171.78   81.09
   4   0   8 1885.91  131.89
   4   0  -8 1860.01  131.89
   4   0  -8 1870.51  131.89
   5   0  -8   38.00    3.80
   5   0   8   39.80    3.60
   6   0   8  452.95   32.90
   6   0  -8  463.15   33.00
   7   0   8   14.50    2.60
   7   0  -8   12.80    2.60
   8   0  -8   15.80    3.20
  -8   0  -8   21.00    2.90
   8   0   8   24.50    3.40
   9   0   8   45.80    5.30
   9   0  -8   37.60    5.20
   9   0  -8   50.69    5.20
  -9   0  -8   37.00    4.50
  10   0   8   62.69    7.20
  10   0  -8   82.99    7.40
  10   0  -8   73.09    7.70
  11   0  -8    0.00    3.40
  11   0  -8    0.50    3.20
  11   0   8    6.20    3.10
  12   0  -8    2.00    3.60
  12   0   8    3.00    3.60
  12   0  -8    4.10    3.60
   0  -1  -8   -2.10    0.40
   0   1  -8   -1.10    0.50
   1   1  -8  794.52   56.19
   1   1  -8  746.03   56.09
   1  -1  -8  788.82   56.09
   1  -1  -8  808.12   56.09
   1   1   8  830.62   55.99
  -1   1  -8  811.12   56.09
   2   1  -8 4708.23  342.67
   2   1  -8 4825.12  342.17
   2  -1  -8 4955.50  342.37
   2  -1  -8 4972.80  341.97
   2  -1  -8 4907.11  342.47
   2   1   8 4813.92  342.37
   3   1  -8  184.58   14.20
   3  -1   8  198.28   14.20
   3   1  -8  189.48   14.20
   3  -1  -8  204.98   14.20
   3  -1  -8  199.18   14.20
   3   1   8  200.98   14.10
   4   1  -8  363.36   26.10
   4  -1   8  362.76   26.00
   4  -1  -8  369.26   26.00
   4   1   8  357.96   25.90
   4  -1  -8  364.36   26.00
   5   1  -8  167.18   11.90
   5  -1   8  156.48   11.80
   5  -1  -8  158.38   11.80
   5  -1  -8  153.28   11.70
   5   1   8  156.58   11.70
   6   1  -8   41.80    4.20
  -6  -1  -8   42.40    3.90
   6  -1   8   39.40    3.90
   6   1   8   39.00    3.90
   6  -1  -8   36.30    3.90
   6  -1  -8   39.90    4.00
  -7  -1  -8    1.10    1.40
   7   1  -8    6.60    2.30
   7  -1   8    5.90    2.00
   7   1   8    3.10    1.90
   7  -1  -8    3.00    2.00
   7  -1  -8    0.10    1.80
  -8  -1  -8  237.08   17.50
   8  -1   8  232.78   17.70
   8   1  -8  224.78   17.90
   8  -1  -8  237.98   17.60
   8   1   8  236.68   17.70
   8  -1  -8  248.08   17.90
   9   1  -8   31.10    4.70
   9  -1   8   26.00    4.10
  -9  -1  -8   28.80    3.60
   9  -1  -8   30.30    4.10
   9   1   8   30.90    4.40
   9  -1  -8   30.30    4.60
  10   1  -8    9.70    3.20
  10  -1   8    7.80    3.20
  10   1  -8    8.90    3.70
  10   1   8    9.50    3.10
  10  -1  -8    9.60    3.40
  10  -1  -8    7.50    3.50
  11  -1   8    0.60    2.90
  11   1  -8    4.90    3.10
  11   1  -8   -0.20    3.50
  11  -1  -8   -6.60    2.80
  11   1   8    1.40    3.10
  11  -1  -8   -5.30    3.10
  12   1  -8   10.80    4.40
  12  -1   8    7.50    3.80
  12   1  -8    8.80    4.10
  12   1   8    6.70    3.70
  12  -1  -8    7.80    4.30
  12  -1  -8    9.10    3.90
   0  -2  -8  483.75   30.50
   0  -2  -8  479.35   30.50
   0   2   8  368.56   30.30
   0   2  -8  387.36   30.30
  -1  -2  -8 1514.05  106.69
  -1  -2  -8 1498.55  106.69
   1   2  -8 1566.84  106.59
   1   2  -8 1503.85  106.69
   1  -2  -8 1516.95  106.59
   1   2   8 1503.85  106.49
   1  -2  -8 1499.35  106.69
   2   2  -8  914.71   65.29
   2   2  -8  892.41   65.39
  -2  -2  -8  898.71   65.39
   2  -2  -8  979.60   65.39
   2  -2  -8  949.01   65.39
   2   2   8  892.01   65.19
   2  -2  -8  954.90   65.19
   3   2  -8  188.18   12.90
  -3  -2  -8  169.98   12.80
   3  -2  -8  174.48   12.80
   3   2   8  175.38   12.70
   3  -2  -8  169.58   12.50
   3  -2  -8  179.28   12.80
   4   2  -8 1047.60   74.39
  -4  -2  -8 1055.19   74.29
  -4  -2   8 1091.09   73.99
   4   2   8 1058.59   74.19
   4  -2  -8 1024.80   74.29
   4  -2  -8 1028.00   74.29
   5   2  -8    6.70    1.70
   5  -2   8    4.40    1.40
  -5  -2  -8    2.50    1.30
  -5  -2   8    2.60    0.70
   5  -2  -8    3.20    1.40
   5   2   8    4.00    1.30
   5  -2  -8    3.60    1.30
   6   2  -8  310.97   23.40
  -6  -2  -8  318.47   23.20
   6  -2   8  335.27   23.40
   6   2   8  309.87   23.30
   6  -2  -8  325.57   23.30
   6  -2  -8  328.47   23.40
  -6  -2   8  322.07   22.70
  -7  -2  -8   14.10    2.30
   7   2  -8   16.10    2.90
   7  -2   8   13.80    2.60
   7  -2  -8   14.90    2.70
   7   2   8   15.30    2.60
   7  -2  -8    9.40    2.50
   8   2  -8   27.40    3.90
  -8  -2  -8   21.20    2.90
   8  -2   8   16.00    3.20
   8   2   8   23.70    3.50
   8  -2  -8   18.10    3.10
   8  -2  -8   19.70    3.50
  -9  -2  -8   10.20    2.40
   9   2  -8    8.20    3.10
   9  -2   8   11.20    3.10
   9  -2  -8   12.00    3.20
   9  -2  -8   13.90    3.10
   9   2   8   11.70    3.10
  10   2  -8   64.79    7.30
  10  -2   8   64.79    7.10
  10   2   8   62.89    7.00
  10  -2  -8   65.49    7.50
  10  -2  -8   70.49    7.00
  11   2  -8   -2.50    2.90
  11   2  -8   -1.70    3.40
  11   2   8    3.50    3.20
  11  -2  -8   -0.30    3.20
  11  -2  -8    1.40    3.00
  12   2  -8    0.90    3.80
  12   2  -8    3.30    3.70
  12   2   8    2.40    3.70
  12  -2  -8   -2.50    3.10
  12  -2  -8    0.70    3.70
   0  -3  -8    4.20    1.10
   0  -3  -8    4.30    1.00
  -1  -3  -8   87.99    7.00
   1   3  -8   98.69    6.80
  -1  -3  -8   92.39    7.00
   1  -3  -8  103.09    7.00
   1   3   8   78.29    6.80
   1  -3  -8  105.09    7.00
  -2  -3  -8 3526.15  252.97
   2   3  -8 3615.94  252.87
   2   3  -8 3503.45  252.97
  -2  -3   8 3589.34  252.97
   2  -3  -8 3582.44  252.77
   2  -3  -8 3587.64  252.87
   2   3   8 3772.12  253.17
  -3  -3  -8   64.09    5.30
   3   3  -8   63.09    5.40
   3  -3  -8   74.89    5.30
   3   3   8   65.89    5.10
   3  -3  -8   71.39    5.30
   3  -3  -8   66.19    5.00
  -3  -3   8   61.29    5.10
  -4  -3  -8  322.47   23.50
   4   3  -8  295.97   23.60
  -4  -3   8  313.37   23.20
   4  -3  -8  356.36   23.50
   4   3   8  312.67   23.40
   4  -3  -8  363.46   23.60
  -5  -3  -8  220.58   15.90
   5   3  -8  231.08   16.10
   5  -3  -8  205.78   15.90
  -5  -3   8  234.98   15.60
   5  -3  -8  212.78   16.00
   5   3   8  198.48   15.80
   6   3  -8   69.49    5.50
  -6  -3  -8   60.19    5.00
   6  -3  -8   47.00    5.20
   6  -3  -8   57.79    5.20
   6   3   8   69.69    5.20
  -6  -3   8   48.60    4.40
  -7  -3  -8   19.10    2.90
   7   3  -8   24.00    3.50
   7  -3  -8   30.90    3.80
   7   3   8   23.70    3.30
   7  -3  -8   27.80    3.40
  -8  -3  -8  216.28   16.40
   8   3  -8  219.08   16.90
   8  -3  -8  212.58   16.80
   8   3   8  231.28   16.70
   8  -3  -8  221.08   16.60
   9   3  -8   17.40    3.80
  -9  -3  -8   13.10    2.60
   9  -3  -8   10.10    3.40
   9   3   8   11.70    3.30
   9  -3  -8   15.60    3.30
  10   3  -8   15.20    4.00
  10  -3  -8   18.90    3.80
  10  -3  -8   14.60    4.00
  10   3   8   15.90    3.80
  11   3  -8    2.40    3.60
  11   3  -8    1.40    3.10
  11   3   8    0.80    3.20
  11  -3  -8    4.00    3.60
  11  -3  -8    1.20    3.10
  12   3  -8   -1.00    3.40
  12   3  -8    9.30    4.40
  12   3   8    9.10    3.90
  12  -3  -8    6.70    4.20
  12  -3  -8    9.90    3.60
   0  -4  -8 1743.33  122.89
   0  -4  -8 1745.53  122.89
  -1  -4  -8  488.55   34.90
   1   4  -8  562.04   34.50
  -1  -4  -8  487.95   34.80
   1   4   8  483.75   34.70
   1  -4  -8  463.25   34.80
   1  -4  -8  449.66   34.80
  -2  -4  -8  815.52   60.69
   2   4  -8  819.62   60.79
   2  -4  -8  935.91   60.69
  -2  -4   8  833.42   60.69
   2   4   8  848.12   60.59
   2  -4  -8  896.51   60.69
  -3  -4  -8   50.29    4.00
   3  -4  -8   41.70    3.70
   3   4   8   47.60    3.70
   3  -4  -8   37.90    3.60
   4   4  -8  578.74   40.40
  -4  -4  -8  576.24   40.20
  -4  -4   8  587.24   40.00
   4  -4  -8  524.65   40.10
   4  -4  -8  536.85   39.90
   4   4   8  582.54   40.10
   5   4  -8   36.40    3.80
  -5  -4  -8   36.40    3.40
   5   4   8   28.90    3.20
   5  -4  -8   30.80    3.30
  -5  -4   8   23.30    2.80
   5  -4  -8   23.90    3.30
   6   4  -8  308.47   23.20
  -6  -4  -8  319.37   23.00
   6  -4  -8  324.67   23.00
   6   4   8  315.57   23.00
   6  -4  -8  329.97   23.30
  -6  -4   8  301.37   22.60
  -7  -4  -8   22.10    3.00
   7   4  -8   32.20    4.00
   7  -4  -8   17.60    3.00
   7  -4  -8   18.20    3.30
   7   4   8   22.00    3.20
  -8  -4  -8   36.40    4.10
   8   4  -8   27.80    4.40
   8   4   8   38.60    4.50
   8  -4  -8   37.90    4.90
   8  -4  -8   34.80    4.30
  -9  -4  -8   17.70    2.90
   9   4  -8   14.60    3.70
   9  -4  -8   13.40    3.10
   9  -4  -8   17.60    3.90
   9   4   8   12.80    3.30
  10   4  -8   39.10    5.90
  10   4   8   43.50    5.70
  10  -4  -8   52.59    6.50
  10  -4  -8   37.20    5.30
  11   4  -8   -4.40    3.30
  11   4  -8    3.60    3.20
  11   4   8   -2.30    3.10
  11  -4  -8   -4.90    2.70
   0  -5  -8    4.70    1.20
   0  -5  -8    7.40    1.40
  -1  -5  -8   96.89    7.70
  -1  -5  -8   95.69    7.60
   1  -5  -8   95.59    7.60
   1  -5  -8   99.29    7.60
   1   5   8  105.99    7.50
  -1  -5   8  109.49    7.70
  -2  -5  -8 1127.09   78.99
   2   5  -8 1101.19   79.09
   2  -5  -8 1091.49   78.89
  -2  -5   8 1139.99   78.89
   2  -5  -8 1103.39   78.89
   2   5   8 1138.29   78.79
   3   5  -8   85.59    6.60
  -3  -5  -8   77.19    6.40
   3  -5   8   78.39    5.80
  -3  -5   8   75.99    6.20
   3   5   8   78.19    6.20
   3  -5  -8   82.09    6.30
   3  -5  -8   81.29    6.20
  -4  -5  -8  126.49   10.00
   4   5  -8  120.19   10.20
   4   5   8  116.29    9.80
  -4  -5   8  131.79    9.80
   4  -5  -8  145.49    9.80
   4  -5  -8  142.19    9.90
   5   5  -8   50.29    4.70
  -5  -5  -8   41.20    4.30
  -5  -5   8   47.50    4.00
   5   5   8   40.90    4.10
   5  -5  -8   39.20    4.10
  -6  -5  -8  101.49    7.60
   6   5  -8   90.19    7.90
  -6  -5   8   87.39    7.10
   6  -5  -8   76.49    7.30
   6   5   8  100.29    7.60
   7   5  -8   14.70    3.20
  -7  -5  -8    9.60    2.40
   7   5   8   11.50    2.60
   7  -5  -8    9.20    2.40
   8   5  -8   96.89    8.60
  -8  -5  -8   85.29    7.90
   8  -5  -8   99.99    8.20
   8   5   8   94.39    8.20
  -9  -5  -8    4.10    2.20
   9   5  -8    3.30    3.20
   9   5   8    5.00    3.00
   9  -5  -8    3.00    2.50
  10   5  -8    5.30    3.60
  10  -5   8    5.00    2.60
  10   5   8    5.90    3.20
  10  -5  -8    6.60    3.00
  11   5  -8   -3.70    3.50
  11   5  -8   -1.70    2.80
  11  -5   8   -0.40    3.00
  11  -5  -8    1.30    2.70
  11   5   8   -0.60    3.30
   0  -6  -8  868.11   60.49
   0  -6  -8  839.62   60.59
  -1  -6  -8  213.38   14.30
  -1  -6  -8  195.88   14.50
   1   6   8  208.38   14.30
   1  -6  -8  166.88   14.40
  -1  -6   8  232.58   14.60
   1  -6  -8  162.78   14.20
  -2  -6  -8  125.69    9.10
   2   6  -8  109.39    8.40
   2   6  -8  118.39    9.10
  -2  -6   8  107.89    8.90
   2   6   8  121.49    8.70
  -3  -6  -8  172.38   13.50
   3   6  -8  188.58   13.70
   3  -6  -8  175.48   13.30
   3   6   8  172.28   13.20
  -3  -6   8  193.98   13.40
   3  -6  -8  177.08   13.30
   4  -6   8  188.88   13.80
   4   6  -8  197.58   14.60
  -4  -6  -8  191.58   14.40
  -4  -6   8  201.48   14.20
   4  -6  -8  183.68   14.10
   4   6   8  201.38   14.20
   4  -6  -8  182.28   14.20
  -5  -6  -8   28.60    3.50
   5  -6   8   23.20    2.80
   5   6  -8   34.10    4.10
   5   6   8   28.90    3.40
   5  -6  -8   23.10    3.20
  -5  -6   8   32.20    3.20
   6   6  -8  253.57   21.10
  -6  -6  -8  291.57   21.00
   6  -6   8  299.17   20.60
   6   6   8  274.57   20.80
  -6  -6   8  271.77   20.60
   6  -6  -8  308.07   20.90
   7   6  -8    5.90    3.00
  -7  -6  -8    6.90    2.40
   7  -6   8    1.70    1.90
   7  -6  -8    6.40    2.20
   7   6   8    6.40    2.50
  -7  -6   8    6.80    2.80
  -8  -6  -8    5.80    2.40
   8   6  -8    9.30    3.40
   8  -6  -8    5.90    2.40
   8   6   8    9.00    2.80
   9   6  -8    9.30    3.70
  -9  -6  -8    7.80    2.70
   9  -6  -8   11.10    2.80
   9   6   8    7.10    3.10
  10   6  -8   28.00    5.30
  10  -6  -8   22.90    4.20
  10   6   8   31.10    5.00
  11   6  -8    4.30    3.90
  11   6  -8    1.60    3.20
  11   6   8    1.80    3.40
  11  -6  -8    0.30    2.70
   0  -7  -8   25.30    2.90
  -1  -7  -8   66.99    6.40
   1  -7  -8   77.89    5.90
  -1  -7   8   89.29    6.40
   1   7   8   68.99    5.90
   1  -7  -8   65.29    6.30
   2   7  -8  631.44   44.80
  -2  -7  -8  628.34   44.60
  -2  -7   8  602.04   44.50
   2  -7  -8  606.24   44.50
   2  -7  -8  584.64   44.40
   2   7   8  690.93   44.50
  -3  -7  -8   20.60    3.00
   3   7  -8   20.30    3.40
   3  -7  -8   22.20    2.90
   3   7   8   21.50    2.80
   3  -7  -8   21.20    2.70
  -3  -7   8   20.00    2.90
  -4  -7  -8  143.69   11.90
   4   7  -8  148.59   12.20
   4  -7  -8  169.38   11.80
   4  -7  -8  165.28   11.80
   4   7   8  151.78   11.70
  -4  -7   8  147.79   11.70
   5   7  -8  120.19    9.20
  -5  -7  -8   99.09    8.70
  -5  -7   8  115.49    8.40
   5  -7  -8  100.59    8.50
   5   7   8   93.89    8.50
   6   7  -8   79.09    7.40
  -6  -7  -8   83.69    6.90
  -6  -7   8   65.69    6.20
   6  -7  -8   60.09    6.40
   6   7   8   79.09    6.70
   7   7  -8   17.60    3.80
  -7  -7  -8   12.50    3.00
   7   7   8   17.20    3.30
  -7  -7   8   13.90    2.70
   7  -7  -8   14.40    2.90
  -8  -7  -8   44.60    5.40
   8   7  -8   57.59    6.60
   8  -7  -8   43.20    5.30
   8   7   8   50.19    5.70
   9   7  -8    2.70    3.60
  -9  -7  -8    4.10    2.50
   9  -7  -8    2.80    2.50
   9   7   8    6.70    3.20
  10   7  -8    4.60    3.90
  10   7   8    2.50    3.30
  10  -7  -8    6.70    3.20
   0  -8  -8  435.96   31.70
   0  -8  -8  437.86   31.30
  -1  -8  -8    8.40    2.30
   1  -8  -8    4.30    2.10
   1   8   8   11.20    2.10
   1  -8  -8   11.10    1.90
  -2  -8  -8   28.80    3.70
   2   8  -8   28.50    4.10
   2  -8  -8   44.70    4.00
  -2  -8   8   25.90    3.50
   2   8   8   27.80    3.30
  -3  -8  -8    1.80    2.00
   3   8  -8    7.30    2.60
  -3  -8   8    8.60    2.20
   3   8   8    4.70    1.80
   3  -8  -8    2.30    1.60
   3  -8  -8    2.20    1.90
  -4  -8  -8   57.19    5.50
   4   8  -8   52.69    5.90
   4  -8  -8   48.20    4.90
   4  -8  -8   50.19    5.30
  -4  -8   8   57.89    5.30
   4   8   8   60.09    5.20
   5   8  -8   26.90    4.40
  -5  -8  -8   19.80    3.40
   5  -8  -8   18.20    3.00
   5   8   8   19.30    3.20
  -5  -8   8   24.30    3.30
   6   8  -8   91.79    9.00
  -6  -8  -8  103.49    8.60
   6   8   8   93.99    8.30
  -6  -8   8   91.49    8.10
   6  -8  -8  105.69    8.30
   7   8  -8    1.20    3.10
  -7  -8  -8    0.20    2.30
  -7  -8   8   -2.50    2.00
   7  -8  -8    1.10    2.30
   7   8   8    1.80    2.50
   8   8  -8    7.70    3.70
  -8  -8  -8    9.10    2.90
   8   8   8    4.90    2.90
  -9  -8  -8    2.10    2.40
   9   8  -8    3.50    3.90
   9   8   8    6.20    3.30
   0  -9  -8    6.90    2.40
  -1  -9  -8    5.40    2.40
   1   9   8    4.00    1.90
   1  -9  -8    5.90    2.50
  -2  -9  -8  170.98   13.00
   2   9  -8  158.18   13.20
   2  -9  -8  163.08   12.90
  -2  -9   8  167.48   12.90
   2   9   8  166.18   12.60
  -3  -9  -8    1.40    2.20
   3   9  -8    0.30    2.60
  -3  -9   8    1.70    2.10
   3  -9  -8    3.00    2.20
   3   9   8    3.80    1.90
   4   9  -8   49.99    5.70
  -4  -9  -8   42.40    5.10
  -4  -9   8   48.00    5.00
   4   9   8   36.50    4.60
  -5  -9  -8   12.40    3.30
   5   9  -8   16.50    4.00
  -5  -9   8   14.00    3.00
   5   9   8   22.00    3.50
   6   9  -8   60.59    6.90
  -6  -9  -8   52.89    6.10
   6   9   8   55.69    5.90
  -6  -9   8   48.20    5.60
  -7  -9  -8    8.10    2.90
   7   9  -8    3.30    3.60
   7   9   8    7.00    3.00
  -8  -9  -8   19.90    4.00
   8   9  -8   28.90    5.20
   8   9   8   24.20    4.30
  -9  -9  -8    2.80    2.80
   9   9  -8    3.20    3.90
   0 -10  -8  162.38   13.00
   1  10  -8   22.10    3.90
  -1 -10  -8   10.00    3.00
   1 -10  -8    5.10    2.80
   1  10   8    9.30    2.40
   2  10  -8   14.10    3.60
  -2 -10  -8    8.50    3.00
   2 -10  -8   17.40    3.30
   2  10   8   11.70    2.60
  -3 -10  -8   21.30    3.90
   3  10  -8   31.30    4.70
   3 -10  -8   18.10    3.80
   3  10   8   23.10    3.50
   4  10  -8   14.90    4.30
  -4 -10  -8   29.60    4.40
   4  10   8   27.70    3.90
  -4 -10   8   27.70    4.20
   5  10  -8    2.30    3.40
  -5 -10  -8    3.50    2.80
  -5 -10   8   -0.90    2.40
   5  10   8    5.40    2.70
   6  10  -8   59.89    7.20
  -6 -10  -8   58.79    6.80
  -6 -10   8   51.89    6.20
   6  10   8   66.89    7.90
  -7 -10  -8    0.80    2.80
   7  10  -8    4.50    3.80
  -8 -10  -8    3.80    3.00
   8  10  -8    6.60    4.00
   0 -11  -8    7.80    3.00
   0  11   8    6.60    2.40
  -1 -11  -8    7.50    3.00
   1  11  -8    5.30    3.40
   1 -11  -8    6.00    2.90
   1  11   8    3.20    2.20
  -2 -11  -8   80.59    8.10
   2  11  -8   81.79    8.60
   2 -11  -8   78.39    8.00
   2  11   8   91.29    7.60
   3  11  -8    3.40    3.40
  -3 -11  -8    2.10    2.70
   4  11  -8   29.20    5.30
  -4 -11  -8   33.40    5.00
  -5 -11  -8    5.30    3.10
   5  11  -8   16.60    4.40
   6  11  -8   12.00    4.20
  -6 -11  -8    9.90    3.40
   0  12  -8   36.50    5.90
   0 -12  -8   46.50    6.00
  -1 -12  -8    2.50    3.00
   1  12  -8    0.80    3.20
   1 -12  -8    1.60    3.10
  -2 -12  -8    3.90    3.20
   2  12  -8    4.60    3.40
   2 -12  -8   -0.90    2.90
   3  12  -8    1.60    3.30
  -3 -12  -8    0.00    3.00
   4  12  -8   11.50    4.10
  -4 -12  -8    8.10    3.50
   0 -13  -8    4.90    3.50
   0  13  -8    5.90    3.80
   1  13  -8    6.60    3.70
  -1 -13  -8    4.10    3.30
   1 -13  -8    5.70    3.60
  -1  13  -8    7.10    3.80
   0   0  -9   -1.40    0.50
   1   0  -9 2487.15  170.18
  -1   0  -9 2350.96  170.18
   2   0  -9 1147.79   80.59
   2   0   9 1144.29   80.49
   2   0  -9 1136.99   80.59
   3   0  -9   54.29    4.30
   3   0   9   51.29    4.10
   3   0  -9   52.49    4.30
   4   0   9   72.49    5.70
   4   0  -9   73.09    5.80
   4   0  -9   73.19    5.80
   5   0  -9 1555.04  107.19
   5   0  -9 1493.15  106.99
   5   0   9 1502.45  106.99
   6   0  -9   77.19    6.50
   6   0   9   78.49    6.50
   6   0  -9   79.49    6.60
   7   0  -9  191.38   14.50
   7   0  -9  197.28   14.60
   7   0   9  188.28   14.40
   8   0  -9   45.60    5.20
   8   0   9   52.89    5.10
   8   0  -9   45.90    4.90
   9   0  -9  132.29   11.50
   9   0   9  143.89   11.40
   9   0  -9  152.38   11.40
  -9   0  -9  130.39   10.90
  10   0  -9   13.40    4.00
  10   0   9    6.40    3.10
  10   0  -9   10.80    3.30
  11   0  -9   17.20    4.80
  11   0   9   31.80    4.80
  11   0  -9   29.00    5.00
  12   0  -9    2.50    3.50
  12   0  -9    2.70    4.00
  12   0   9    3.40    3.40
   0   1  -9  550.74   38.90
  -1  -1  -9 2238.08  168.08
   1   1  -9 2464.65  168.08
   1   1  -9 2462.45  168.08
   1  -1  -9 2403.66  168.18
   1  -1  -9 2306.57  168.08
   1  -1  -9 2401.46  168.18
  -1   1  -9 2453.85  168.08
   2   1  -9 1694.33  119.49
   2   1  -9 1687.93  119.49
   2  -1  -9 1691.13  119.49
   2  -1  -9 1730.93  119.29
   2   1   9 1679.13  119.39
   2  -1  -9 1696.93  119.39
   3   1  -9 2005.30  140.09
   3   1  -9 2068.19  139.99
   3  -1  -9 1961.30  139.99
   3  -1  -9 1984.10  139.99
   3   1   9 1926.11  139.89
   4   1  -9  321.47   23.40
   4  -1   9  327.07   23.30
   4   1  -9  315.87   23.30
   4  -1  -9  331.47   23.30
   4  -1  -9  328.27   23.30
   4   1   9  326.37   23.20
   5   1  -9   16.20    2.20
   5  -1   9   18.40    2.30
   5   1   9   17.20    2.10
   5  -1  -9   11.50    2.00
   5  -1  -9   16.90    2.30
   6   1  -9  120.09   10.30
  -6  -1  -9  143.19   10.30
   6  -1   9  133.79   10.30
   6  -1  -9  135.99   10.30
   6   1   9  127.99   10.20
   6  -1  -9  141.59   10.30
  -7  -1  -9   90.19    7.40
   7  -1   9   88.19    7.50
   7   1  -9   96.99    7.70
   7  -1  -9   91.19    7.70
   7   1   9   88.29    7.50
   7  -1  -9   87.69    7.50
  -8  -1  -9   14.30    2.60
   8  -1   9   12.90    2.70
   8   1  -9   14.90    3.20
   8  -1  -9   15.60    2.90
   8  -1  -9   13.50    3.00
   8   1   9   16.60    2.90
  -9  -1  -9   50.49    5.20
   9   1  -9   59.19    5.70
   9   1  -9   54.89    6.20
   9  -1   9   52.89    5.90
   9  -1  -9   52.79    6.20
   9  -1  -9   53.79    5.90
   9   1   9   52.39    5.80
  10  -1   9   13.30    3.50
  10   1  -9   13.60    3.90
  10   1  -9   17.20    3.50
  10   1   9   13.50    3.70
  10  -1  -9   13.30    3.90
  10  -1  -9   15.50    3.60
  11  -1   9    5.40    3.30
  11   1  -9   -2.30    2.90
  11   1  -9   -4.30    3.40
  11  -1  -9   -5.90    3.00
  11  -1  -9   -0.10    3.10
  11   1   9   -3.50    2.90
  12   1  -9    2.20    3.60
  12  -1   9    3.80    3.40
  12   1  -9    2.70    4.00
  12   1   9   -0.60    3.30
  12  -1  -9    1.50    3.70
  12  -1  -9    5.30    3.50
   0  -2  -9    2.00    0.80
   0  -2  -9    0.60    0.80
   0   2  -9   -0.20    0.50
   1   2  -9  697.53   48.70
  -1  -2  -9  657.03   48.70
   1   2  -9  715.63   48.60
  -1  -2  -9  660.93   48.70
   1   2   9  713.63   48.50
   1  -2  -9  689.13   48.70
   1  -2  -9  687.03   48.60
   2   2  -9  789.82   59.89
  -2  -2  -9  907.61   59.89
   2   2  -9  837.02   59.79
   2   2   9  839.72   59.69
   2  -2  -9  855.91   59.79
   2  -2  -9  856.51   59.69
   2  -2  -9  845.52   59.89
  -3  -2  -9    7.50    1.40
   3   2  -9    6.40    1.10
   3   2  -9    7.60    1.40
   3  -2  -9    6.40    0.90
   3  -2  -9    9.50    1.40
   3  -2  -9    6.20    1.20
   3   2   9    7.60    1.10
  -4  -2  -9   58.39    5.30
   4   2  -9   67.89    5.40
   4  -2  -9   62.79    5.30
   4   2   9   71.99    5.20
   4  -2  -9   68.29    5.30
  -5  -2  -9  670.63   47.10
   5   2  -9  651.23   47.20
   5  -2  -9  671.23   47.10
   5  -2  -9  664.63   47.10
   5   2   9  650.93   47.00
   6   2  -9   29.10    3.70
  -6  -2  -9   33.30    3.50
   6  -2   9   27.10    3.40
   6  -2  -9   31.80    3.70
   6  -2  -9   32.50    3.40
   6   2   9   29.20    3.40
   7   2  -9   90.09    7.20
   7  -2   9   81.59    7.10
  -7  -2  -9   80.29    6.80
   7   2   9   75.59    6.90
   7  -2  -9   82.49    7.20
   7  -2  -9   90.19    7.00
  -8  -2  -9   64.89    5.90
   8  -2   9   61.39    6.30
   8   2  -9   63.29    6.50
   8  -2  -9   68.19    6.20
   8  -2  -9   69.99    6.50
   8   2   9   71.69    6.30
  -9  -2  -9  100.89    8.00
   9  -2   9   88.59    8.50
   9   2  -9   93.89    8.80
   9  -2  -9   97.49    8.40
   9  -2  -9   93.49    8.60
   9   2   9   94.49    8.50
  10  -2   9    7.40    2.90
  10   2  -9    8.30    3.00
  10   2  -9   -0.90    3.00
  10  -2  -9    2.00    3.20
  10   2   9    0.80    2.90
  10  -2  -9    5.70    2.90
  11   2  -9    8.00    3.60
  11   2  -9   18.30    4.70
  11   2   9   16.90    4.00
  11  -2  -9   13.60    3.90
  11  -2  -9   20.80    4.50
  12   2  -9    1.60    3.40
  12   2  -9    4.00    4.20
  12   2   9    5.30    3.80
  12  -2  -9    0.20    3.40
  12  -2  -9    2.10    4.00
   0  -3  -9   69.09    5.80
   0   3  -9   85.89    5.50
   0  -3  -9   67.39    5.80
  -1  -3  -9 1255.97   87.89
  -1  -3  -9 1274.07   87.89
   1   3  -9 1268.17   87.69
   1  -3  -9 1188.58   87.89
   1   3   9 1290.67   87.69
   1  -3  -9 1200.38   87.79
  -2  -3  -9  241.08   17.40
   2   3  -9  225.58   17.40
   2   3  -9  229.88   17.20
   2  -3  -9  250.37   17.20
   2  -3  -9  248.68   17.40
   2   3   9  247.88   17.20
  -3  -3  -9 2359.86  166.98
   3   3  -9 2350.96  166.98
   3  -3  -9 2355.36  166.68
  -3  -3   9 2541.65  166.78
   3  -3  -9 2375.56  166.88
   3  -3  -9 2365.86  166.88
   3   3   9 2244.88  166.78
   4   3  -9  427.86   30.30
  -4  -3  -9  410.56   30.20
   4  -3  -9  421.36   30.20
   4   3   9  440.86   30.10
  -4  -3   9  408.86   29.90
   4  -3  -9  422.06   30.20
   5   3  -9   36.90    3.90
  -5  -3  -9   39.00    3.70
  -5  -3   9   31.80    3.00
   5   3   9   36.30    3.50
   5  -3  -9   43.00    3.70
   5  -3  -9   38.20    3.70
   6   3  -9   36.90    4.50
  -6  -3  -9   47.70    4.20
   6   3   9   45.80    4.20
   6  -3  -9   45.40    4.40
   6  -3  -9   51.49    4.30
  -6  -3   9   35.10    3.40
  -7  -3  -9   98.79    8.30
   7   3  -9  118.49    8.80
   7   3   9  104.29    8.40
   7  -3  -9  101.19    8.40
   7  -3  -9   98.89    8.60
  -8  -3  -9    4.30    1.90
   8   3  -9    6.60    2.70
   8   3   9    4.10    2.20
   8  -3  -9    3.40    2.40
   8  -3  -9    4.10    2.30
  -9  -3  -9   53.29    5.60
   9   3  -9   61.99    6.70
   9   3   9   58.69    6.30
   9  -3  -9   62.29    6.60
   9  -3  -9   60.89    6.20
  10   3  -9   22.20    4.50
  10  -3  -9   21.30    4.10
  10  -3  -9   19.80    4.40
  10   3   9   25.20    4.40
  11   3  -9   -0.80    3.50
  11   3  -9    2.40    3.10
  11  -3  -9    2.60    3.50
  11  -3  -9    1.60    3.00
  11   3   9   -1.90    3.00
  12   3  -9   -0.60    4.00
  12   3  -9    0.50    3.50
  12  -3  -9    2.00    3.40
  12  -3  -9    2.20    3.80
  12   3   9   -0.70    3.40
   0  -4  -9    2.10    1.10
   0  -4  -9    4.50    1.20
   1   4  -9 1332.97   91.39
  -1  -4  -9 1241.08   91.69
  -1  -4  -9 1253.57   91.69
   1   4   9 1288.97   91.49
   1  -4  -9 1325.47   91.69
   1  -4  -9 1356.06   91.69
   2   4  -9  575.74   43.30
  -2  -4  -9  641.44   43.60
   2  -4  -9  610.54   43.60
   2  -4  -9  615.04   43.50
   2   4   9  628.04   43.40
  -3  -4  -9   31.80    3.10
   3   4  -9   30.50    3.20
  -3  -4   9   29.50    2.80
   3   4   9   27.70    2.70
  -4  -4  -9   37.70    3.30
   4   4  -9   29.60    3.40
  -4  -4   9   23.90    2.80
   4  -4  -9   34.70    3.20
   4   4   9   31.40    3.00
   4  -4  -9   33.70    2.80
  -5  -4  -9  904.31   63.79
   5   4  -9  917.01   63.89
   5  -4  -9  906.41   63.69
   5   4   9  895.91   63.59
  -5  -4   9  887.21   63.39
   5  -4  -9  877.91   63.79
   6   4  -9   47.10    5.00
  -6  -4  -9   56.49    4.80
   6  -4  -9   54.59    4.80
   6   4   9   51.79    4.70
   6  -4  -9   48.70    5.00
  -6  -4   9   41.70    4.10
   7   4  -9   84.69    7.40
  -7  -4  -9   73.79    7.00
   7  -4  -9   89.59    7.40
   7   4   9   85.29    7.10
   7  -4  -9   85.49    7.20
   8   4  -9   12.40    3.40
  -8  -4  -9   21.30    3.10
   8  -4  -9   21.40    3.60
   8  -4  -9   15.80    3.10
   8   4   9   17.10    3.30
  -9  -4  -9   70.29    6.90
   9   4  -9   83.59    7.90
   9   4   9   80.09    7.40
   9  -4  -9   74.19    7.20
   9  -4  -9   72.89    7.80
  10   4  -9    9.30    3.80
  10  -4  -9    1.20    2.70
  10  -4  -9    2.10    3.20
  10   4   9    6.40    3.20
  11   4  -9    9.60    4.10
  11   4  -9   11.30    3.80
  11  -4  -9   14.80    3.90
  11   4   9   10.00    3.80
   0  -5  -9  555.34   38.90
   0  -5  -9  539.35   39.00
  -1  -5  -9  296.57   20.10
  -1  -5  -9  292.77   20.20
   1  -5  -9  261.77   20.10
   1  -5  -9  251.87   20.10
   1   5   9  291.37   20.00
   2   5  -9   54.99    4.80
   2   5  -9   61.69    5.50
  -2  -5  -9   69.69    5.40
   2  -5  -9   80.99    5.30
   2   5   9   65.29    5.00
  -2  -5   9   61.59    5.20
  -3  -5  -9  389.36   29.70
   3   5  -9  453.45   30.00
   3  -5  -9  395.06   29.70
   3   5   9  408.86   29.50
  -3  -5   9  453.15   29.70
   3  -5  -9  388.96   29.50
   4   5  -9  135.89   10.30
  -4  -5  -9  132.49   10.10
   4  -5  -9  124.69    9.70
   4  -5  -9  126.99    9.90
  -4  -5   9  125.19    9.80
   4   5   9  142.89    9.90
   5   5  -9   15.80    2.90
  -5  -5  -9   18.10    2.60
   5   5   9   21.50    2.70
   5  -5  -9   14.50    2.40
  -5  -5   9   18.40    2.20
   6   5  -9   87.09    7.80
  -6  -5  -9  101.59    7.70
   6  -5  -9   94.49    7.60
  -6  -5   9   81.99    7.00
   6   5   9   94.59    7.50
   7   5  -9   68.69    6.20
  -7  -5  -9   53.49    5.40
   7   5   9   62.29    5.50
   7  -5  -9   46.80    5.40
   8   5  -9    5.60    2.80
  -8  -5  -9   -0.20    1.90
   8   5   9    1.10    2.20
   8  -5  -9    3.40    2.20
   9   5  -9   30.80    4.90
  -9  -5  -9   25.30    3.80
   9   5   9   21.00    4.20
   9  -5  -9   33.00    4.30
  10   5  -9   12.40    4.00
  10  -5  -9    6.00    3.00
  10   5   9   12.60    3.60
  11   5  -9    3.60    3.80
  11   5  -9   -0.30    3.00
  11  -5  -9    1.30    2.90
  11   5   9   -0.60    3.20
   0  -6  -9    0.10    1.10
   0  -6  -9    0.80    1.40
  -1  -6  -9  625.04   46.30
  -1  -6  -9  614.24   46.20
   1  -6  -9  698.53   46.30
   1   6   9  612.84   46.10
   1  -6  -9  704.33   46.40
  -2  -6  -9  138.09   10.00
   2   6  -9  117.89   10.00
   2   6  -9  112.89    9.30
   2  -6  -9  144.99    9.80
   2  -6  -9  142.69    9.90
  -2  -6   9  116.79    9.80
   2   6   9  139.49    9.70
   3   6  -9    5.30    2.00
  -3  -6  -9    3.50    1.70
  -3  -6   9    8.00    1.70
   3   6   9    7.10    1.50
   3  -6  -9    6.40    1.60
   3  -6  -9    6.30    1.60
   4   6  -9   16.40    3.10
  -4  -6  -9   15.80    2.70
   4  -6  -9   18.60    2.40
  -4  -6   9   13.70    2.30
   4   6   9   20.70    2.50
   4  -6  -9   21.00    2.60
  -5  -6  -9  351.66   26.50
   5  -6   9  404.56   26.40
   5   6  -9  357.76   26.80
  -5  -6   9  362.16   26.30
   5   6   9  347.77   26.40
   5  -6  -9  364.36   26.50
   6   6  -9   24.80    4.10
  -6  -6  -9   39.60    4.30
   6  -6   9   30.50    3.80
   6   6   9   39.70    4.10
   6  -6  -9   31.20    3.80
  -6  -6   9   28.30    3.40
   7   6  -9   51.79    5.90
  -7  -6  -9   46.40    5.30
   7   6   9   48.60    5.20
   7  -6  -9   55.59    5.20
  -8  -6  -9   14.20    3.20
   8   6  -9   16.60    4.00
   8  -6  -9   20.90    3.30
   8   6   9   15.00    3.20
  -9  -6  -9   29.40    3.90
   9   6  -9   17.30    4.50
   9   6   9   24.40    4.20
   9  -6  -9   18.80    3.70
  10   6  -9    2.20    3.70
  10   6  -9    4.00    3.00
  10   6   9    1.70    3.00
  10  -6  -9    5.00    2.80
   0  -7  -9  102.09    8.40
   0  -7  -9  105.99    8.10
  -1  -7  -9  264.77   18.40
   1  -7  -9  228.38   18.20
   1   7   9  271.97   18.10
   1  -7  -9  225.28   18.00
   2   7  -9   45.50    4.80
  -2  -7  -9   41.40    4.50
  -2  -7   9   41.50    4.40
   2  -7  -9   49.70    4.30
   2  -7  -9   46.60    4.60
   2   7   9   45.70    4.10
   3   7  -9  328.27   22.90
  -3  -7  -9  295.27   22.70
  -3  -7   9  329.77   22.60
   3   7   9  308.97   22.40
   3  -7  -9  293.97   22.50
   3  -7  -9  303.17   22.50
  -4  -7  -9   52.19    5.00
   4   7  -9   48.20    5.30
   4   7   9   53.09    4.50
  -4  -7   9   47.90    4.60
   4  -7  -9   42.10    4.50
   4  -7  -9   41.90    4.50
   5   7  -9   17.50    3.40
  -5  -7  -9   19.70    3.00
  -5  -7   9   11.00    2.30
   5  -7  -9    7.50    2.30
   5   7   9   17.60    2.70
  -6  -7  -9   32.60    4.20
   6   7  -9   24.30    4.30
  -6  -7   9   20.00    3.30
   6   7   9   36.30    4.00
   6  -7  -9   34.60    4.00
  -7  -7  -9   46.20    5.50
   7   7  -9   53.29    6.20
   7  -7  -9   43.30    5.20
   7   7   9   55.39    5.50
   8   7  -9    8.60    3.50
  -8  -7  -9   10.50    3.00
   8   7   9    9.50    3.00
   8  -7  -9    7.70    2.70
  -9  -7  -9   18.10    3.70
   9   7  -9   25.10    5.10
   9  -7  -9   23.40    3.90
   9   7   9   17.10    3.90
  10   7  -9    9.30    4.20
  10   7  -9    4.70    3.20
  10   7   9    5.80    3.60
  10  -7  -9    4.60    3.00
   0  -8  -9    8.40    2.20
   0  -8  -9    5.70    1.60
  -1  -8  -9  168.48   14.30
   1  -8  -9  204.78   14.40
   1   8   9  175.68   14.00
   1  -8  -9  206.08   14.00
  -2  -8  -9  119.69    8.80
   2   8  -9   90.69    8.80
   2  -8  -9  108.49    8.20
  -2  -8   9   94.79    8.40
   2  -8  -9  110.29    8.60
   2   8   9  104.49    8.20
  -3  -8  -9    8.20    2.30
   3   8  -9    7.10    2.70
  -3  -8   9   12.10    2.30
   3   8   9    6.80    1.90
   3  -8  -9    5.50    2.00
   3  -8  -9    4.80    1.80
  -4  -8  -9   46.40    5.10
   4   8  -9   53.79    5.70
  -4  -8   9   46.20    4.60
   4   8   9   37.70    4.40
   4  -8  -9   47.40    4.50
   4  -8  -9   42.20    4.70
  -5  -8  -9  149.29   12.60
   5   8  -9  158.58   13.10
   5  -8  -9  156.78   12.40
   5   8   9  164.48   12.40
  -5  -8   9  169.28   12.40
  -6  -8  -9    7.40    2.80
   6   8  -9   10.00    3.50
   6  -8  -9    2.50    2.20
   6   8   9    8.50    2.60
  -6  -8   9    9.00    2.40
  -7  -8  -9   27.80    4.30
   7   8  -9   27.40    4.80
   7  -8  -9   29.90    4.10
   7   8   9   30.80    4.30
  -8  -8  -9    1.10    2.50
   8   8  -9    2.80    3.50
   8  -8  -9    5.30    3.20
   8   8   9    1.00    2.60
   9   8  -9   19.30    4.80
  -9  -8  -9    9.40    3.20
   9   8   9   19.40    4.00
   0  -9  -9  108.29    9.10
  -1  -9  -9   92.59    7.50
   1  -9  -9   76.19    7.30
   1   9   9   83.59    6.80
   1  -9  -9   74.39    6.60
  -2  -9  -9    7.10    2.50
   2   9  -9    8.50    2.90
   2  -9  -9    7.30    2.40
   2   9   9    7.20    2.00
  -3  -9  -9   75.99    7.40
   3   9  -9   88.99    7.90
   3  -9  -9   85.69    7.30
   3   9   9   73.39    6.90
  -3  -9   9   89.99    7.30
  -4  -9  -9   27.50    4.10
   4   9  -9   24.60    4.50
   4   9   9   32.30    3.80
  -4  -9   9   19.60    3.50
   5   9  -9    7.50    3.40
  -5  -9  -9    3.90    2.70
   5   9   9    7.20    2.40
  -5  -9   9    5.80    2.30
  -6  -9  -9   34.70    4.70
   6   9  -9   27.70    5.10
  -6  -9   9   21.80    3.80
   6   9   9   33.80    4.40
  -7  -9  -9   13.50    3.50
   7   9  -9   20.80    4.60
   7   9   9   14.70    3.50
   8   9  -9   -2.30    3.50
  -8  -9  -9    3.50    2.80
   0  10   9   -1.70    1.60
   0 -10  -9    3.10    2.60
   1  10  -9   86.39    7.90
  -1 -10  -9   75.59    7.60
   1 -10  -9   98.39    7.90
   1  10   9   72.49    6.90
   2  10  -9    5.40    3.10
  -2 -10  -9    4.30    2.80
   2 -10  -9    1.80    2.60
   2  10   9    2.10    1.90
  -3 -10  -9    3.40    2.80
   3  10  -9    6.50    3.30
   3  10   9    4.70    2.20
   3 -10  -9    0.50    2.50
   4  10  -9    5.40    3.50
  -4 -10  -9    7.90    3.10
   4  10   9    9.40    2.60
   5  10  -9   78.09    8.00
  -5 -10  -9   58.89    7.10
  -6 -10  -9   10.80    3.40
   6  10  -9    8.30    3.80
  -7 -10  -9    9.20    3.50
   7  10  -9   15.60    4.60
   0 -11  -9   68.59    6.90
   0  11   9   57.29    6.50
   1  11  -9   39.20    5.60
  -1 -11  -9   37.40    5.00
   1 -11  -9   32.00    4.90
  -2 -11  -9    2.80    2.80
   2  11  -9    3.30    3.20
   2 -11  -9    1.60    2.80
  -3 -11  -9   39.30    5.60
   3  11  -9   59.99    6.90
   3 -11  -9   43.50    5.70
   4  11  -9   10.20    4.00
  -4 -11  -9    6.60    3.20
   5  11  -9    6.00    3.70
  -5 -11  -9    6.50    3.20
   6  11  -9    7.00    4.10
  -6 -11  -9   11.10    3.60
   0 -12  -9    3.70    3.10
   0  12  -9    3.30    3.30
   1  12  -9   14.40    4.00
  -1 -12  -9    9.90    3.50
   1 -12  -9    7.90    3.60
   2  12  -9    2.70    3.50
  -2 -12  -9    4.20    3.20
   2 -12  -9    5.30    3.50
   3  12  -9    5.30    3.50
  -3 -12  -9    3.60    3.00
  -4 -12  -9    0.50    3.10
   4  12  -9    3.00    3.70
   0  13  -9   13.10    4.50
   0 -13  -9   16.70    4.40
   0   0 -10  723.73   51.09
  -1   0 -10 1062.39   73.79
   1   0 -10 1033.80   73.69
   1   0 -10 1042.70   73.69
   2   0 -10    3.10    0.90
   2   0 -10    1.70    0.90
   3   0 -10 3347.77  233.98
   3   0 -10 3324.97  234.18
   3   0  10 3306.67  234.08
   4   0 -10   58.69    4.80
   4   0 -10   60.69    4.80
   4   0  10   59.09    4.70
   5   0 -10    6.90    1.70
   6   0  10  280.07   20.50
   6   0 -10  279.27   20.60
   6   0 -10  287.07   20.70
   7   0 -10  239.48   17.40
   7   0 -10  221.48   17.10
   7   0  10  231.68   17.10
   8   0  10   10.10    2.50
   8   0 -10    5.30    2.50
   8   0 -10    9.80    2.50
   9   0 -10   85.69    7.60
  -9   0 -10   76.59    7.10
   9   0 -10   84.59    7.90
   9   0  10   79.49    7.40
  10   0 -10   13.20    3.30
  10   0  10    8.80    3.20
  10   0 -10    9.60    3.70
  11   0  10    1.80    2.90
  11   0 -10    1.40    3.10
  11   0 -10    3.10    3.50
  12   0 -10   -3.20    3.10
  12   0  10    2.60    3.40
  12   0 -10    0.60    3.60
   0   1 -10    1.60    0.70
   0  -1 -10    0.20    0.80
  -1  -1 -10 2146.39  152.78
   1   1 -10 2073.29  152.78
   1   1 -10 2126.19  152.68
  -1   1 -10 2175.68  152.68
   1  -1 -10 2256.07  152.68
   1  -1 -10 2207.08  152.78
   1  -1 -10 2215.08  152.68
   2   1 -10  390.96   27.10
   2   1 -10  400.76   27.00
   2  -1 -10  367.66   27.10
   2  -1 -10  368.96   27.00
   2   1  10  374.96   26.90
   2  -1 -10  375.56   26.90
   3   1 -10  219.68   15.70
   3   1 -10  219.78   15.70
   3  -1 -10  207.08   15.70
   3  -1 -10  218.48   15.70
   3   1  10  222.18   15.60
   4   1 -10  331.57   23.20
   4  -1  10  313.07   23.10
   4   1 -10  329.07   23.10
   4   1  10  335.17   23.10
   4  -1 -10  309.37   23.10
   4  -1 -10  316.67   23.20
   5   1 -10  693.13   51.99
   5   1 -10  726.33   52.19
   5  -1  10  734.13   52.09
   5  -1 -10  759.62   52.09
   5  -1 -10  742.43   52.09
   5   1  10  744.13   51.99
   6   1 -10   39.50    4.40
   6  -1  10   44.10    4.40
   6   1 -10   52.19    4.80
   6  -1 -10   51.99    4.50
   6   1  10   49.70    4.50
   6  -1 -10   46.00    4.60
   7   1 -10  100.89    8.10
   7   1 -10   90.29    7.80
  -7  -1 -10   98.29    7.80
   7  -1  10   95.59    7.80
   7   1  10   97.89    7.80
   7  -1 -10   93.89    7.90
   7  -1 -10   93.89    8.00
   8   1 -10    8.60    2.70
  -8  -1 -10    6.50    2.10
   8  -1  10    6.80    2.30
   8   1 -10    9.40    2.40
   8   1  10    8.50    2.50
   8  -1 -10    5.90    2.70
   8  -1 -10    4.60    2.30
   9  -1  10  104.49    9.20
  -9  -1 -10   97.59    8.80
   9   1 -10  116.89    9.20
   9   1 -10   99.69    9.50
   9  -1 -10  112.39    9.20
   9  -1 -10  109.89    9.60
   9   1  10  115.79    9.30
  10   1 -10   11.00    3.80
  10  -1  10   11.10    3.50
  10   1 -10   13.50    3.20
  10  -1 -10    6.00    3.50
  10   1  10   10.50    3.30
  10  -1 -10    9.60    3.40
  11   1 -10    9.40    4.10
  11   1 -10    8.70    3.40
  11  -1  10    9.60    3.70
  11  -1 -10    7.70    3.80
  11  -1 -10    2.90    3.20
  11   1  10   10.20    3.50
  12   1 -10    1.10    4.00
  12   1 -10    6.60    3.90
  12   1  10    2.20    3.30
  12  -1 -10    1.60    3.30
  12  -1 -10   -4.20    3.60
   0  -2 -10  201.88   15.70
   0  -2 -10  205.68   15.70
   0   2 -10  243.68   15.60
   1   2 -10  791.52   56.19
  -1  -2 -10  823.82   56.29
   1   2 -10  815.82   56.09
  -1  -2 -10  800.02   56.29
   1  -2 -10  736.33   56.19
  -1   2 -10  787.02   56.09
   1   2  10  877.91   55.99
   1  -2 -10  731.03   56.09
   2   2 -10   41.40    3.90
  -2  -2 -10   57.99    4.00
  -2  -2 -10   53.79    4.00
   2   2 -10   39.80    3.70
   2  -2 -10   48.20    3.90
   2  -2 -10   47.60    3.70
   2  -2 -10   48.60    3.70
   2   2  10   47.30    3.60
   3   2 -10 1710.73  120.79
   3   2 -10 1779.72  120.69
  -3  -2 -10 1687.03  120.79
   3  -2 -10 1704.03  120.49
   3  -2 -10 1716.23  120.69
   3   2  10 1691.73  120.59
   3  -2 -10 1708.43  120.79
   4   2 -10   68.89    5.70
  -4  -2 -10   77.09    5.90
   4   2 -10   69.29    5.90
   4  -2 -10   73.49    5.80
   4  -2 -10   79.39    5.90
   4   2  10   73.89    5.70
  -5  -2 -10    7.10    1.60
   5   2 -10   10.70    2.00
   5  -2 -10    6.30    1.70
   5  -2 -10    6.60    1.50
   5   2  10    7.60    1.60
   6  -2  10   53.69    4.40
   6   2 -10   47.80    4.50
  -6  -2 -10   38.70    4.30
   6  -2 -10   43.30    4.50
   6   2  10   38.40    4.10
   6  -2 -10   46.00    4.30
   7  -2  10  118.29    9.90
  -7  -2 -10  133.69    9.80
   7   2 -10  123.09   10.10
   7  -2 -10  122.99   10.10
   7   2  10  121.89    9.80
   7  -2 -10  130.69    9.90
  -8  -2 -10   34.20    3.90
   8  -2  10   34.80    4.30
   8   2 -10   35.20    4.40
   8   2  10   34.30    4.20
   8  -2 -10   29.70    4.00
   8  -2 -10   32.00    4.40
   9   2 -10   62.39    6.90
  -9  -2 -10   64.49    6.10
   9  -2  10   56.59    6.50
   9   2 -10   75.29    6.60
   9  -2 -10   67.29    6.70
   9   2  10   70.69    6.60
   9  -2 -10   63.59    6.90
  10   2 -10   13.50    4.10
  10   2 -10   14.10    3.40
  10   2  10   14.00    3.60
  10  -2 -10   10.20    3.80
  10  -2 -10    9.00    3.30
  11   2 -10   -1.80    3.40
  11   2 -10   -3.90    3.10
  11  -2 -10    3.30    3.20
  11   2  10   -2.20    2.80
  11  -2 -10    0.70    3.10
  12   2 -10    3.20    4.10
  12   2 -10    1.60    3.40
  12  -2 -10    8.70    4.00
  12   2  10    1.10    3.30
  12  -2 -10    4.80    3.40
   0   3 -10    1.30    0.60
   0  -3 -10    4.20    1.10
  -1  -3 -10 1273.07   92.49
   1   3 -10 1242.58   92.29
  -1  -3 -10 1311.57   92.49
   1   3  10 1290.47   92.29
   1  -3 -10 1380.26   92.49
   1  -3 -10 1375.16   92.59
   2   3 -10 1509.55  102.59
  -2  -3 -10 1427.56  102.79
   2   3 -10 1472.75  102.79
  -2  -3 -10 1481.75  102.79
   2   3  10 1414.76  102.49
   2  -3 -10 1438.46  102.79
   2  -3 -10 1455.45  102.59
   3   3 -10   20.30    2.30
   3   3 -10   28.00    2.80
  -3  -3 -10   29.60    2.80
   3   3  10   28.40    2.30
   3  -3 -10   18.30    2.40
  -4  -3 -10  264.97   19.20
   4   3 -10  262.77   19.30
   4  -3 -10  269.37   19.20
   4  -3 -10  262.97   18.80
   4  -3 -10  265.27   19.10
   4   3  10  259.57   19.00
   5   3 -10  654.03   48.40
  -5  -3 -10  695.23   48.40
   5  -3 -10  681.33   48.30
   5   3  10  673.83   48.20
   5  -3 -10  691.73   48.40
   6   3 -10   65.39    5.90
  -6  -3 -10   62.19    5.50
   6  -3 -10   61.09    5.50
   6   3  10   62.99    5.40
   6  -3 -10   57.89    5.60
  -7  -3 -10  104.69    8.50
   7   3 -10  101.29    8.70
   7  -3 -10  109.19    8.70
   7   3  10  100.79    8.40
   7  -3 -10  109.09    8.50
   8   3 -10   33.30    4.60
  -8  -3 -10   34.90    4.10
   8  -3 -10   37.30    4.70
   8  -3 -10   31.80    4.20
   8   3  10   34.10    4.30
   9   3 -10   75.69    7.70
  -9  -3 -10   73.69    6.80
   9   3  10   80.89    7.20
   9  -3 -10   74.89    7.10
   9  -3 -10   64.39    7.40
  10   3 -10    9.50    3.80
  10   3 -10   14.90    3.60
  10  -3 -10    7.50    3.20
  10  -3 -10    9.20    3.60
  10   3  10   15.30    3.70
  11   3 -10   10.50    3.80
  11   3 -10    9.00    4.10
  11  -3 -10   10.90    4.00
  11  -3 -10   11.90    3.70
  11   3  10    6.30    3.50
   0  -4 -10  919.31   64.19
   0  -4 -10  895.71   64.19
  -1  -4 -10 1042.70   69.99
   1   4 -10  982.10   69.59
  -1  -4 -10 1048.10   69.99
   1  -4 -10  916.21   69.89
   1  -4 -10  895.81   69.89
   1   4  10 1052.19   69.69
  -2  -4 -10   23.70    2.80
   2   4 -10   33.70    3.00
   2   4 -10   26.30    2.40
   2  -4 -10   28.00    2.80
   2  -4 -10   31.00    2.70
   2   4  10   23.60    2.30
   3   4 -10 1382.56   97.19
   3   4 -10 1360.06   97.49
  -3  -4 -10 1354.66   97.39
   3  -4 -10 1375.96   97.19
   3  -4 -10 1405.46   97.39
   3   4  10 1396.86   97.19
  -4  -4 -10   33.40    3.60
   4   4 -10   45.20    4.00
  -4  -4  10   45.70    3.30
   4   4  10   32.50    3.20
   4  -4 -10   30.20    3.10
   4  -4 -10   38.50    3.50
   5   4 -10   61.59    5.00
  -5  -4 -10   60.49    4.80
   5  -4 -10   42.50    4.60
   5  -4 -10   41.20    4.60
   5   4  10   57.99    4.50
  -5  -4  10   42.40    4.10
  -6  -4 -10  157.58   13.10
   6   4 -10  191.28   13.40
  -6  -4  10  179.08   12.60
   6  -4 -10  168.78   13.30
   6  -4 -10  170.18   13.10
   6   4  10  170.78   13.00
  -7  -4 -10  151.58   11.30
   7   4 -10  140.79   11.60
   7  -4 -10  139.69   11.50
   7   4  10  154.58   11.30
   7  -4 -10  137.09   11.30
  -8  -4 -10    9.10    2.30
   8   4 -10    7.90    2.90
   8   4  10    5.30    2.40
   8  -4 -10    7.70    2.80
   8  -4 -10    4.90    2.50
   9   4 -10   44.90    5.90
  -9  -4 -10   41.80    5.00
   9  -4 -10   48.20    5.80
   9  -4 -10   39.00    5.00
   9   4  10   43.00    5.30
  10   4 -10    5.40    3.60
  10   4 -10    7.40    3.10
  10  -4 -10    6.00    3.40
  10   4  10    8.00    3.40
  10  -4 -10    8.30    3.10
  11   4 -10    2.90    3.20
  11   4 -10    2.40    3.80
  11  -4 -10   -0.70    2.90
  11   4  10    0.50    3.40
   0  -5 -10    0.30    1.10
   0  -5 -10    1.20    1.10
  -1  -5 -10  472.75   35.20
  -1  -5 -10  460.15   35.30
   1  -5 -10  538.85   35.30
   1   5  10  467.45   35.00
   1  -5 -10  533.45   35.30
  -2  -5 -10   54.49    4.50
   2  -5 -10   52.29    4.30
   2  -5 -10   48.00    4.20
   2   5  10   47.20    4.00
  -3  -5 -10   31.00    3.10
   3   5 -10   19.00    2.80
   3   5 -10   20.70    2.30
   3   5  10   20.70    2.30
  -3  -5  10   25.40    2.60
   3  -5 -10   25.90    2.70
   3  -5 -10   22.30    2.50
   4   5 -10   34.90    4.30
  -4  -5 -10   43.50    4.10
   4   5  10   41.30    3.70
  -4  -5  10   39.80    3.70
   4  -5 -10   42.00    3.60
   4  -5 -10   45.90    4.00
  -5  -5 -10  407.36   29.60
   5   5 -10  385.56   29.80
  -5  -5  10  417.36   29.30
   5   5  10  419.16   29.50
   5  -5 -10  419.86   29.60
   6   5 -10   16.90    3.20
  -6  -5 -10   18.30    2.90
   6  -5 -10   16.90    2.70
   6   5  10   21.20    2.80
  -6  -5  10   12.70    2.10
   7   5 -10   55.79    6.00
  -7  -5 -10   55.29    5.60
   7   5  10   53.29    5.40
   7  -5 -10   61.79    5.50
  -8  -5 -10   20.50    3.30
   8   5 -10   14.40    3.70
   8  -5 -10   17.30    3.20
   8   5  10   20.70    3.40
   9   5 -10   51.99    6.50
  -9  -5 -10   46.80    5.50
   9   5  10   50.59    5.90
   9  -5 -10   47.40    5.60
  10   5 -10    4.10    3.70
  10   5 -10    0.70    2.70
  10  -5 -10    0.90    2.70
  10   5  10    4.60    3.00
  11   5 -10   10.40    4.40
  11   5 -10    7.50    3.50
  11   5  10    5.70    3.60
  11  -5 -10   11.60    3.40
   0  -6 -10  198.28   14.70
   0  -6 -10  197.68   14.50
  -1  -6 -10  396.46   27.40
  -1  -6 -10  407.36   27.30
   1  -6 -10  356.56   27.30
   1  -6 -10  338.37   27.20
   1   6  10  397.76   27.10
  -2  -6 -10  279.57   21.60
   2   6 -10  284.07   21.80
   2   6 -10  298.07   21.10
   2  -6 -10  323.97   21.60
   2   6  10  273.07   21.30
   2  -6 -10  326.47   21.60
   3   6 -10  645.94   44.00
  -3  -6 -10  609.74   44.40
   3   6 -10  634.44   44.60
   3  -6 -10  625.94   44.30
   3  -6 -10  606.24   44.20
   3   6  10  608.94   44.20
  -3  -6  10  619.94   44.30
   4   6 -10   83.59    6.70
  -4  -6 -10   70.39    6.30
   4  -6 -10   66.59    5.90
  -4  -6  10   87.99    6.10
   4   6  10   70.79    5.90
   4  -6 -10   62.49    6.00
  -5  -6 -10    7.10    2.10
   5   6 -10   10.00    2.70
   5  -6 -10   10.10    2.20
  -5  -6  10    6.20    1.70
   5   6  10    4.50    1.80
   6   6 -10   81.09    6.60
  -6  -6 -10   54.79    5.90
   6  -6 -10   59.19    5.70
   6   6  10   57.09    5.60
  -6  -6  10   62.19    5.30
  -7  -6 -10   57.29    6.00
   7   6 -10   64.39    6.60
   7  -6 -10   52.29    5.80
   7   6  10   72.69    6.00
  -8  -6 -10    4.80    2.30
   8   6 -10    3.60    3.10
   8   6  10    2.80    2.50
   8  -6 -10    5.40    2.40
   9   6 -10   19.70    4.70
  -9  -6 -10   23.50    3.80
   9   6  10   19.60    4.10
   9  -6 -10   26.50    4.00
  10   6 -10    0.70    2.90
  10   6 -10    7.10    3.90
  10   6  10    4.90    3.20
  10  -6 -10    6.90    2.90
   0  -7 -10    1.30    1.40
   0  -7 -10   -2.30    1.60
  -1  -7 -10  170.18   13.80
  -1  -7 -10  173.38   14.10
   1   7  10  177.68   13.80
   1  -7 -10  209.78   14.00
   1  -7 -10  210.98   14.20
  -2  -7 -10  126.99   10.30
   2   7  10  146.49   10.00
   2  -7 -10  126.59   10.10
   2  -7 -10  124.99   10.20
  -3  -7 -10   16.50    2.60
   3   7 -10   20.20    3.30
   3  -7 -10    6.20    2.00
  -3  -7  10   13.90    2.20
   3  -7 -10    8.90    2.10
   3   7  10   15.70    2.20
   4   7 -10   10.70    2.90
  -4  -7 -10    4.80    2.10
  -4  -7  10    5.80    1.90
   4  -7 -10    4.40    1.90
   4   7  10    5.70    1.80
   4  -7 -10    5.40    2.00
  -5  -7 -10  188.08   13.70
   5   7 -10  159.48   13.90
   5  -7 -10  186.68   13.50
   5   7  10  193.18   13.50
  -5  -7  10  158.68   13.30
  -6  -7 -10    6.00    2.40
   6   7 -10    6.70    3.00
   6   7  10    7.10    2.20
   6  -7 -10    8.10    2.40
  -6  -7  10    2.60    1.80
   7   7 -10   20.50    4.10
  -7  -7 -10   20.30    3.70
   7  -7 -10   26.30    3.80
   7   7  10   22.10    3.60
  -8  -7 -10   14.90    3.50
   8   7 -10   21.20    4.50
   8  -7 -10   19.10    3.60
   8   7  10   18.00    3.50
   9   7 -10   29.30    5.20
   9   7 -10   21.00    3.90
  -9  -7 -10   23.70    4.00
   9  -7 -10   22.70    4.10
   9   7  10   23.50    4.30
  10   7 -10    3.30    3.90
  10   7  10    4.50    3.60
  10  -7 -10    1.90    2.90
   0  -8 -10   39.90    4.50
   0  -8 -10   38.00    3.80
  -1  -8 -10  250.47   16.50
   1  -8 -10  198.38   16.00
   1   8  10  227.78   16.00
   1  -8 -10  196.48   16.20
   2   8 -10   33.20    4.30
  -2  -8 -10   30.00    3.90
   2  -8 -10   35.90    3.60
   2  -8 -10   36.70    4.10
   2   8  10   29.40    3.40
   3   8 -10  236.58   18.50
  -3  -8 -10  250.97   18.30
   3   8  10  242.38   17.90
   3  -8 -10  241.68   18.00
   3  -8 -10  246.88   18.10
   4   8 -10   36.30    4.70
  -4  -8 -10   31.90    4.30
  -4  -8  10   36.70    4.00
   4   8  10   30.40    3.70
   4  -8 -10   28.90    3.80
   4  -8 -10   34.60    3.90
   5   8 -10   12.20    3.30
  -5  -8 -10    9.10    2.60
   5   8  10    7.10    2.30
  -5  -8  10    4.30    2.00
   5  -8 -10    7.10    2.40
  -6  -8 -10    7.00    2.80
   6   8 -10    8.30    3.30
   6   8  10    8.70    2.50
  -6  -8  10    7.80    2.30
   6  -8 -10    4.60    2.40
  -7  -8 -10   56.69    6.30
   7   8 -10   59.09    7.00
   7   8  10   57.29    5.90
   7  -8 -10   47.50    5.70
   8   8 -10    2.90    3.60
  -8  -8 -10    0.70    2.50
   8   8  10   -0.50    2.40
   8  -8 -10    1.50    2.60
   9   8 -10   13.40    4.40
  -9  -8 -10   16.90    3.70
   0  -9 -10   -1.50    2.10
  -1  -9 -10  114.89   10.30
   1  -9 -10  144.49    9.80
   1  -9 -10  138.09   10.40
   1   9  10  107.69    9.70
  -2  -9 -10   13.90    3.10
   2   9 -10   35.80    4.40
   2   9  10   20.40    2.80
   2  -9 -10   18.50    2.70
   2  -9 -10   17.50    3.20
  -3  -9 -10   12.20    3.00
   3   9 -10   11.50    3.30
   3   9  10    8.90    2.30
   3  -9 -10   12.30    2.60
   4   9 -10    0.90    2.90
  -4  -9 -10    1.50    2.40
   4   9  10    1.10    1.90
   4  -9 -10    1.50    2.30
  -5  -9 -10   98.09    8.90
   5   9 -10   90.09    9.30
   5   9  10  107.49    8.50
  -6  -9 -10   -0.90    2.70
   6   9 -10    4.40    3.40
   6   9  10    2.90    2.60
   7   9 -10    8.80    3.90
  -7  -9 -10    4.90    3.00
   8   9 -10    4.70    3.90
  -8  -9 -10   -0.20    2.60
   0  10  10   44.80    4.70
   0 -10 -10   59.79    6.10
   1  10 -10   68.49    7.00
  -1 -10 -10   70.29    6.90
   1 -10 -10   61.59    6.70
   1  10  10   66.19    5.90
  -2 -10 -10   34.60    4.90
   2  10 -10   36.00    5.20
   2  10  10   32.20    4.10
   2 -10 -10   45.80    5.00
   3  10 -10   66.29    7.60
  -3 -10 -10   75.49    7.60
   3 -10 -10   80.59    7.30
  -4 -10 -10   30.80    4.90
   4  10 -10   49.00    6.20
   5  10 -10    5.60    3.70
  -5 -10 -10    1.10    2.60
   6  10 -10   21.30    4.70
  -6 -10 -10    9.40    3.40
   7  10 -10   19.70    4.90
  -7 -10 -10   15.60    3.90
   0 -11 -10   -2.00    2.60
  -1 -11 -10   29.80    4.60
   1  11 -10   23.10    4.80
   1 -11 -10   36.10    4.80
  -2 -11 -10    3.20    2.90
   2  11 -10   17.50    4.20
   2 -11 -10    8.40    3.30
  -3 -11 -10    9.30    3.20
   3  11 -10    5.10    3.60
   3 -11 -10    0.80    2.70
   4  11 -10    1.50    3.40
  -4 -11 -10    3.30    3.20
   5  11 -10   32.60    5.70
  -5 -11 -10   36.20    5.30
   6  11 -10    3.80    3.80
  -6 -11 -10   -2.10    2.80
   0 -12 -10    6.20    3.30
   0  12 -10    1.10    3.20
  -1 -12 -10   29.00    4.90
   1  12 -10   36.40    5.50
   1 -12 -10   19.70    4.40
   2  12 -10    2.60    3.50
  -2 -12 -10    0.70    2.90
   2 -12 -10    4.00    3.30
   3  12 -10   33.10    5.50
  -3 -12 -10   32.30    5.40
   4  12 -10    1.20    3.60
  -4 -12 -10    1.10    3.40
   0   0 -11    1.70    0.80
  -1   0 -11 1184.28   83.69
   1   0 -11 1191.28   83.59
   1   0 -11 1188.18   83.69
   2   0 -11 6325.07  447.86
   2   0 -11 6391.26  447.46
   3   0 -11    2.70    1.10
   3   0 -11    0.90    1.00
   3   0  11    1.90    0.90
   4   0 -11  397.96   28.70
   4   0 -11  396.76   28.70
   4   0  11  408.76   28.60
   5   0  11  188.28   13.80
   5   0 -11  186.08   13.80
   5   0 -11  187.68   13.90
   6   0 -11  142.09   11.00
   6   0 -11  144.99   10.90
   6   0  11  137.69   10.80
   7   0  11  103.39    8.30
   7   0 -11  103.99    8.50
   7   0 -11  101.99    8.60
   8   0 -11  123.39   10.30
   8   0 -11  125.69   10.10
   8   0  11  127.09   10.10
   9   0  11   15.50    3.40
  -9   0 -11   15.90    3.00
   9   0 -11   16.10    3.40
   9   0 -11   19.20    3.80
  10   0  11   31.70    4.70
  10   0 -11   28.20    4.60
  10   0 -11   28.30    5.00
  11   0  11    3.80    3.10
  11   0 -11   -1.00    3.30
  11   0 -11    4.10    3.20
  12   0 -11   17.30    4.50
  12   0  11   12.80    4.20
  12   0 -11   12.30    4.80
   0   1 -11 1272.77   84.99
   0  -1 -11 1139.59   85.09
  -1  -1 -11  596.24   41.60
   1   1 -11  582.64   41.60
   1   1 -11  581.64   41.60
  -1   1 -11  576.74   41.50
   1  -1 -11  585.74   41.40
   1  -1 -11  607.24   41.50
   1  -1 -11  585.44   41.60
  -2  -1 -11  311.47   23.90
   2   1 -11  342.57   23.80
   2   1 -11  333.97   23.90
   2   1  11  317.97   23.70
   2  -1 -11  342.27   23.80
   2  -1 -11  343.57   23.90
   2  -1 -11  350.06   23.70
   3   1 -11  159.58   12.20
   3   1 -11  154.78   12.10
   3  -1 -11  174.78   12.20
   3  -1 -11  179.68   11.80
   3   1  11  153.68   12.00
   3  -1 -11  174.78   12.10
   4  -1  11  225.38   16.10
   4   1 -11  234.48   16.10
   4   1 -11  225.38   16.20
   4  -1 -11  209.28   16.10
   4  -1 -11  216.68   16.10
   4   1  11  220.68   16.00
   5   1 -11  163.28   12.50
   5   1 -11  165.88   12.30
   5  -1  11  165.38   12.40
   5   1  11  170.98   12.30
   5  -1 -11  170.48   12.40
   5  -1 -11  161.48   12.40
   6   1 -11  826.12   57.59
   6  -1  11  818.62   57.49
   6   1 -11  782.62   57.39
   6  -1 -11  812.62   57.49
   6  -1 -11  817.32   57.39
   6   1  11  788.92   57.39
  -7  -1 -11   35.10    4.00
   7   1 -11   32.50    3.90
   7  -1  11   32.10    3.90
   7   1 -11   37.20    4.30
   7  -1 -11   37.30    4.30
   7  -1 -11   34.90    4.10
   7   1  11   34.00    3.90
  -8  -1 -11   37.50    4.20
   8   1 -11   35.00    4.50
   8  -1  11   37.60    4.30
   8   1 -11   37.80    4.30
   8  -1 -11   33.90    4.50
   8   1  11   40.20    4.40
   8  -1 -11   34.40    4.30
  -9  -1 -11    3.40    2.20
   9   1 -11    9.00    2.90
   9  -1  11    3.90    2.60
   9   1 -11    2.90    3.00
   9  -1 -11    2.60    2.80
   9   1  11    3.40    2.40
   9  -1 -11   -0.70    2.50
  10   1 -11   52.29    5.90
  10   1 -11   40.50    6.00
  10  -1  11   50.99    6.10
 -10  -1 -11   45.30    5.30
  10  -1 -11   53.69    6.40
  10   1  11   45.10    5.70
  10  -1 -11   38.80    5.40
  11   1 -11    2.10    3.00
  11  -1  11   -1.70    2.70
  11   1 -11    1.10    3.50
  11   1  11    2.20    2.90
  11  -1 -11   -0.50    3.30
  11  -1 -11    4.70    3.20
  12   1 -11    4.60    4.20
  12   1 -11    3.70    3.50
  12  -1 -11    7.10    4.30
  12  -1 -11    8.30    3.80
  12   1  11    4.00    3.50
   0  -2 -11    3.70    0.90
   0   2 -11    1.30    0.60
   0  -2 -11    1.80    0.90
   1   2 -11  860.61   62.19
  -1  -2 -11  891.01   62.29
  -1  -2 -11  883.81   62.29
   1   2 -11  880.61   62.09
   1  -2 -11  889.31   62.19
  -1   2 -11  906.31   62.09
   1  -2 -11  857.41   62.29
   2   2 -11 2786.02  190.78
  -2  -2 -11 2761.92  190.88
  -2  -2 -11 2753.82  190.88
   2   2 -11 2711.53  190.88
   2   2  11 2650.63  190.68
   2  -2 -11 2722.93  190.68
   2  -2 -11 2662.03  190.88
   2  -2 -11 2648.94  190.68
  -3  -2 -11   21.10    2.40
   3   2 -11   23.40    2.10
   3  -2 -11   17.80    2.00
   3   2  11   24.10    1.90
   3  -2 -11   13.60    1.60
   3  -2 -11   17.30    2.10
   4   2 -11  116.29    8.60
  -4  -2 -11  112.49    8.70
   4   2 -11  108.39    8.70
   4   2  11  114.89    8.50
   4  -2 -11  116.09    8.70
   4  -2 -11  120.09    8.70
   5   2 -11  167.08   13.20
   5   2 -11  173.48   13.40
  -5  -2 -11  183.18   13.40
   5  -2 -11  182.68   13.40
   5   2  11  184.68   13.20
   5  -2 -11  185.48   13.30
   6   2 -11  155.48   11.90
   6   2 -11  162.38   12.20
  -6  -2 -11  168.28   12.10
   6   2  11  159.68   11.90
   6  -2 -11  160.88   12.00
   6  -2 -11  141.59   12.00
   7   2 -11  106.29    8.90
  -7  -2 -11  115.39    8.60
   7   2 -11   92.89    8.50
   7  -2 -11  105.29    8.60
   7   2  11  109.39    8.60
   7  -2 -11  109.69    8.80
  -8  -2 -11   83.89    7.20
   8   2 -11   77.39    7.30
   8   2 -11   84.39    7.70
   8  -2 -11   83.59    7.60
   8  -2 -11   93.79    7.40
   8   2  11   82.19    7.30
   9   2 -11   26.40    4.00
  -9  -2 -11   22.50    3.50
   9   2 -11   25.10    4.20
   9  -2 -11   23.10    3.80
   9  -2 -11   19.50    4.00
   9   2  11   24.80    3.90
  10   2 -11    8.90    3.30
 -10  -2 -11    6.60    2.60
  10   2 -11    3.80    3.50
  10  -2 -11    3.90    3.40
  10   2  11   10.80    3.30
  10  -2 -11   13.10    3.40
  11   2 -11    0.80    3.70
  11   2 -11    8.40    3.60
  11  -2 -11    5.50    3.30
  11   2  11    3.00    3.20
  11  -2 -11    6.40    3.50
  12   2 -11    9.80    4.60
  12   2 -11    8.60    4.10
  12  -2 -11   18.60    4.30
  12   2  11    9.90    4.00
  12  -2 -11   14.20    4.60
   0  -3 -11 2618.04  186.88
   0   3 -11 2661.23  186.68
   0  -3 -11 2689.73  186.98
  -1  -3 -11   52.09    3.80
  -1  -3 -11   46.50    3.70
   1  -3 -11   39.30    3.70
   1  -3 -11   38.90    3.60
   1   3  11   44.10    3.20
  -2  -3 -11  632.24   45.60
   2   3 -11  598.04   45.60
   2   3 -11  619.14   45.30
  -2  -3 -11  637.74   45.60
   2  -3 -11  725.73   45.60
   2   3  11  601.54   45.30
   2  -3 -11  682.33   45.40
   3   3 -11  472.25   34.70
   3   3 -11  504.25   34.50
  -3  -3 -11  476.95   34.60
   3  -3 -11  481.85   34.60
   3  -3 -11  474.85   34.30
   3   3  11  510.25   34.40
   3  -3 -11  474.65   34.50
  -4  -3 -11  392.86   27.60
   4   3 -11  415.16   27.70
   4   3 -11  409.86   27.40
   4  -3 -11  362.06   27.50
   4   3  11  393.96   27.30
   4  -3 -11  356.96   27.50
   4  -3 -11  357.16   27.10
  -5  -3 -11    8.70    2.00
   5   3 -11   12.50    2.40
   5   3 -11   12.40    1.90
   5   3  11   11.00    1.80
   5  -3 -11   12.60    2.20
   5  -3 -11    9.50    2.10
   6   3 -11  757.12   52.99
  -6  -3 -11  744.23   52.79
   6   3  11  725.33   52.69
   6  -3 -11  729.83   52.79
   6  -3 -11  749.03   52.89
  -7  -3 -11    5.70    2.10
   7   3 -11    4.00    2.30
   7  -3 -11    2.60    2.00
   7  -3 -11    1.50    2.00
   7   3  11    6.40    2.00
  -8  -3 -11    8.50    2.40
   8   3 -11   13.30    3.20
   8   3 -11   16.60    2.80
   8  -3 -11   11.00    2.80
   8   3  11    9.50    2.70
   8  -3 -11    6.00    2.50
   9   3 -11    5.20    2.60
  -9  -3 -11    1.50    2.10
   9   3 -11   -1.30    2.80
   9   3  11    2.90    2.50
   9  -3 -11   -0.40    2.60
   9  -3 -11    2.00    2.40
  10   3 -11   37.00    5.30
 -10  -3 -11   26.60    4.10
  10   3 -11   31.00    4.70
  10   3  11   43.00    5.20
  10  -3 -11   31.20    4.70
  10  -3 -11   30.20    5.30
  11   3 -11    1.20    3.70
  11   3 -11    2.60    3.10
  11  -3 -11    4.00    3.30
  11  -3 -11    1.10    3.40
  11   3  11    0.50    3.10
   0  -4 -11    6.40    1.30
   0  -4 -11    3.30    1.30
  -1  -4 -11  180.78   13.00
   1   4 -11  152.38   12.60
  -1  -4 -11  183.18   13.00
   1  -4 -11  196.18   12.90
   1   4  11  164.58   12.60
   1  -4 -11  192.88   13.00
  -2  -4 -11 1457.35  101.39
   2   4 -11 1452.15  101.39
   2   4 -11 1496.65  100.99
  -2  -4 -11 1446.76  101.29
   2   4  11 1448.96  101.09
   2  -4 -11 1380.16  101.29
   2  -4 -11 1364.46  101.19
   3   4 -11   96.39    7.40
   3   4 -11   91.59    7.00
  -3  -4 -11   98.09    7.30
   3  -4 -11   83.59    7.20
   3   4  11  103.99    7.00
   3  -4 -11   83.09    7.00
   4   4 -11  227.18   16.60
   4   4 -11  231.98   17.00
  -4  -4 -11  209.88   16.80
   4  -4 -11  240.28   16.50
   4   4  11  236.78   16.60
   4  -4 -11  232.28   16.80
  -5  -4 -11  112.49    9.00
   5   4 -11   98.09    9.20
   5   4  11  121.59    8.80
   5  -4 -11  114.19    9.00
   5  -4 -11  125.49    9.00
  -6  -4 -11   86.49    6.80
   6   4 -11   85.49    7.10
   6  -4 -11   71.09    6.80
   6  -4 -11   66.19    6.60
   6   4  11   85.69    6.60
   7   4 -11    2.10    2.50
  -7  -4 -11    4.50    2.10
   7  -4 -11    7.90    2.40
   7  -4 -11    4.00    2.10
   7   4  11    5.10    2.10
  -8  -4 -11   94.59    8.00
   8   4 -11   87.99    8.50
   8   4  11   89.39    8.00
   8  -4 -11   98.79    8.50
   8  -4 -11   96.29    8.20
   9   4 -11   29.80    5.00
  -9  -4 -11   34.60    4.40
   9   4 -11   35.30    4.60
   9   4  11   40.60    4.90
   9  -4 -11   33.00    5.10
   9  -4 -11   28.00    4.40
  10   4 -11   15.80    3.40
 -10  -4 -11   15.30    3.40
  10   4 -11   15.90    4.40
  10  -4 -11   15.60    3.80
  10  -4 -11   11.20    4.00
  10   4  11   13.10    3.70
  11   4 -11    4.50    3.80
  11   4 -11    2.20    3.40
  11   4  11    3.10    3.40
  11  -4 -11    1.50    2.90
   0  -5 -11  435.96   31.00
   0  -5 -11  432.06   31.10
  -1  -5 -11  329.07   22.50
  -1  -5 -11  322.27   22.40
   1  -5 -11  285.77   22.40
   1   5  11  319.77   22.20
   1  -5 -11  299.47   22.40
  -2  -5 -11  132.39    9.80
   2   5 -11  134.39    9.90
   2   5 -11  129.79    9.20
   2   5  11  116.99    9.30
   3   5 -11  214.18   17.70
   3   5 -11  216.08   17.20
  -3  -5 -11  247.28   17.70
   3   5  11  258.07   17.30
   3  -5 -11  249.78   17.60
   3  -5 -11  256.97   17.40
  -4  -5 -11  246.88   18.30
   4   5 -11  255.27   18.00
   4   5 -11  261.37   18.50
   4   5  11  236.28   18.00
   4  -5 -11  245.78   18.20
   4  -5 -11  251.27   18.00
   5   5 -11   12.40    2.90
  -5  -5 -11   14.10    2.50
   5  -5 -11   14.50    2.40
   5   5  11   13.60    2.20
   6   5 -11  210.38   15.40
  -6  -5 -11  192.98   15.10
   6  -5 -11  197.98   15.00
   6   5  11  197.88   14.90
  -7  -5 -11   18.70    3.10
   7   5 -11   15.40    3.50
   7  -5 -11   19.00    3.00
   7   5  11   14.00    2.70
   8   5 -11   27.10    4.30
  -8  -5 -11   21.50    3.50
   8   5  11   22.30    3.60
   8  -5 -11   16.60    3.30
   9   5 -11    6.20    2.90
   9   5 -11    6.30    3.60
  -9  -5 -11   11.90    2.90
   9  -5 -11   12.10    3.20
   9   5  11   12.30    3.20
  10   5 -11   33.10    4.70
 -10  -5 -11   26.60    4.40
  10   5 -11   30.20    5.40
  10   5  11   29.30    4.80
  10  -5 -11   25.30    4.40
  11   5 -11   -0.40    2.90
  11   5 -11    0.50    3.70
  11  -5 -11    1.20    2.90
  11   5  11   -4.40    3.00
   0  -6 -11    4.80    1.50
   0  -6 -11    5.20    1.60
  -1  -6 -11   21.40    2.90
  -1  -6 -11   25.40    2.80
   1   6  11   20.70    2.30
   1  -6 -11   23.90    2.90
   1  -6 -11   23.90    2.80
  -2  -6 -11 1011.60   69.69
   2   6 -11 1008.00   69.79
   2   6 -11 1033.10   69.09
   2  -6 -11  934.21   69.49
   2   6  11  965.50   69.39
   2  -6 -11  935.51   69.59
  -3  -6 -11    7.00    2.10
   3   6 -11    9.40    1.40
   3   6 -11    9.60    2.40
   3   6  11    9.90    1.70
   3  -6 -11    8.10    1.90
   3  -6 -11    8.40    1.80
   4   6 -11  115.39    9.30
   4   6 -11  107.49   10.00
  -4  -6 -11  128.29    9.90
   4   6  11  117.69    9.50
   4  -6 -11  148.89    9.90
   4  -6 -11  139.39    9.60
   5   6 -11   50.79    4.70
   5   6 -11   42.60    5.40
  -5  -6 -11   69.89    5.50
  -5  -6  11   45.40    4.70
   5  -6 -11   60.49    5.20
   5   6  11   62.69    5.00
   6   6 -11   22.70    3.80
  -6  -6 -11   17.20    3.00
   6   6  11   22.70    3.00
   6  -6 -11   13.30    2.80
   7   6 -11   12.50    3.30
  -7  -6 -11    8.40    2.70
   7   6  11    7.40    2.40
   7  -6 -11    8.40    2.50
   8   6 -11   54.19    5.70
  -8  -6 -11   58.39    6.00
   8   6 -11   55.09    6.60
   8   6  11   53.99    5.70
   8  -6 -11   56.69    6.00
  -9  -6 -11   15.10    3.20
   9   6 -11   12.50    3.40
   9   6 -11   10.90    4.00
   9   6  11   15.40    3.60
   9  -6 -11   13.80    3.40
  10   6 -11    4.40    3.00
  10   6 -11    7.90    4.00
  10  -6 -11    4.80    3.10
  10   6  11    3.10    3.20
   0  -7 -11  411.46   29.50
   0  -7 -11  404.86   29.30
  -1  -7 -11   70.89    6.40
  -1  -7 -11   71.79    6.10
   1  -7 -11   74.89    6.20
   1  -7 -11   73.49    6.40
   1   7  11   77.69    5.90
  -2  -7 -11  156.18   13.20
   2   7 -11  160.58   13.40
   2  -7 -11  207.78   13.30
   2  -7 -11  203.48   13.20
   2   7  11  148.69   12.80
   3   7 -11   22.70    3.70
  -3  -7 -11   25.20    3.50
   3   7  11   27.00    2.90
   3  -7 -11   31.50    3.40
   3  -7 -11   30.00    3.40
   4   7 -11  236.88   16.50
  -4  -7 -11  224.58   16.20
   4  -7 -11  196.18   16.00
   4   7  11  219.18   15.80
   4  -7 -11  199.98   15.80
   5   7 -11   17.40    3.60
  -5  -7 -11   12.10    2.80
   5   7  11   16.20    2.60
   5  -7 -11   13.30    2.70
   6   7 -11  193.38   13.90
  -6  -7 -11  179.18   14.40
   6   7 -11  196.08   14.80
   6  -7 -11  189.18   14.30
   6   7  11  174.28   14.10
  -7  -7 -11    2.20    2.50
   7   7 -11    4.80    3.20
   7   7 -11    3.60    2.00
   7  -7 -11    5.60    2.50
   7   7  11    4.10    2.10
   8   7 -11   10.30    2.70
  -8  -7 -11    5.20    2.70
   8   7 -11    9.70    3.80
   8   7  11    6.90    2.70
   8  -7 -11    4.80    2.70
  -9  -7 -11    1.70    2.50
   9   7 -11    4.20    3.80
   9   7 -11   -0.60    3.60
   9  -7 -11    3.60    2.80
   9   7  11    3.50    3.00
  10   7 -11   26.70    5.40
  10  -7 -11   11.30    3.60
   0  -8 -11    0.80    1.90
   0  -8 -11    1.10    1.50
  -1  -8 -11   17.50    3.10
   1  -8 -11   28.30    3.10
   1  -8 -11   30.80    3.50
   1   8  11   18.50    2.70
   2   8 -11  248.38   16.50
  -2  -8 -11  208.38   16.10
   2   8  11  214.78   15.70
   2  -8 -11  198.88   15.90
   2  -8 -11  197.68   15.70
   3   8 -11    6.60    2.80
  -3  -8 -11    8.80    2.30
   3  -8 -11    9.30    2.20
   3   8  11    6.30    1.90
   3  -8 -11   11.90    2.40
  -4  -8 -11   11.00    2.80
   4   8 -11   20.20    3.80
   4  -8 -11   16.80    2.90
   4   8  11   21.50    2.90
   4  -8 -11   19.50    2.90
   5   8 -11   56.29    6.80
  -5  -8 -11   63.59    6.40
   5   8  11   66.19    5.90
   5  -8 -11   67.69    6.10
  -6  -8 -11   15.30    3.30
   6   8 -11   24.00    4.30
   6  -8 -11   10.20    3.00
   6   8  11   22.70    3.30
   7   8 -11    2.00    3.30
  -7  -8 -11   -2.30    2.50
   7  -8 -11    1.00    2.30
   7   8  11   -0.50    2.20
  -8  -8 -11   31.50    4.90
   8   8 -11   37.80    5.90
   8  -8 -11   33.90    4.80
   9   8 -11    8.30    4.00
  -9  -8 -11    5.30    2.80
   0   9  11   88.19    7.10
   0  -9 -11   84.99    7.80
  -1  -9 -11   62.69    6.20
   1   9 -11   52.99    6.40
   1  -9 -11   57.29    6.10
   1  -9 -11   63.09    5.40
   1   9  11   64.49    5.40
   2   9 -11   70.29    7.40
  -2  -9 -11   74.79    7.20
   2   9  11   68.29    6.40
   2  -9 -11   94.79    6.70
  -3  -9 -11   47.20    5.20
   3   9 -11   32.20    5.10
   3  -9 -11   40.00    4.20
   3   9  11   37.40    4.00
   3  -9 -11   36.40    4.50
   4   9 -11   63.99    6.90
  -4  -9 -11   62.09    6.40
   4   9  11   66.99    5.80
   4  -9 -11   50.89    5.90
   5   9 -11    0.10    3.10
  -5  -9 -11   -1.10    2.40
  -6  -9 -11   43.70    5.60
   6   9 -11   46.00    6.30
  -7  -9 -11    8.90    3.40
   7   9 -11    8.40    4.00
  -8  -9 -11    2.20    2.90
   8   9 -11    3.30    4.00
   0  10  11    3.50    2.30
   0 -10 -11    5.00    2.80
  -1 -10 -11    5.70    2.90
   1  10 -11    6.90    3.20
   1 -10 -11    7.20    2.90
   2  10 -11  178.28   13.80
  -2 -10 -11  168.18   13.50
   2 -10 -11  154.48   13.30
   3  10 -11    3.10    3.20
  -3 -10 -11    2.80    2.80
   3 -10 -11    6.70    2.80
  -4 -10 -11   28.60    4.60
   4  10 -11   38.90    5.60
  -5 -10 -11   22.40    4.20
   5  10 -11   23.10    4.90
  -6 -10 -11    5.60    3.20
   6  10 -11   13.60    4.30
   7  10 -11    0.80    3.80
  -7 -10 -11    3.60    2.90
   0 -11 -11   21.30    4.00
   1  11 -11    4.30    3.50
  -1 -11 -11   12.70    3.50
   1 -11 -11   10.20    3.40
   2  11 -11   12.50    4.10
  -2 -11 -11   13.50    3.60
   2 -11 -11   17.00    3.60
   3  11 -11    5.30    3.70
  -3 -11 -11    5.90    3.10
   3 -11 -11    5.80    3.10
  -4 -11 -11   33.50    5.30
   4  11 -11   34.50    5.60
   5  11 -11    1.60    3.70
  -5 -11 -11    3.60    3.20
  -6 -11 -11   14.50    4.00
   6  11 -11   20.10    5.10
   0  12 -11    5.50    3.40
   0 -12 -11    0.30    2.90
   1  12 -11   10.60    4.10
  -1 -12 -11   19.50    4.30
   1 -12 -11   20.80    4.20
  -2 -12 -11   24.80    4.70
   2  12 -11   34.20    5.60
   2 -12 -11   21.50    4.50
   3  12 -11   -0.40    3.30
  -3 -12 -11    1.50    3.30
   4  12 -11    8.30    4.00
  -4 -12 -11    5.50    3.40
   0   0 -12 4893.01  344.97
   0   0 -12 4917.31  344.87
   1   0 -12  275.97   19.30
  -1   0 -12  271.37   19.40
   1   0 -12  267.97   19.40
   2   0 -12  512.35   36.00
   2   0 -12  501.45   35.90
  -2   0 -12  505.75   36.00
   3   0 -12  183.58   13.30
   3   0  12  186.58   13.30
   3   0 -12  181.48   13.40
   4   0 -12  420.66   29.80
   4   0  12  418.06   29.70
   4   0 -12  411.36   29.80
   5   0  12  131.09    9.90
   5   0 -12  133.89   10.00
   5   0 -12  128.29    9.90
   6   0  12 1054.29   74.59
   6   0 -12 1032.30   74.69
   6   0 -12 1069.29   74.59
   7   0 -12  145.79   11.20
   7   0  12  142.39   10.90
   7   0 -12  135.49   11.00
   8   0  12   22.20    3.30
   8   0 -12   22.90    3.70
   8   0 -12   16.00    3.00
   9   0 -12   10.50    3.20
   9   0  12   13.90    3.20
   9   0 -12   12.70    3.40
  -9   0 -12   13.50    3.00
 -10   0 -12   29.20    4.10
  10   0  12   28.50    4.50
  10   0 -12   31.90    5.10
  10   0 -12   30.90    4.80
  11   0 -12    1.20    3.10
  11   0  12    4.90    3.10
  11   0 -12    2.40    3.50
  12   0 -12   -0.60    3.40
  12   0 -12   -1.10    4.00
  12   0  12    6.40    3.50
   0  -1 -12    4.30    1.10
   1   1 -12 1055.69   73.39
  -1  -1 -12  999.10   73.49
   1   1 -12 1042.40   73.39
  -1   1 -12 1085.09   73.39
   1  -1 -12 1044.40   73.49
   1  -1 -12 1021.30   73.29
  -2  -1 -12 2384.66  164.38
   2   1 -12 2330.47  164.28
   2   1 -12 2322.57  164.28
   2  -1 -12 2398.06  164.18
   2   1  12 2375.16  164.18
   2  -1 -12 2265.37  164.28
   2  -1 -12 2269.57  164.38
   3   1 -12   41.90    3.40
   3   1 -12   42.80    3.40
   3   1  12   37.70    3.10
   3  -1 -12   37.50    3.30
   3  -1 -12   36.50    3.40
   3  -1 -12   39.10    2.90
   4   1 -12   11.40    2.00
   4   1 -12   13.00    2.00
   4   1  12   16.10    1.80
   4  -1 -12   14.80    2.00
   4  -1 -12   18.50    2.10
   5  -1  12  365.76   28.20
   5   1 -12  406.06   28.30
   5   1 -12  408.56   28.40
   5   1  12  409.16   28.20
   5  -1 -12  381.46   28.30
   5  -1 -12  388.36   28.30
   6   1 -12  181.28   13.40
   6   1 -12  172.18   13.50
   6  -1  12  175.58   13.40
   6  -1 -12  178.38   13.40
   6   1  12  179.38   13.30
   6  -1 -12  184.08   13.50
   7  -1  12    9.30    2.30
  -7  -1 -12    6.70    2.20
   7   1 -12    9.80    2.60
   7   1 -12    8.80    2.30
   7  -1 -12    6.40    2.40
   7  -1 -12    9.20    2.20
   7   1  12    9.50    2.30
   8   1 -12   89.19    7.60
   8  -1  12   84.89    7.50
   8   1 -12   82.49    7.70
  -8  -1 -12   92.59    7.40
   8   1  12   91.39    7.40
   8  -1 -12   86.39    7.80
   8  -1 -12   74.59    7.40
   9   1 -12    0.70    2.80
   9   1 -12    1.60    2.60
   9  -1  12    2.30    2.40
  -9  -1 -12    2.10    2.20
   9   1  12    4.20    2.50
   9  -1 -12    0.20    2.80
   9  -1 -12   -4.80    2.30
  10   1 -12   10.70    3.80
  10   1 -12   19.90    3.80
  10  -1  12   10.60    3.40
 -10  -1 -12   12.30    2.90
 -10   1 -12   11.00    3.00
  10   1  12   15.30    3.60
  10  -1 -12    9.80    3.30
  10  -1 -12   14.40    4.00
  11   1 -12   12.80    4.30
  11   1 -12    7.00    3.50
  11  -1 -12   12.10    3.70
  11  -1 -12   11.10    4.00
  11   1  12   11.40    3.60
  12   1 -12   17.40    4.50
  12   1 -12   14.40    4.70
  12  -1 -12   13.60    4.60
  12  -1 -12   26.90    5.10
  12   1  12   15.50    4.40
   0  -2 -12 1575.84  109.19
   0   2 -12 1536.85  109.09
   0  -2 -12 1534.95  109.19
   1   2 -12  215.68   15.00
  -1  -2 -12  199.88   15.00
   1   2 -12  227.58   14.80
  -1  -2 -12  203.38   15.00
   1  -2 -12  189.58   15.00
  -1   2 -12  217.78   14.80
   1  -2 -12  193.58   14.80
  -2  -2 -12  593.94   43.00
  -2  -2 -12  603.14   43.00
   2   2 -12  586.74   42.80
   2   2 -12  582.64   42.90
   2  -2 -12  636.34   42.80
   2  -2 -12  620.64   42.80
   2   2  12  580.54   42.70
   2  -2 -12  638.34   43.00
   3   2 -12  193.68   16.80
  -3  -2 -12  251.27   17.10
   3   2  12  210.38   16.70
   3  -2 -12  250.47   16.70
   3  -2 -12  257.97   16.90
   3  -2 -12  247.68   17.00
   4   2 -12  174.38   13.60
   4   2 -12  172.18   13.50
  -4  -2 -12  195.18   13.70
   4  -2 -12  190.68   13.10
   4  -2 -12  191.08   13.60
   4  -2 -12  193.18   13.60
   4   2  12  177.68   13.40
   5   2 -12   38.30    4.10
  -5  -2 -12   45.00    4.20
   5   2 -12   38.90    3.90
   5   2  12   37.80    3.70
   5  -2 -12   47.80    4.10
   5  -2 -12   43.90    4.00
   6   2 -12  746.53   53.69
  -6  -2 -12  753.32   53.79
   6   2 -12  749.53   53.89
   6  -2 -12  773.82   53.89
   6  -2 -12  762.62   53.79
   6   2  12  745.43   53.69
   7   2 -12   53.29    5.00
   7   2 -12   45.10    4.60
  -7  -2 -12   42.30    4.70
   7  -2 -12   41.70    4.70
   7  -2 -12   43.80    4.60
   7   2  12   40.90    4.40
  -8  -2 -12   27.40    3.60
   8   2 -12   28.40    4.00
   8   2 -12   26.20    3.80
   8   2  12   27.80    3.70
   8  -2 -12   20.00    3.50
   8  -2 -12   25.90    3.90
   9   2 -12    3.30    2.80
   9   2 -12    2.90    3.10
  -9  -2 -12    6.00    2.40
   9   2  12    3.70    2.60
   9  -2 -12    2.00    2.50
   9  -2 -12    8.40    3.10
  10   2 -12   34.50    5.50
 -10  -2 -12   29.30    4.10
  10   2 -12   27.40    4.50
  10   2  12   33.90    4.80
  10  -2 -12   34.90    4.90
  10  -2 -12   31.80    5.20
  11   2 -12    0.20    3.50
  11   2 -12    3.70    3.30
  11   2  12    0.80    3.00
  11  -2 -12    1.30    2.90
  11  -2 -12    2.30    3.30
  12   2 -12    4.90    4.20
  12   2 -12    1.30    3.50
  12  -2 -12    3.40    3.50
  12  -2 -12    1.10    3.60
  12   2  12    2.40    3.50
   0  -3 -12    4.60    1.20
  -1  -3 -12  484.95   35.50
   1   3 -12  520.25   35.20
  -1  -3 -12  495.55   35.50
   1  -3 -12  507.25   35.50
   1   3  12  485.45   35.10
   1  -3 -12  496.95   35.40
   2   3 -12 2486.65  171.78
  -2  -3 -12 2459.65  171.98
  -2  -3 -12 2475.35  171.98
   2   3 -12 2443.66  171.98
   2  -3 -12 2327.17  171.88
   2   3  12 2540.45  171.58
   2  -3 -12 2357.56  171.78
   3   3 -12  129.89    8.70
  -3  -3 -12  119.39    8.90
   3   3 -12  126.79    9.00
   3  -3 -12  110.79    8.80
   3  -3 -12  103.79    8.70
   3   3  12  118.69    8.50
   3  -3 -12  110.99    8.50
  -4  -3 -12  155.78   11.70
   4   3 -12  154.58   11.70
   4   3 -12  148.19   11.50
   4  -3 -12  153.18   11.60
   4   3  12  154.18   11.40
   4  -3 -12  161.48   11.20
   4  -3 -12  164.08   11.60
  -5  -3 -12  316.07   22.90
   5   3 -12  330.07   23.00
   5   3 -12  325.67   22.70
   5  -3 -12  310.87   22.80
   5  -3 -12  299.97   22.80
   5   3  12  307.57   22.70
  -6  -3 -12  103.89    8.20
   6   3 -12  111.29    8.40
   6   3 -12  103.29    7.90
   6   3  12  105.39    7.90
   6  -3 -12   82.69    8.10
   6  -3 -12   91.19    8.00
  -7  -3 -12   12.90    2.60
   7   3 -12    8.70    2.30
   7   3 -12   11.50    2.90
   7  -3 -12   17.60    3.00
   7  -3 -12   15.00    2.60
   7   3  12    8.80    2.30
   8   3 -12   62.19    6.60
  -8  -3 -12   65.19    6.10
   8   3 -12   62.79    6.00
   8  -3 -12   75.19    6.60
   8  -3 -12   57.39    6.20
   8   3  12   65.29    6.10
  -9  -3 -12   17.60    3.30
   9   3 -12   14.30    3.80
   9   3 -12   20.40    3.70
   9  -3 -12   15.10    3.80
   9  -3 -12   13.50    3.40
   9   3  12   17.30    3.50
  10   3 -12   15.30    4.20
 -10  -3 -12   13.90    3.20
  10   3 -12   17.10    4.00
  10  -3 -12   15.60    4.00
  10  -3 -12   16.80    3.70
  10   3  12   14.90    3.70
  11   3 -12    7.80    3.50
  11   3 -12   12.20    4.20
  11   3  12   11.30    3.70
  11  -3 -12    7.70    3.30
  11  -3 -12   11.80    4.10
   0  -4 -12  376.16   26.50
   0  -4 -12  371.96   26.50
   0   4 -12  361.16   26.10
  -1  -4 -12  283.57   19.60
  -1  -4 -12  285.47   19.60
   1  -4 -12  237.58   19.50
   1   4  12  296.77   19.30
   1  -4 -12  250.87   19.50
   2   4 -12  238.38   19.10
   2   4 -12  241.68   18.80
  -2  -4 -12  269.27   19.10
  -2  -4 -12  254.17   19.10
   2   4  12  235.78   18.70
   2  -4 -12  304.77   19.00
   2  -4 -12  308.67   19.20
  -3  -4 -12  164.08   12.90
   3   4 -12  200.48   13.10
   3   4 -12  199.58   12.70
   3  -4 -12  164.38   12.60
   3  -4 -12  165.58   12.90
   3   4  12  155.78   12.50
   4   4 -12  296.57   22.10
   4   4 -12  289.57   22.50
  -4  -4 -12  333.37   22.50
   4   4  12  311.47   22.10
   4  -4 -12  309.17   22.30
   4  -4 -12  310.27   22.00
   5   4 -12   86.99    7.40
   5   4 -12   81.19    6.70
  -5  -4 -12   86.79    7.10
   5   4  12   80.69    6.70
   5  -4 -12   90.59    7.10
   5  -4 -12   88.39    7.00
   6   4 -12  369.26   28.30
  -6  -4 -12  398.86   28.20
   6   4 -12  373.66   27.90
   6  -4 -12  387.66   28.20
   6   4  12  396.16   27.90
   6  -4 -12  398.06   28.10
   7   4 -12   32.30    3.60
  -7  -4 -12   22.10    3.40
   7   4 -12   31.20    4.00
   7   4  12   23.90    3.30
   7  -4 -12   19.40    3.30
   7  -4 -12   24.10    3.80
   8   4 -12   34.60    4.80
  -8  -4 -12   40.30    4.60
   8   4 -12   40.20    4.60
   8   4  12   34.50    4.40
   8  -4 -12   37.00    4.50
   8  -4 -12   34.40    4.80
   9   4 -12   11.20    3.80
  -9  -4 -12   16.30    3.30
   9   4 -12   17.70    3.50
   9   4  12   17.70    3.60
   9  -4 -12   18.00    3.60
   9  -4 -12   14.20    3.80
  10   4 -12   41.00    5.20
  10   4 -12   29.90    5.50
 -10  -4 -12   36.40    4.80
  10   4  12   34.60    5.20
  10  -4 -12   42.20    5.90
  10  -4 -12   39.10    5.40
  11   4 -12   -1.10    3.00
  11   4 -12   -0.60    3.70
  11   4  12    0.00    3.20
  11  -4 -12    0.20    2.80
   0  -5 -12    2.40    1.30
   0  -5 -12    4.90    1.40
  -1  -5 -12   82.49    6.50
  -1  -5 -12   79.69    6.50
   1   5  12   83.39    6.10
   1  -5 -12   80.29    6.50
   1  -5 -12   79.39    6.40
  -2  -5 -12 1362.46   93.89
   2   5 -12 1294.77   93.99
   2   5 -12 1338.37   93.49
   2   5  12 1347.77   93.59
   2  -5 -12 1311.27   93.89
   2  -5 -12 1312.07   93.79
  -3  -5 -12   20.50    2.80
   3   5 -12   23.90    2.30
   3   5 -12   31.30    3.40
   3   5  12   22.50    2.30
   3  -5 -12   18.80    2.40
   3  -5 -12   17.20    2.60
   4   5 -12  235.58   17.20
  -4  -5 -12  216.48   17.50
   4   5 -12  240.88   17.70
   4  -5 -12  250.47   17.50
   4  -5 -12  243.58   17.20
   4   5  12  238.68   17.20
   5   5 -12   77.09    6.40
  -5  -5 -12   62.99    5.90
   5   5 -12   72.59    5.50
   5   5  12   60.79    5.50
   5  -5 -12   59.99    5.80
   6   5 -12   51.09    5.40
  -6  -5 -12   50.99    5.20
   6   5 -12   55.09    4.70
   6   5  12   49.20    4.70
   6  -5 -12   42.90    4.80
   7   5 -12    5.50    2.00
   7   5 -12    3.50    2.60
  -7  -5 -12    4.80    2.30
   7  -5 -12    3.50    2.10
   7   5  12    6.00    2.10
   8   5 -12   53.89    6.20
  -8  -5 -12   51.19    5.50
   8   5 -12   39.90    5.00
   8   5  12   45.90    5.10
   8  -5 -12   45.90    5.30
  -9  -5 -12    8.30    2.80
   9   5 -12   11.30    3.90
   9   5 -12    7.20    2.80
   9   5  12    0.90    2.60
   9  -5 -12   12.40    3.20
 -10  -5 -12   12.70    3.20
  10   5 -12   10.40    4.10
  10   5 -12    9.30    3.40
  10   5  12    8.20    3.30
  10  -5 -12   12.70    3.50
  11   5 -12    8.40    4.20
  11   5 -12    5.00    3.30
  11  -5 -12    4.00    3.10
  11   5  12    2.50    3.30
   0  -6 -12  205.28   14.90
   0  -6 -12  198.08   15.00
  -1  -6 -12   19.20    2.40
  -1  -6 -12   20.10    2.70
   1  -6 -12   11.60    2.30
   1  -6 -12   13.30    2.30
   1   6  12   17.60    1.90
   2   6 -12   96.79    7.60
  -2  -6 -12  116.99    8.50
   2   6 -12   96.19    8.40
   2   6  12  108.59    7.80
  -3  -6 -12  149.49   11.60
   3   6 -12  156.48   11.00
   3   6 -12  154.28   11.70
   3  -6 -12  160.18   11.50
   3   6  12  129.29   11.10
   3  -6 -12  157.98   11.30
   4   6 -12  124.39    9.70
   4   6 -12  124.69   10.50
  -4  -6 -12  143.19   10.40
   4  -6 -12  124.29   10.10
   4   6  12  139.19    9.90
   4  -6 -12  131.99   10.00
  -5  -6 -12    4.50    2.10
   5   6 -12    6.80    1.70
   5   6 -12   10.10    2.80
   5  -6 -12    5.70    2.10
   5   6  12    6.70    1.90
   6   6 -12  147.19   11.90
  -6  -6 -12  149.29   11.70
   6   6 -12  140.39   11.10
   6   6  12  147.29   11.30
   6  -6 -12  147.49   11.50
  -7  -6 -12   21.20    3.60
   7   6 -12   20.10    4.00
   7   6 -12   22.00    3.10
   7  -6 -12   12.00    3.00
   7   6  12   21.30    3.20
   8   6 -12   11.10    2.70
  -8  -6 -12    8.60    2.90
   8   6 -12   13.10    3.80
   8   6  12   10.90    2.90
   8  -6 -12    9.20    2.80
  -9  -6 -12   14.60    3.30
   9   6 -12    9.80    3.20
   9   6 -12    9.00    4.00
   9  -6 -12   11.90    3.30
   9   6  12   14.70    3.40
 -10  -6 -12   22.80    4.00
  10   6 -12   22.10    5.00
  10   6 -12   23.40    4.40
  10  -6 -12   24.30    4.40
  10   6  12   26.60    5.10
   0  -7 -12    1.60    1.80
   0  -7 -12   -0.60    1.40
  -1  -7 -12  228.28   16.50
  -1  -7 -12  213.18   16.70
   1  -7 -12  226.48   16.60
   1   7  12  225.48   16.30
   1  -7 -12  224.28   16.50
  -2  -7 -12  549.45   38.20
   2   7 -12  511.15   38.30
   2  -7 -12  515.15   38.00
   2  -7 -12  537.35   38.10
   2   7  12  537.55   37.80
  -3  -7 -12   46.70    4.40
   3   7 -12   44.80    4.70
   3  -7 -12   26.20    3.60
   3  -7 -12   35.60    3.80
   3   7  12   31.50    3.40
  -4  -7 -12   86.19    7.90
   4   7 -12   81.69    8.20
   4  -7 -12  102.59    7.90
   4   7  12   92.39    7.50
   4  -7 -12  103.19    7.60
  -5  -7 -12   59.09    6.20
   5   7 -12   67.49    6.60
   5   7  12   61.49    5.60
   5  -7 -12   66.89    6.00
  -6  -7 -12   30.60    4.30
   6   7 -12   35.60    4.80
   6   7  12   33.80    3.90
   6  -7 -12   22.90    3.80
   7   7 -12   16.60    4.00
  -7  -7 -12   12.10    3.20
   7   7 -12   16.00    4.20
   7   7  12   14.40    3.00
   7  -7 -12   14.90    3.20
  -8  -7 -12   43.70    5.50
   8   7 -12   42.00    6.40
   8  -7 -12   51.79    5.70
   8   7  12   44.60    5.40
   9   7 -12   13.10    4.40
  -9  -7 -12    9.70    3.30
   9  -7 -12    4.30    3.00
 -10  -7 -12    2.00    3.90
  10   7 -12    4.50    3.90
  10  -7 -12    7.00    3.20
   0  -8 -12  142.69   11.20
   0  -8 -12  141.09   10.80
  -1  -8 -12   12.70    2.70
   1  -8 -12   13.10    2.50
   1   8  12   16.40    2.20
   1  -8 -12   13.40    2.80
  -2  -8 -12   45.50    4.90
   2   8 -12   45.50    5.20
   2  -8 -12   54.79    4.50
   2   8  12   32.60    3.80
   3   8 -12   49.10    5.00
  -3  -8 -12   30.30    3.90
   3   8  12   27.50    3.40
   3  -8 -12   33.10    4.00
   3  -8 -12   30.30    3.80
  -4  -8 -12  110.39    9.00
   4   8 -12   95.29    9.30
   4  -8 -12  114.59    8.70
   4  -8 -12  100.79    8.70
   4   8  12  106.19    8.40
   5   8 -12    4.20    3.00
  -5  -8 -12    5.30    2.50
   5   8  12    4.80    2.00
   5  -8 -12    1.90    2.20
   6   8 -12   61.19    6.90
  -6  -8 -12   55.09    6.40
   6  -8 -12   62.69    6.00
   6   8  12   60.99    6.60
   7   8 -12    3.20    3.50
  -7  -8 -12    0.90    2.60
   7  -8 -12    3.80    2.50
   8   8 -12    6.50    3.90
  -8  -8 -12    6.30    3.10
   8  -8 -12    2.30    2.70
   9   8 -12    4.50    4.10
  -9  -8 -12    3.30    2.90
   0   9  12    3.20    1.60
   0  -9 -12    0.50    1.60
   0  -9 -12    4.60    2.40
   1   9 -12   20.60    4.00
  -1  -9 -12   17.20    3.40
   1   9  12   20.80    2.80
   1  -9 -12   23.10    3.00
   1  -9 -12   20.10    3.40
   2   9 -12  218.98   17.10
  -2  -9 -12  229.48   17.00
   2  -9 -12  226.78   16.80
   2  -9 -12  200.48   16.40
   2   9  12  230.68   16.90
   3   9 -12    7.70    3.30
  -3  -9 -12   11.40    3.10
   3  -9 -12    5.40    2.10
   3  -9 -12    6.90    2.60
  -4  -9 -12   27.30    4.30
   4   9 -12   30.10    5.10
   4  -9 -12   39.80    4.40
   4  -9 -12   37.60    4.30
   5   9 -12   14.40    4.00
  -5  -9 -12    5.40    3.00
  -6  -9 -12    6.40    3.10
   6   9 -12   16.60    4.20
   7   9 -12    5.80    4.10
  -7  -9 -12    4.70    3.10
  -8  -9 -12   24.20    4.50
   8   9 -12   29.50    5.50
   0 -10 -12   53.99    6.20
   1  10 -12   10.50    3.50
  -1 -10 -12    5.30    2.90
   1 -10 -12    3.90    2.70
  -2 -10 -12   29.20    4.60
   2  10 -12   24.80    4.90
   2 -10 -12   40.50    4.70
   3  10 -12   55.89    6.50
  -3 -10 -12   45.60    5.90
   3 -10 -12   48.30    5.80
   4  10 -12   32.30    5.40
  -4 -10 -12   31.90    4.80
   4 -10 -12   42.70    5.00
  -5 -10 -12    3.40    2.80
   5  10 -12    3.30    3.60
  -6 -10 -12   31.90    5.10
   6  10 -12   33.40    5.60
   7  10 -12    9.10    4.40
  -7 -10 -12    7.90    3.30
   0 -11 -12    1.60    2.70
  -1 -11 -12   11.30    3.60
   1  11 -12   19.60    4.50
   1 -11 -12   17.10    3.80
   2  11 -12   55.39    6.90
  -2 -11 -12   51.59    6.40
   2 -11 -12   47.80    6.00
   3  11 -12    4.90    3.60
  -3 -11 -12   -0.10    2.80
   3 -11 -12    1.20    2.80
   4  11 -12    4.50    3.60
  -4 -11 -12    5.90    3.30
  -5 -11 -12    1.90    3.30
   5  11 -12    1.40    3.70
   6  11 -12    5.10    3.90
  -6 -11 -12    9.80    3.60
   0 -12 -12   36.90    5.50
   0  12 -12   34.50    5.60
  -1 -12 -12    8.80    3.40
   1  12 -12    5.20    3.70
   1 -12 -12   -0.10    3.00
   2  12 -12   17.30    4.50
  -2 -12 -12    9.60    4.00
   2 -12 -12   17.70    4.00
   3  12 -12    9.20    4.10
  -3 -12 -12    4.00    3.50
  -4 -12 -12   15.70    4.30
   4  12 -12   22.50    5.00
  -1   0 -13 1832.12  130.69
   1   0 -13 1868.01  130.59
   1   0 -13 1868.11  130.69
   2   0 -13  351.06   24.90
  -2   0 -13  348.47   24.90
   2   0 -13  348.87   24.90
   3   0 -13    4.80    1.10
   3   0 -13    2.70    1.10
   4   0  13   53.39    4.10
   4   0 -13   44.60    4.20
   4   0 -13   50.29    4.20
   5   0 -13 1308.77   91.99
   5   0 -13 1311.17   91.89
   5   0  13 1280.97   91.79
   6   0  13  145.59   11.30
   6   0 -13  147.09   11.40
   6   0 -13  154.28   11.60
   7   0  13   33.80    3.90
   7   0 -13   29.40    4.10
   7   0 -13   31.20    3.80
   8   0 -13   -2.30    1.90
   8   0 -13   -2.50    2.10
   8   0  13    1.40    1.90
  -9   0 -13   14.60    3.20
   9   0 -13   12.80    3.40
   9   0 -13   16.90    3.90
   9   0  13   19.50    3.50
  10   0 -13   -1.50    3.00
  10   0 -13    0.10    2.80
  10   0  13    0.40    2.60
 -10   0 -13   -0.80    2.30
  11   0 -13   33.30    5.20
  11   0 -13   25.50    5.20
  11   0  13   36.30    5.20
  12   0  13    1.90    3.10
  12   0 -13    6.90    3.50
  12   0 -13    4.30    4.10
   0   1 -13  326.47   24.00
   0  -1 -13  345.27   24.10
   1   1 -13 1932.41  132.29
  -1  -1 -13 1915.41  132.39
   1   1 -13 1913.61  132.39
   1  -1 -13 1838.82  132.39
  -1   1 -13 1906.01  132.39
   1  -1 -13 1776.62  132.19
   2   1 -13  173.68   13.30
  -2  -1 -13  182.18   13.40
   2   1 -13  165.38   13.30
   2  -1 -13  199.28   13.20
   2  -1 -13  191.48   13.40
   2  -1 -13  192.18   13.20
   3   1 -13  862.51   59.99
   3   1 -13  860.11   59.99
   3  -1 -13  831.92   59.69
   3  -1 -13  828.52   59.89
   3   1  13  854.41   59.79
   4   1 -13   37.90    3.30
   4   1 -13   33.30    3.40
   4   1  13   34.30    3.10
   4  -1 -13   40.60    3.40
   4  -1 -13   37.20    3.40
   5   1 -13   80.49    6.20
   5   1 -13   78.39    6.40
   5  -1 -13   77.09    6.30
   5  -1 -13   74.89    6.20
   5   1  13   69.49    6.00
   6   1 -13  193.38   15.30
   6   1 -13  200.78   15.20
   6  -1  13  209.08   15.20
   6  -1 -13  210.78   15.20
   6   1  13  199.28   15.10
   6  -1 -13  210.18   15.30
   7   1 -13  361.86   25.80
  -7  -1 -13  348.47   25.90
   7   1 -13  355.66   26.00
   7  -1  13  351.56   25.80
   7  -1 -13  343.37   25.80
   7  -1 -13  358.26   25.90
   7   1  13  356.46   25.70
   8  -1  13    6.60    2.40
   8   1 -13    5.30    2.50
  -8  -1 -13    7.00    2.30
   8   1 -13    5.10    2.40
   8   1  13    6.80    2.30
   8  -1 -13    6.10    2.40
   8  -1 -13    6.00    2.60
  -9  -1 -13   47.00    5.30
   9  -1  13   44.10    5.30
   9   1 -13   40.30    5.20
   9   1 -13   49.90    5.90
   9   1  13   49.90    5.20
   9  -1 -13   50.79    5.90
   9  -1 -13   42.60    5.50
 -10  -1 -13   10.80    2.80
  10  -1  13   10.20    3.30
  10   1 -13    2.90    3.30
  10   1 -13   11.20    3.30
 -10   1 -13    7.40    2.80
  10  -1 -13    7.30    3.60
  10   1  13   13.90    3.40
  10  -1 -13   14.00    3.50
  11   1 -13    6.40    3.90
  11   1 -13    6.40    3.40
  11  -1 -13    6.70    3.80
  11   1  13    5.40    3.20
  11  -1 -13    3.50    3.10
  12   1 -13    3.50    4.10
  12   1 -13    7.00    3.60
  12  -1 -13    4.70    3.50
  12  -1 -13    6.50    4.00
  12   1  13    5.80    3.60
   0  -2 -13    2.00    1.00
   0   2 -13    0.90    0.70
   0  -2 -13    0.50    0.90
  -1  -2 -13 1560.94  109.49
   1   2 -13 1498.45  109.29
  -1  -2 -13 1574.24  109.49
   1   2 -13 1507.65  109.39
  -1   2 -13 1557.44  109.29
   1  -2 -13 1581.74  109.49
   1  -2 -13 1589.24  109.39
  -2  -2 -13  376.26   26.40
   2   2 -13  356.16   26.30
  -2  -2 -13  384.76   26.30
   2   2 -13  363.06   26.20
   2  -2 -13  363.86   26.30
   2  -2 -13  349.17   26.10
   2  -2 -13  363.46   26.10
   2   2  13  385.26   26.00
  -3  -2 -13   10.80    1.80
   3   2 -13   12.40    1.80
   3   2 -13   13.80    1.60
   3  -2 -13   10.00    1.50
   3  -2 -13    9.00    1.20
   3  -2 -13   11.30    1.70
   3   2  13   13.60    1.40
  -4  -2 -13   73.09    5.70
   4   2 -13   63.99    5.60
   4   2 -13   65.29    5.40
   4   2  13   74.49    5.30
   4  -2 -13   67.59    5.40
   4  -2 -13   62.29    5.50
   4  -2 -13   66.49    4.90
  -5  -2 -13  825.62   60.89
   5   2 -13  883.71   60.69
   5   2 -13  871.11   60.89
   5  -2 -13  849.91   60.79
   5  -2 -13  850.51   60.79
   5   2  13  855.51   60.59
   6   2 -13   13.00    2.70
  -6  -2 -13   15.30    2.60
   6   2 -13   15.20    2.50
   6   2  13   14.50    2.30
   6  -2 -13    8.80    2.40
   6  -2 -13   15.40    2.50
   7   2 -13   63.99    6.00
  -7  -2 -13   70.99    6.20
   7   2 -13   59.19    6.30
   7  -2 -13   74.59    6.30
   7   2  13   62.69    5.90
   7  -2 -13   73.39    6.10
  -8  -2 -13   -0.70    1.80
   8   2 -13    2.80    2.20
   8   2 -13    1.80    2.50
   8   2  13    1.90    2.10
   8  -2 -13   -0.50    2.10
   8  -2 -13   -1.40    2.10
   9   2 -13   10.10    3.40
  -9  -2 -13   14.10    3.00
   9   2 -13   13.10    3.20
   9  -2 -13   16.90    3.50
   9   2  13   14.60    3.20
   9  -2 -13   14.50    3.70
  10   2 -13    5.90    3.10
  10   2 -13    5.00    3.50
 -10  -2 -13    1.70    2.30
  10  -2 -13    5.40    3.50
  10  -2 -13    3.40    2.90
  10   2  13   10.20    3.20
  11   2 -13   20.90    5.00
  11   2 -13   29.90    4.80
  11   2  13   27.20    4.70
  11  -2 -13   22.00    4.80
  11  -2 -13   21.90    4.50
   0   3 -13   92.69    6.00
   0  -3 -13   76.49    6.30
   0  -3 -13   72.69    6.30
  -1  -3 -13 1305.77   89.99
  -1  -3 -13 1304.77   89.99
   1   3 -13 1372.66   89.79
   1  -3 -13 1195.68   89.99
   1  -3 -13 1192.88   89.89
  -2  -3 -13   45.30    4.00
  -2  -3 -13   47.60    4.00
   2   3 -13   41.60    3.90
   2   3 -13   36.00    3.50
   2  -3 -13   52.79    4.00
   2  -3 -13   44.00    3.60
   2   3  13   45.20    3.30
   3   3 -13  796.22   56.59
   3   3 -13  811.92   56.39
  -3  -3 -13  791.52   56.59
   3  -3 -13  813.82   56.59
   3   3  13  802.62   56.29
   3  -3 -13  765.62   56.39
   3  -3 -13  798.42   56.29
   4   3 -13   61.49    5.10
  -4  -3 -13   60.99    5.00
   4   3 -13   56.09    4.60
   4  -3 -13   55.99    4.80
   4  -3 -13   52.79    4.70
   4   3  13   61.69    4.50
   4  -3 -13   51.69    4.30
   5   3 -13  114.39    9.30
   5   3 -13  120.89    9.00
  -5  -3 -13  115.39    9.20
   5  -3 -13  115.09    9.00
   5  -3 -13  115.99    9.00
   5   3  13  114.39    8.80
  -6  -3 -13   98.39    7.70
   6   3 -13   89.59    7.80
   6   3 -13   87.09    7.50
   6  -3 -13   93.49    7.60
   6   3  13   94.09    7.30
   6  -3 -13   87.89    7.60
  -7  -3 -13  281.37   20.50
   7   3 -13  287.27   20.70
   7   3 -13  272.07   20.30
   7  -3 -13  269.57   20.40
   7   3  13  281.47   20.30
   7  -3 -13  263.27   20.50
   8   3 -13   13.80    3.00
  -8  -3 -13   16.80    3.00
   8   3 -13   11.40    3.40
   8  -3 -13   10.40    2.90
   8  -3 -13   15.50    3.10
   8   3  13   17.40    3.00
   9   3 -13   39.20    5.70
   9   3 -13   39.60    5.20
  -9  -3 -13   43.10    5.10
   9   3  13   46.50    5.40
   9  -3 -13   41.40    5.20
   9  -3 -13   51.59    6.00
  10   3 -13    4.50    3.10
  10   3 -13    9.30    3.90
 -10  -3 -13    9.50    2.90
  10  -3 -13    4.60    3.30
  10  -3 -13    2.50    2.90
  10   3  13    5.00    3.00
  11   3 -13    3.70    3.80
  11   3 -13    4.50    3.50
  11   3  13    0.80    3.10
  11  -3 -13    4.40    3.60
  11  -3 -13    4.50    3.50
   0  -4 -13    1.50    1.10
   0   4 -13    0.80    0.50
   0  -4 -13    0.60    1.20
  -1  -4 -13  935.41   67.59
   1   4 -13  903.41   67.19
  -1  -4 -13  943.51   67.59
   1  -4 -13 1010.70   67.49
   1   4  13  918.61   67.19
   1  -4 -13 1017.70   67.59
  -2  -4 -13  361.86   25.00
   2   4 -13  308.07   24.60
  -2  -4 -13  372.36   25.00
   2   4 -13  311.67   25.00
   2   4  13  350.86   24.50
   2  -4 -13  358.06   24.90
   2  -4 -13  364.56   24.80
   3   4 -13   61.69    4.90
  -3  -4 -13   63.59    4.80
   3   4 -13   52.39    4.30
   3  -4 -13   45.50    4.20
   3   4  13   54.29    4.20
   3  -4 -13   46.80    4.60
   4   4 -13   48.80    4.30
   4   4 -13   44.30    3.60
  -4  -4 -13   40.20    4.00
   4  -4 -13   32.50    3.20
   4  -4 -13   34.10    3.80
   4   4  13   38.30    3.40
  -5  -4 -13  466.05   32.90
   5   4 -13  472.25   33.10
   5   4 -13  479.55   32.70
   5  -4 -13  426.86   32.80
   5   4  13  476.35   32.60
   5  -4 -13  417.76   32.80
  -6  -4 -13   23.80    3.10
   6   4 -13   11.90    2.40
   6   4 -13   13.70    2.90
   6   4  13   17.30    2.50
   6  -4 -13   20.00    3.00
   6  -4 -13   14.50    2.80
   7   4 -13   49.60    5.00
   7   4 -13   49.30    5.60
  -7  -4 -13   51.09    5.40
   7  -4 -13   52.39    5.40
   7  -4 -13   57.19    5.30
   7   4  13   50.89    4.90
  -8  -4 -13    0.60    2.20
   8   4 -13   -1.50    2.10
   8   4 -13    1.80    2.70
   8  -4 -13    1.40    2.40
   8  -4 -13    0.00    2.30
   8   4  13    2.40    2.10
  -9  -4 -13   28.80    4.10
   9   4 -13   29.40    5.00
   9   4 -13   33.90    4.50
   9  -4 -13   22.70    4.10
   9   4  13   29.30    4.30
   9  -4 -13   27.10    4.70
 -10  -4 -13    5.70    2.60
  10   4 -13    4.90    3.70
  10   4 -13    4.10    2.90
  10   4  13    0.90    2.70
  10  -4 -13    1.30    3.30
  10  -4 -13    2.40    2.70
  11   4 -13   14.60    4.80
  11   4 -13   17.50    4.00
  11  -4 -13   19.20    4.20
  11   4  13   19.60    4.30
   0  -5 -13  152.78   11.30
   0  -5 -13  148.99   11.30
   1   5 -13  658.03   42.20
  -1  -5 -13  603.34   42.70
  -1  -5 -13  603.94   42.70
   1   5  13  623.34   42.30
   1  -5 -13  551.04   42.60
   1  -5 -13  544.05   42.60
  -2  -5 -13  129.39    9.90
  -2  -5 -13  129.09    9.90
   2   5 -13  119.29    9.30
   2   5 -13  123.79   10.00
   2   5  13  120.99    9.40
   2  -5 -13  155.68    9.80
  -3  -5 -13  734.23   52.89
   3   5 -13  742.93   52.49
   3   5 -13  744.13   52.99
   3  -5 -13  775.62   52.59
   3  -5 -13  766.02   52.79
   3   5  13  692.83   52.49
   4   5 -13   39.10    5.00
   4   5 -13   41.40    4.20
  -4  -5 -13   58.49    5.00
   4  -5 -13   52.09    4.30
   4  -5 -13   52.59    4.80
   4   5  13   60.59    4.40
   5   5 -13   36.40    3.60
  -5  -5 -13   38.70    4.30
   5   5 -13   38.90    4.60
   5   5  13   33.90    3.60
   5  -5 -13   38.20    4.10
   6   5 -13   95.69    8.90
   6   5 -13  102.89    8.30
  -6  -5 -13  103.89    8.80
   6   5  13  110.79    8.30
   6  -5 -13  107.49    8.60
   7   5 -13  103.69    9.10
  -7  -5 -13  102.19    8.70
   7   5 -13  110.89    8.40
   7   5  13   98.29    8.30
   7  -5 -13   98.69    8.60
  -8  -5 -13    2.50    2.30
   8   5 -13    2.40    2.30
   8   5 -13    5.70    3.10
   8   5  13    3.40    2.20
   8  -5 -13    5.70    2.50
  -9  -5 -13   31.00    4.50
   9   5 -13   28.40    4.30
   9   5 -13   26.50    5.00
   9   5  13   32.10    4.50
   9  -5 -13   31.40    4.60
  10   5 -13    6.20    4.00
  10   5 -13    6.70    3.20
 -10  -5 -13    8.70    3.10
  10   5  13    3.60    3.20
  10  -5 -13    6.20    3.10
  11   5 -13    2.40    3.80
  11   5 -13    2.30    3.30
  11  -5 -13    6.90    3.30
   0  -6 -13   -0.80    1.30
   0  -6 -13   -1.90    1.40
  -1  -6 -13  223.98   16.50
  -1  -6 -13  207.78   16.60
   1  -6 -13  230.08   16.50
   1   6  13  216.48   16.10
   1  -6 -13  244.08   16.60
   2   6 -13   49.50    5.80
  -2  -6 -13   69.79    5.90
   2  -6 -13   67.59    5.70
   2  -6 -13   64.69    5.60
   2   6  13   73.59    5.20
  -3  -6 -13   73.19    5.80
   3   6 -13   73.29    6.00
   3   6 -13   62.69    4.80
   3   6  13   66.09    5.00
   3  -6 -13   47.80    5.30
   3  -6 -13   51.59    5.20
  -4  -6 -13   10.20    2.50
   4   6 -13   19.60    3.40
   4   6 -13   20.80    2.30
   4  -6 -13   17.40    2.70
   4  -6 -13   15.70    2.30
   4   6  13   18.70    2.30
   5   6 -13  253.07   18.60
   5   6 -13  254.77   17.90
  -5  -6 -13  239.78   18.40
   5  -6 -13  234.28   18.30
   5   6  13  245.78   18.00
  -6  -6 -13    1.40    2.20
   6   6 -13    0.00    2.40
   6   6 -13    1.20    1.70
   6  -6 -13    3.90    2.10
   6   6  13    1.00    1.70
   7   6 -13   29.20    3.80
   7   6 -13   30.00    4.60
  -7  -6 -13   32.70    4.40
   7   6  13   29.60    3.80
   7  -6 -13   38.40    4.40
   8   6 -13    3.40    2.40
  -8  -6 -13    5.60    2.70
   8   6 -13    1.80    3.20
   8  -6 -13    1.90    2.50
   8   6  13    1.90    2.40
   9   6 -13   36.20    4.80
   9   6 -13   38.30    5.80
  -9  -6 -13   29.90    4.60
   9  -6 -13   25.20    4.50
   9   6  13   34.30    4.80
 -10  -6 -13    2.20    2.70
  10   6 -13    4.30    3.20
  10   6 -13    4.10    4.00
  10  -6 -13    5.20    3.10
   0  -7 -13   32.80    3.70
   0  -7 -13   30.70    3.80
  -1  -7 -13  205.48   14.10
  -1  -7 -13  192.98   14.30
   1   7  13  208.58   13.80
   1  -7 -13  161.28   14.00
   1  -7 -13  169.88   14.10
  -2  -7 -13    3.90    2.00
   2   7 -13    3.10    2.10
   2   7  13    3.00    1.30
   2  -7 -13    7.00    2.00
   2  -7 -13   10.30    2.20
   3   7 -13  514.05   39.00
  -3  -7 -13  545.95   39.00
   3  -7 -13  570.94   38.90
   3  -7 -13  557.04   38.70
   3   7  13  514.85   38.50
  -4  -7 -13   18.40    3.20
   4   7 -13   13.10    3.30
   4  -7 -13   18.40    3.10
   4  -7 -13   19.30    2.80
   4   7  13   22.30    2.70
  -5  -7 -13   26.30    4.00
   5   7 -13   39.50    4.80
   5  -7 -13   32.20    4.00
   5   7  13   28.10    3.50
  -6  -7 -13   11.40    3.10
   6   7 -13    6.30    3.20
   6  -7 -13   14.70    3.00
   6   7  13   10.10    2.50
   7   7 -13   44.60    5.90
  -7  -7 -13   40.30    5.20
   7   7  13   42.10    4.90
   7  -7 -13   42.80    5.20
  -8  -7 -13    5.20    2.90
   8   7 -13    0.60    3.40
   8  -7 -13    8.10    2.90
   9   7 -13   29.40    5.50
  -9  -7 -13   20.10    4.20
   9  -7 -13   28.60    4.50
 -10  -7 -13    6.40    3.10
  10   7 -13    5.50    4.10
  10  -7 -13    2.60    3.10
   0  -8 -13    0.40    1.60
   0  -8 -13    2.00    1.90
   0   8  13    1.10    1.30
  -1  -8 -13  128.59   10.50
   1  -8 -13  145.59   10.60
   1   8  13  121.79    9.90
   1  -8 -13  133.79   10.30
  -2  -8 -13  133.09   10.00
   2   8 -13  100.69   10.00
   2  -8 -13  115.59    9.70
   2  -8 -13  131.89    9.80
   2   8  13  126.49    9.30
   3   8 -13   25.70    3.90
  -3  -8 -13   23.60    3.30
   3   8  13   26.30    2.80
   3  -8 -13   14.90    2.90
   3  -8 -13   14.10    2.90
   4   8 -13   16.50    3.90
  -4  -8 -13   23.50    3.60
   4  -8 -13   24.40    3.40
   4  -8 -13   21.20    3.20
  -5  -8 -13   77.29    7.70
   5   8 -13   87.99    8.10
   5  -8 -13   83.49    7.50
  -6  -8 -13    4.00    2.70
   6   8 -13    2.60    3.20
   6  -8 -13    1.90    2.30
  -7  -8 -13    5.80    3.10
   7   8 -13    6.10    3.70
   7  -8 -13   14.00    3.20
  -8  -8 -13    4.20    3.00
   8   8 -13    4.80    3.90
   8  -8 -13    2.70    2.70
   9   8 -13   22.60    5.10
  -9  -8 -13   15.00    3.90
   9  -8 -13   14.90    4.20
   0  -9 -13   22.10    3.60
   0  -9 -13   18.80    2.90
  -1  -9 -13   30.30    3.90
   1   9 -13   38.00    4.70
   1  -9 -13   17.50    3.40
   1  -9 -13   20.50    3.20
   2   9 -13   17.80    3.90
  -2  -9 -13   27.80    4.10
   2  -9 -13   28.70    3.60
   2  -9 -13   33.20    3.90
   3   9 -13  208.98   16.20
  -3  -9 -13  193.48   15.80
   3  -9 -13  195.98   15.50
   3  -9 -13  217.38   15.70
   4   9 -13   10.50    3.70
  -4  -9 -13   11.60    3.20
   4  -9 -13   11.10    2.80
   4  -9 -13   12.80    2.90
   5   9 -13    5.30    3.60
  -5  -9 -13    3.90    2.90
   5  -9 -13    1.70    2.40
   6   9 -13   16.00    4.30
  -6  -9 -13   13.80    3.80
   7   9 -13   39.80    6.00
  -7  -9 -13   29.20    4.90
  -8  -9 -13    2.30    2.90
   8   9 -13   -0.50    3.80
   0 -10 -13   -1.30    2.40
   1  10 -13   89.49    8.60
  -1 -10 -13   85.79    8.40
   1 -10 -13   91.39    8.40
  -2 -10 -13    2.70    2.80
   2  10 -13    2.60    3.10
   2 -10 -13   -0.10    2.60
   3  10 -13   23.30    4.40
  -3 -10 -13   19.50    3.70
   3 -10 -13   11.90    3.10
   4  10 -13    5.50    3.60
  -4 -10 -13    2.20    2.80
   4 -10 -13   -1.00    2.50
  -5 -10 -13   42.90    5.70
   5  10 -13   49.30    6.60
   6  10 -13    2.80    3.70
  -6 -10 -13   -1.40    2.80
   7  10 -13   11.40    4.50
  -7 -10 -13    5.70    3.20
   0 -11 -13    5.30    3.10
  -1 -11 -13    9.70    3.30
   1  11 -13   14.20    4.10
   1 -11 -13    6.00    3.10
  -2 -11 -13    2.30    2.90
   2  11 -13    5.70    3.60
   2 -11 -13    6.90    3.10
   3  11 -13   63.99    7.50
  -3 -11 -13   54.69    6.80
   3 -11 -13   52.79    6.50
  -4 -11 -13    5.90    3.30
   4  11 -13    3.50    3.70
   5  11 -13   -0.80    3.60
  -5 -11 -13    2.50    3.20
  -6 -11 -13    4.00    3.40
   6  11 -13    2.60    3.90
   0 -12 -13    0.70    3.00
   0  12 -13    2.30    3.30
   1  12 -13   32.80    5.60
  -1 -12 -13   31.70    5.20
   1 -12 -13   33.50    5.40
  -2 -12 -13   20.60    4.40
   2  12 -13   18.20    4.70
   2 -12 -13    9.60    3.80
  -3 -12 -13   10.20    3.90
   3  12 -13    6.10    4.00
   3 -12 -13    7.70    3.60
   0   0 -14 3720.63  263.67
   0   0 -14 3778.82  263.57
  -1   0 -14 1502.65  105.79
   1   0 -14 1517.85  105.79
   1   0 -14 1484.25  105.69
   2   0 -14  186.98   13.50
   2   0 -14  185.08   13.40
  -2   0 -14  186.88   13.50
   3   0 -14   32.40    3.00
   3   0 -14   31.20    2.80
   4   0 -14   78.59    6.40
   4   0 -14   81.99    6.50
   4   0  14   85.59    6.30
   5   0 -14   12.80    2.20
   5   0  14    7.00    1.80
   5   0 -14   13.00    2.10
   6   0 -14  207.68   15.60
   6   0 -14  204.68   15.50
   6   0  14  209.58   15.40
   7   0  14   87.99    7.30
   7   0 -14   89.89    7.60
   7   0 -14   84.09    7.30
   8   0 -14   30.60    3.90
   8   0  14   28.20    3.90
   8   0 -14   25.40    4.00
   9   0 -14   30.20    4.70
  -9   0 -14   25.50    4.00
   9   0  14   36.00    4.40
   9   0 -14   25.20    4.20
 -10   0 -14    6.40    2.80
  10   0  14    9.80    3.20
  10   0 -14    6.80    3.10
  10   0 -14    3.70    3.50
  11   0 -14    7.20    3.80
  11   0  14    7.70    3.40
  11   0 -14    5.10    3.30
  12   0 -14    8.20    3.70
   0   1 -14    4.00    1.00
   0  -1 -14    3.60    1.10
   1   1 -14 2393.36  171.78
   1   1 -14 2404.76  171.78
  -1  -1 -14 2461.25  171.88
   1  -1 -14 2458.45  171.58
  -1   1 -14 2441.16  171.78
   1  -1 -14 2491.55  171.88
   2   1 -14  264.87   17.20
   2   1 -14  269.07   17.20
  -2  -1 -14  229.58   17.30
   2  -1 -14  219.98   17.20
   2  -1 -14  230.78   17.00
   2  -1 -14  221.88   17.10
   3   1 -14    8.60    1.60
   3   1 -14    8.20    1.50
   3   1  14    8.90    1.20
   3  -1 -14    8.10    1.40
   3  -1 -14   12.70    1.50
   3  -1 -14   10.20    1.10
   4   1 -14  159.58   11.40
   4   1 -14  150.58   11.50
   4   1  14  156.38   11.30
   4  -1 -14  154.88   11.40
   4  -1 -14  148.09   11.50
   5   1 -14 1371.16   97.19
   5   1 -14 1368.26   97.09
   5  -1 -14 1372.96   97.19
   5   1  14 1375.56   96.99
   5  -1 -14 1382.76   97.19
   6   1 -14   98.89    7.70
   6   1 -14   95.29    7.90
   6  -1 -14   93.59    7.70
   6  -1 -14   93.49    7.80
   6   1  14   91.29    7.50
   7   1 -14   47.00    4.90
   7   1 -14   43.70    5.00
   7  -1  14   49.80    4.80
  -7  -1 -14   44.50    5.10
   7  -1 -14   50.79    4.90
   7  -1 -14   50.29    5.10
   7   1  14   48.90    4.70
   8   1 -14   44.60    5.20
   8   1 -14   43.50    4.90
   8  -1  14   47.30    4.70
  -8  -1 -14   42.30    4.80
   8   1  14   42.60    4.60
   8  -1 -14   40.90    5.10
   8  -1 -14   36.80    4.70
   9   1 -14   52.69    6.10
  -9  -1 -14   48.80    5.50
   9   1 -14   49.30    5.60
   9  -1  14   46.70    5.30
   9  -1 -14   41.20    5.20
   9  -1 -14   40.80    5.60
   9   1  14   46.40    5.30
  10   1 -14    2.80    3.20
 -10  -1 -14    4.40    2.60
  10   1 -14    7.00    3.20
  10   1  14    4.00    2.80
  10  -1 -14    8.30    3.10
 -10   1 -14    2.30    2.70
  10  -1 -14    0.80    3.10
  11   1 -14   12.70    4.40
  11   1 -14   18.80    4.40
  11  -1 -14   14.30    4.00
  11   1  14   12.50    3.80
  11  -1 -14   21.60    4.70
   0  -2 -14 1015.70   73.19
   0  -2 -14 1020.90   73.19
   0   2 -14 1070.49   73.09
   1   2 -14 1276.37   87.59
  -1  -2 -14 1235.08   87.59
   1   2 -14 1291.57   87.49
  -1  -2 -14 1244.28   87.59
   1  -2 -14 1215.18   87.49
   1  -2 -14 1171.38   87.59
  -1   2 -14 1253.97   87.49
   2   2 -14  129.99   10.20
   2   2 -14  132.39   10.10
  -2  -2 -14  145.39   10.40
  -2  -2 -14  139.89   10.40
   2   2  14  131.29    9.90
   2  -2 -14  135.49   10.00
   2  -2 -14  149.39   10.10
   2  -2 -14  149.69   10.30
   3   2 -14  403.96   29.10
   3   2 -14  386.36   29.20
  -3  -2 -14  416.66   29.40
   3  -2 -14  402.06   29.30
   3   2  14  412.66   29.00
   3  -2 -14  432.16   28.90
   3  -2 -14  405.56   29.10
   4   2 -14  244.78   17.20
  -4  -2 -14  231.18   17.40
   4   2 -14  238.18   17.40
   4  -2 -14  234.18   17.20
   4  -2 -14  234.28   17.30
   4   2  14  238.78   17.10
   4  -2 -14  238.08   16.80
   5   2 -14   37.90    3.90
  -5  -2 -14   36.10    4.10
   5   2 -14   41.00    4.20
   5  -2 -14   38.60    3.90
   5   2  14   38.10    3.60
   5  -2 -14   39.40    3.90
   6   2 -14   93.49    7.50
   6   2 -14   96.79    7.90
  -6  -2 -14   92.29    7.80
   6  -2 -14   97.89    7.80
   6  -2 -14   98.39    7.70
   6   2  14   81.99    7.30
   7   2 -14  120.89    9.90
   7   2 -14  119.29    9.60
  -7  -2 -14  122.19    9.80
   7   2  14  128.39    9.50
   7  -2 -14  114.29    9.70
   7  -2 -14  117.29    9.60
   8   2 -14   14.10    2.90
   8   2 -14   14.20    3.30
  -8  -2 -14   12.70    2.90
   8   2  14   13.40    2.80
   8  -2 -14   16.60    3.10
   8  -2 -14   14.50    3.00
  -9  -2 -14   44.40    5.50
   9   2 -14   53.09    6.10
   9   2 -14   52.39    5.70
   9   2  14   43.60    5.30
   9  -2 -14   49.80    5.80
   9  -2 -14   53.89    6.20
 -10  -2 -14   14.10    3.30
  10   2 -14   18.30    3.60
  10   2 -14   17.70    4.30
  10  -2 -14   11.00    3.60
  10  -2 -14    9.70    3.80
  10   2  14   11.70    3.40
  11   2 -14   -3.80    3.30
  11   2 -14    5.10    3.20
  11  -2 -14    3.30    3.30
  11  -2 -14    0.60    2.90
  11   2  14    2.00    3.00
   0   3 -14    2.90    0.80
   0  -3 -14    2.90    1.20
  -1  -3 -14  684.93   50.59
  -1  -3 -14  677.23   50.49
   1   3 -14  675.43   50.29
  -1   3 -14  759.22   50.29
   1  -3 -14  747.03   50.59
   1  -3 -14  730.53   50.39
   2   3 -14  443.06   30.60
   2   3 -14  453.85   30.40
  -2  -3 -14  428.16   30.60
  -2  -3 -14  431.86   30.60
   2   3  14  423.46   30.20
   2  -3 -14  409.16   30.60
   2  -3 -14  404.36   30.40
   3   3 -14   32.40    3.10
  -3  -3 -14   31.70    3.20
   3   3 -14   27.40    2.70
   3   3  14   33.30    2.40
   3  -3 -14   30.30    2.90
   3  -3 -14   22.10    2.60
   3  -3 -14   24.30    2.50
   4   3 -14  301.57   21.50
   4   3 -14  303.07   21.20
  -4  -3 -14  288.47   21.50
   4   3  14  286.07   21.10
   4  -3 -14  302.47   21.40
   4  -3 -14  297.47   21.00
   4  -3 -14  284.97   21.30
   5   3 -14  697.83   49.10
  -5  -3 -14  701.83   49.30
   5   3 -14  679.33   49.30
   5  -3 -14  673.93   49.20
   5   3  14  725.63   49.00
   5  -3 -14  659.13   49.20
   6   3 -14   30.20    3.80
  -6  -3 -14   33.70    3.80
   6   3 -14   30.20    3.50
   6  -3 -14   27.30    3.60
   6  -3 -14   25.20    3.60
   6   3  14   28.20    3.30
  -7  -3 -14   16.10    3.00
   7   3 -14   15.70    3.10
   7   3 -14   14.40    2.60
   7  -3 -14   16.50    2.80
   7  -3 -14   22.10    3.20
   7   3  14   14.80    2.60
   8   3 -14   42.80    4.90
  -8  -3 -14   49.90    5.10
   8   3 -14   46.10    5.40
   8  -3 -14   37.70    4.90
   8  -3 -14   45.40    5.30
   8   3  14   38.50    4.80
   9   3 -14   55.39    6.00
  -9  -3 -14   59.39    5.90
   9   3 -14   55.59    6.50
   9  -3 -14   56.49    6.50
   9  -3 -14   50.29    6.00
   9   3  14   44.70    5.70
  10   3 -14    1.90    3.10
  10   3 -14    1.10    3.40
 -10  -3 -14    5.80    2.70
  10  -3 -14    3.00    3.20
  10  -3 -14    4.50    3.10
  10   3  14    2.60    2.80
  11   3 -14   15.00    4.80
  11   3 -14   12.90    3.80
  11  -3 -14   12.10    4.20
  11  -3 -14   11.40    3.90
  11   3  14   13.70    3.80
   0   4 -14  716.23   45.30
   0  -4 -14  596.14   45.60
   0   4  14  659.23   45.20
   0  -4 -14  589.44   45.60
   1   4 -14  538.65   38.20
  -1  -4 -14  546.65   38.60
  -1  -4 -14  543.45   38.60
   1  -4 -14  513.95   38.60
   1   4  14  582.24   38.20
   1  -4 -14  518.85   38.50
   2   4 -14   93.49    6.80
  -2  -4 -14   91.69    7.20
   2   4 -14   97.79    7.30
  -2  -4 -14   88.39    7.20
   2   4  14   82.29    6.60
   2  -4 -14   93.49    7.00
   2  -4 -14   97.49    7.30
   3   4 -14  561.14   43.40
  -3  -4 -14  631.64   43.40
   3   4 -14  583.04   43.10
   3   4  14  620.74   43.00
   3  -4 -14  632.84   43.10
   3  -4 -14  618.44   43.40
   4   4 -14  182.08   12.30
  -4  -4 -14  163.88   12.20
   4   4 -14  184.18   11.80
   4  -4 -14  132.29   11.60
   4   4  14  167.48   11.70
   4  -4 -14  135.59   12.00
  -5  -4 -14   49.99    4.60
   5   4 -14   44.50    4.80
   5   4 -14   37.10    4.10
   5   4  14   43.40    3.90
   5  -4 -14   50.29    4.40
   5  -4 -14   40.70    4.30
   6   4 -14   88.29    7.30
   6   4 -14   96.09    6.90
  -6  -4 -14   74.69    7.00
   6   4  14   82.19    6.60
   6  -4 -14   74.39    6.80
   6  -4 -14   67.29    6.80
   7   4 -14   61.99    5.60
   7   4 -14   58.09    6.10
  -7  -4 -14   58.59    5.90
   7   4  14   64.89    5.50
   7  -4 -14   59.19    5.80
   7  -4 -14   55.39    5.90
   8   4 -14   -0.60    2.10
  -8  -4 -14    1.20    2.20
   8   4 -14    1.20    2.80
   8   4  14   -1.00    2.00
   8  -4 -14    4.80    2.70
   8  -4 -14    3.50    2.40
  -9  -4 -14   28.10    4.20
   9   4 -14   19.20    3.80
   9   4 -14   23.40    4.50
   9  -4 -14   25.10    4.00
   9  -4 -14   23.70    4.40
   9   4  14   18.40    3.70
  10   4 -14   13.90    4.40
  10   4 -14    9.60    3.30
 -10  -4 -14    5.00    2.70
  10  -4 -14   12.90    3.80
  10  -4 -14    8.20    3.30
  10   4  14   11.00    3.50
  11   4 -14    2.50    4.10
  11   4 -14    0.80    3.00
  11  -4 -14    1.30    2.90
  11   4  14    3.80    3.20
   0  -5 -14    0.00    1.30
   0  -5 -14   -3.70    1.20
  -1  -5 -14  738.63   51.89
   1   5 -14  669.43   51.39
  -1  -5 -14  735.63   51.89
   1   5  14  655.33   51.39
   1  -5 -14  772.52   51.79
   1  -5 -14  817.92   51.99
   2   5 -14   17.70    1.90
   2   5 -14   25.20    3.10
  -2  -5 -14   26.60    2.80
  -2  -5 -14   23.30    2.80
   2  -5 -14   25.50    2.80
   2  -5 -14   22.20    2.50
   2   5  14   14.00    1.90
   3   5 -14   81.79    6.70
  -3  -5 -14   87.79    6.70
   3   5 -14   80.19    6.00
   3  -5 -14   65.99    6.10
   3  -5 -14   67.59    6.40
   3   5  14   85.19    6.00
  -4  -5 -14   29.60    3.70
   4   5 -14   43.30    4.40
   4   5 -14   39.40    3.30
   4  -5 -14   35.20    3.80
   4  -5 -14   29.50    3.20
   4   5  14   32.30    3.20
   5   5 -14  369.96   27.70
   5   5 -14  361.76   27.10
  -5  -5 -14  396.46   27.60
   5   5  14  374.26   27.10
   5  -5 -14  389.96   27.50
   6   5 -14   10.20    2.10
   6   5 -14   12.70    2.90
  -6  -5 -14    6.00    2.50
   6   5  14   10.60    2.10
   6  -5 -14    3.60    2.20
   7   5 -14   19.50    4.00
   7   5 -14   29.80    3.70
  -7  -5 -14   28.20    4.00
   7   5  14   28.00    3.60
   7  -5 -14   40.50    4.30
   8   5 -14   18.40    3.40
   8   5 -14   21.20    4.30
  -8  -5 -14   20.60    3.60
   8  -5 -14   18.60    3.60
   8   5  14   18.00    3.40
  -9  -5 -14   47.50    5.60
   9   5 -14   40.10    5.20
   9   5 -14   43.30    5.90
   9   5  14   43.10    5.30
   9  -5 -14   38.30    5.20
 -10  -5 -14    5.10    2.90
  10   5 -14    3.70    3.90
  10   5 -14   -0.40    2.70
  10  -5 -14   -0.10    2.80
  10   5  14    0.60    3.50
  11   5 -14   10.40    3.60
  11   5 -14    7.30    4.30
  11  -5 -14   11.10    3.70
   0  -6 -14  453.55   32.60
   0  -6 -14  452.05   32.50
  -1  -6 -14  262.97   18.80
  -1  -6 -14  256.17   18.80
   1  -6 -14  234.18   18.70
   1  -6 -14  236.18   18.70
   1   6  14  285.07   18.40
   2   6 -14   47.50    4.80
  -2  -6 -14   43.00    4.60
   2   6  14   37.80    3.70
   2  -6 -14   53.89    4.40
   2  -6 -14   53.99    4.50
  -3  -6 -14  484.05   34.50
   3   6 -14  443.56   34.50
   3   6 -14  456.75   33.90
   3  -6 -14  494.85   34.20
   3   6  14  487.55   34.00
   3  -6 -14  500.85   34.40
   4   6 -14  208.88   13.30
  -4  -6 -14  181.68   13.90
   4   6 -14  205.48   14.20
   4  -6 -14  156.68   13.30
   4   6  14  175.98   13.30
   4  -6 -14  160.78   13.70
   5   6 -14   25.50    3.80
  -5  -6 -14   15.40    3.10
   5   6 -14   19.90    2.60
   5  -6 -14   18.40    2.50
   5   6  14   18.50    2.60
   5  -6 -14   22.30    3.30
  -6  -6 -14   42.30    5.10
   6   6 -14   44.70    4.40
   6   6 -14   51.49    5.50
   6   6  14   40.70    4.30
   6  -6 -14   43.50    4.90
   7   6 -14   65.99    7.00
   7   6 -14   66.19    6.00
  -7  -6 -14   70.09    6.70
   7  -6 -14   55.39    6.30
   7   6  14   68.89    6.00
   8   6 -14    5.30    2.40
  -8  -6 -14    3.70    2.60
   8   6 -14    4.00    3.40
   8  -6 -14    3.20    2.60
   8   6  14   -0.50    2.30
   9   6 -14   26.10    5.20
  -9  -6 -14   32.10    4.60
   9   6 -14   22.70    4.20
   9  -6 -14   26.00    4.30
  10   6 -14    5.00    3.00
  10   6 -14    4.10    3.90
 -10  -6 -14    6.00    3.10
  10  -6 -14    7.10    3.40
   0  -7 -14    0.90    1.60
   0   7  14    3.40    1.20
   0  -7 -14    4.00    1.80
  -1  -7 -14  101.19    8.90
  -1  -7 -14  110.09    9.20
   1   7  14  110.89    8.50
   1  -7 -14  118.79    9.00
   1  -7 -14  132.99    9.20
   2   7 -14  156.48   10.50
  -2  -7 -14  119.89   10.10
   2   7  14  127.39    9.40
   2  -7 -14  117.09    9.90
   2  -7 -14  118.69    9.90
   3   7 -14   34.90    4.60
  -3  -7 -14   52.69    4.80
   3   7  14   42.20    3.70
   3  -7 -14   27.20    4.00
   3  -7 -14   38.20    4.20
   4   7 -14  127.49   10.20
  -4  -7 -14  120.89    9.90
   4  -7 -14  121.59    9.80
   4  -7 -14  128.79    9.50
   4   7  14  110.19    9.20
  -5  -7 -14   67.59    6.70
   5   7 -14   67.29    6.90
   5   7  14   69.19    6.10
   5  -7 -14   71.49    6.40
  -6  -7 -14    0.80    2.30
   6   7 -14   -0.80    2.70
   6  -7 -14    3.80    2.30
   7   7 -14   11.10    3.70
  -7  -7 -14   10.10    3.20
   7  -7 -14   14.10    3.30
   8   7 -14   22.60    4.90
  -8  -7 -14   24.00    4.20
   8  -7 -14   22.10    4.00
   9   7 -14   25.80    5.20
  -9  -7 -14   29.60    4.50
   9  -7 -14   21.00    4.30
   0  -8 -14   16.50    2.80
   0   8  14   22.40    2.50
   0  -8 -14   14.50    2.90
  -1  -8 -14  101.39    7.70
   1  -8 -14   73.39    7.10
   1  -8 -14   86.39    7.40
  -2  -8 -14    5.10    2.30
   2   8 -14    3.30    2.50
   2  -8 -14    2.70    2.00
   2  -8 -14    3.10    2.20
   3   8 -14  299.37   23.30
  -3  -8 -14  314.37   23.10
   3  -8 -14  319.07   22.80
   3  -8 -14  307.37   22.90
  -4  -8 -14   16.30    3.40
   4   8 -14   27.10    4.20
   4  -8 -14   18.40    3.20
   4  -8 -14   17.30    2.90
  -5  -8 -14    6.00    2.70
   5   8 -14    5.30    3.20
   5  -8 -14    3.80    2.50
   6   8 -14    6.70    3.40
  -6  -8 -14    3.30    2.80
   6  -8 -14    1.00    2.40
   7   8 -14   25.80    4.90
  -7  -8 -14   23.60    4.30
   7  -8 -14   23.10    4.00
   8   8 -14    5.60    4.00
  -8  -8 -14    6.50    3.20
   8  -8 -14    4.00    3.00
  -9  -8 -14   12.20    3.70
   9   8 -14   15.70    4.70
   9  -8 -14   11.60    3.70
   0  -9 -14   -0.60    1.60
   0  -9 -14    0.60    2.20
   1   9 -14   67.49    7.50
  -1  -9 -14   74.69    7.40
   1  -9 -14   86.79    7.40
   1  -9 -14   88.79    7.00
  -2  -9 -14   47.70    5.30
   2   9 -14   51.69    5.60
   2  -9 -14   35.90    4.40
   2  -9 -14   35.00    4.70
   3   9 -14   25.40    4.20
  -3  -9 -14   19.50    3.50
   3  -9 -14   13.10    3.00
   3  -9 -14   10.60    2.70
   4   9 -14   26.50    4.70
  -4  -9 -14   24.70    4.20
   4  -9 -14   29.70    3.90
   4  -9 -14   23.30    3.80
  -5  -9 -14   56.39    6.50
   5   9 -14   57.59    7.00
   5  -9 -14   62.09    6.10
   6   9 -14    1.10    3.50
  -6  -9 -14   -0.70    2.70
  -7  -9 -14   18.30    4.00
   7   9 -14   20.40    4.90
  -8  -9 -14    8.00    3.60
   8   9 -14   14.40    4.80
   0 -10 -14   84.89    8.10
   1  10 -14   24.50    4.50
  -1 -10 -14   23.70    4.10
   1 -10 -14   15.30    3.70
   2  10 -14   14.90    4.10
  -2 -10 -14   17.20    3.60
   2 -10 -14   15.90    3.40
   3  10 -14   78.09    8.60
  -3 -10 -14   83.59    8.20
   3 -10 -14   91.69    8.10
   4  10 -14   31.40    5.20
  -4 -10 -14   22.20    4.30
   4 -10 -14   20.60    3.70
  -5 -10 -14    4.30    3.10
   5  10 -14    7.00    4.00
  -6 -10 -14   10.50    3.60
   6  10 -14   16.80    4.60
   7  10 -14   10.00    4.60
  -7 -10 -14   14.00    3.70
   0  11 -14   -2.80    3.10
   0 -11 -14   -0.20    2.80
   1  11 -14   21.70    4.80
  -1 -11 -14   23.90    4.30
   1 -11 -14   29.20    4.50
  -2 -11 -14    6.70    3.40
   2  11 -14   10.10    4.00
   2 -11 -14    6.50    3.20
   3  11 -14    1.40    3.40
  -3 -11 -14    5.70    3.10
   3 -11 -14    4.80    2.90
   4  11 -14    2.10    3.60
  -4 -11 -14    0.60    3.20
  -5 -11 -14   13.90    4.00
   5  11 -14   13.10    4.50
   0 -12 -14    5.70    3.50
   0  12 -14    3.50    3.70
   1  12 -14   28.30    5.20
  -1 -12 -14   25.70    4.60
   1 -12 -14   12.90    4.10
  -2 -12 -14   -0.10    3.20
   2  12 -14    0.50    3.50
   2 -12 -14   -2.70    3.00
  -3 -12 -14   35.90    6.00
   3  12 -14   49.30    6.90
   3 -12 -14   48.60    6.00
   1   0 -15  112.59    8.20
   1   0 -15  113.29    8.50
  -1   0 -15  114.39    8.50
  -2   0 -15 1493.75  104.99
   2   0 -15 1486.65  104.99
   2   0 -15 1484.65  104.79
   3   0 -15   17.70    2.20
   3   0 -15   19.30    2.10
   4   0 -15  643.74   46.00
   4   0 -15  650.23   46.00
   5   0 -15   12.20    2.30
   5   0  15   11.80    2.00
   5   0 -15    9.50    2.30
   6   0 -15  200.98   14.80
   6   0  15  201.98   14.60
   6   0 -15  184.68   14.60
   7   0 -15    6.40    2.50
   7   0 -15    4.50    2.10
   7   0  15    6.50    2.10
   8   0  15  150.78   12.20
   8   0 -15  157.78   12.30
   8   0 -15  161.88   12.50
   9   0  15   10.60    2.90
  -9   0 -15    7.80    2.90
   9   0 -15    9.20    3.30
   9   0 -15   10.80    3.10
  10   0 -15    1.40    3.30
 -10   0 -15    5.20    2.70
  10   0  15    4.80    2.80
  10   0 -15   -0.90    2.70
  11   0 -15    3.00    3.20
  11   0 -15    3.50    3.60
   0   1 -15 2955.60  208.68
   0  -1 -15 2976.50  208.78
  -1  -1 -15  895.01   62.39
   1   1 -15  873.91   62.29
   1   1 -15  879.31   62.29
  -1   1 -15  863.71   62.29
   1  -1 -15  883.11   62.09
   1  -1 -15  897.61   62.39
   2   1 -15  298.07   22.60
   2   1 -15  303.27   22.60
  -2  -1 -15  300.97   22.70
   2  -1 -15  327.07   22.70
  -2   1 -15  314.07   22.60
   2  -1 -15  327.67   22.50
   2  -1 -15  337.97   22.50
   3   1 -15  315.67   23.00
   3   1 -15  308.57   23.00
   3  -1 -15  329.87   22.70
   3  -1 -15  322.27   22.90
   3  -1 -15  324.27   23.10
   4   1 -15  477.15   34.40
   4   1 -15  483.35   34.50
   4  -1 -15  481.05   34.50
   4   1  15  505.35   34.30
   4  -1 -15  465.25   34.40
   5   1 -15    3.80    1.70
   5   1 -15    7.70    1.90
   5  -1 -15    6.70    1.80
   5   1  15    4.10    1.40
   5  -1 -15    4.70    2.00
   6   1 -15  412.36   30.00
   6   1 -15  413.76   29.90
   6  -1 -15  401.16   29.90
   6   1  15  428.96   29.80
   6  -1 -15  411.66   29.90
   7   1 -15    9.30    2.60
  -7  -1 -15    6.60    2.50
   7   1 -15   11.30    2.40
   7  -1 -15   12.60    2.50
   7  -1 -15   15.50    2.80
   7   1  15   11.70    2.30
  -8  -1 -15    0.70    2.20
   8   1 -15    2.10    2.40
   8   1 -15    5.50    2.40
   8  -1 -15   -2.40    2.00
   8   1  15    0.50    2.00
   8  -1 -15    2.30    2.40
   9   1 -15   -0.20    2.40
   9   1 -15    0.00    2.80
  -9  -1 -15    0.10    2.30
   9   1  15   -0.30    2.10
   9  -1 -15    0.30    2.40
   9  -1 -15    1.10    2.80
 -10  -1 -15   30.30    4.40
  10   1 -15   23.60    4.40
  10   1 -15   27.80    5.00
  10  -1 -15   26.40    4.80
 -10   1 -15   29.00    4.40
  10  -1 -15   28.20    4.70
  10   1  15   31.30    4.60
  11   1 -15   -1.90    3.00
  11   1 -15    0.40    3.60
  11  -1 -15    2.10    3.50
  11   1  15    3.50    3.10
  11  -1 -15    2.80    3.30
  -1  -2 -15   37.80    3.60
  -1  -2 -15   34.30    3.70
   1   2 -15   46.30    3.50
   1   2 -15   51.59    3.60
   1  -2 -15   34.60    3.50
   1  -2 -15   40.40    3.70
  -1   2 -15   46.10    3.40
  -2  -2 -15 1201.78   82.29
   2   2 -15 1171.28   82.19
  -2  -2 -15 1181.38   82.39
   2   2 -15 1200.08   82.19
   2  -2 -15 1164.28   82.29
   2  -2 -15 1139.99   82.09
   2  -2 -15 1094.19   81.99
   3   2 -15   98.49    7.20
  -3  -2 -15   97.49    7.50
   3   2 -15   95.09    7.30
   3   2  15   91.19    6.90
   3  -2 -15   91.99    6.90
   3  -2 -15   91.29    7.10
   3  -2 -15   98.79    7.40
   4   2 -15  253.37   18.00
   4   2 -15  255.37   18.10
  -4  -2 -15  238.48   18.20
   4  -2 -15  243.38   17.50
   4  -2 -15  245.58   18.10
   4   2  15  254.67   17.80
   4  -2 -15  242.28   18.00
   5   2 -15  121.69    9.80
   5   2 -15  121.09   10.00
  -5  -2 -15  136.69   10.10
   5  -2 -15  126.79    9.80
   5  -2 -15  122.59    9.90
   5   2  15  136.99    9.60
   6   2 -15  226.38   15.90
   6   2 -15  225.08   16.10
  -6  -2 -15  207.98   16.00
   6  -2 -15  197.38   15.90
   6  -2 -15  191.08   15.90
   6   2  15  229.08   15.70
   7   2 -15   15.00    2.70
   7   2 -15   12.30    2.90
  -7  -2 -15   15.40    3.00
   7  -2 -15   15.70    2.80
   7   2  15   17.40    2.70
   7  -2 -15   15.50    2.90
  -8  -2 -15  176.08   13.20
   8   2 -15  168.78   13.40
   8   2 -15  164.48   13.00
   8  -2 -15  168.28   13.10
   8   2  15  159.48   12.90
   8  -2 -15  166.98   13.20
  -9  -2 -15    6.10    2.70
   9   2 -15   11.80    3.20
   9   2 -15    7.40    3.20
   9  -2 -15   10.80    3.40
   9   2  15    9.60    2.80
   9  -2 -15    8.80    3.10
 -10  -2 -15    1.80    2.50
  10   2 -15   -0.80    3.30
  10   2 -15    3.80    2.90
  10  -2 -15    5.20    3.00
  10   2  15    4.40    2.80
  10  -2 -15    7.60    3.40
  11   2 -15    4.20    3.20
  11   2 -15    0.40    3.60
  11   2  15    1.90    2.90
  11  -2 -15    8.80    3.70
  11  -2 -15    5.50    3.50
   0   3 -15 1902.01  134.39
   0  -3 -15 1898.11  134.59
   0  -3 -15 1928.21  134.69
   1   3 -15  432.06   31.80
   1   3 -15  421.86   32.00
  -1  -3 -15  461.55   32.00
  -1  -3 -15  468.65   32.10
   1  -3 -15  457.85   32.10
  -1   3 -15  437.16   31.70
   1  -3 -15  460.15   31.90
  -2  -3 -15  284.77   21.00
   2   3 -15  274.57   20.70
  -2  -3 -15  273.47   20.90
   2   3 -15  271.67   20.90
   2  -3 -15  315.97   21.00
   2  -3 -15  314.07   20.70
   3   3 -15    8.90    1.40
  -3  -3 -15    5.70    1.70
   3   3 -15    8.30    1.80
   3   3  15    5.70    1.00
   3  -3 -15    5.10    1.30
   3  -3 -15    2.90    1.40
   3  -3 -15    5.20    1.10
  -4  -3 -15  366.96   24.70
   4   3 -15  339.97   24.40
   4   3 -15  331.47   24.60
   4  -3 -15  319.07   24.40
   4  -3 -15  331.77   24.10
   4   3  15  348.57   24.20
   4  -3 -15  341.77   24.60
   5   3 -15   60.69    5.60
   5   3 -15   51.59    5.10
  -5  -3 -15   68.99    5.60
   5  -3 -15   58.99    5.20
   5  -3 -15   55.39    5.30
   5   3  15   59.19    4.90
   6   3 -15  308.57   22.40
   6   3 -15  296.07   22.10
  -6  -3 -15  295.87   22.40
   6  -3 -15  316.77   22.30
   6   3  15  306.57   22.00
   6  -3 -15  296.07   22.20
   7   3 -15   13.10    2.60
   7   3 -15   15.50    3.10
  -7  -3 -15   14.80    2.90
   7  -3 -15   17.60    3.00
   7   3  15   14.90    2.60
   7  -3 -15   11.00    2.80
  -8  -3 -15    2.30    2.30
   8   3 -15    2.80    2.20
   8   3 -15    5.50    2.90
   8  -3 -15    3.10    2.30
   8  -3 -15    1.90    2.30
   8   3  15    0.00    1.90
   9   3 -15   -0.30    2.90
  -9  -3 -15   -3.10    2.10
   9   3 -15   -0.80    2.40
   9  -3 -15   -1.40    2.40
   9   3  15    0.80    2.30
   9  -3 -15    3.30    2.80
 -10  -3 -15   26.90    4.30
  10   3 -15   16.60    4.60
  10   3 -15   22.10    4.10
  10   3  15   31.10    4.60
  10  -3 -15   27.60    4.70
  10  -3 -15   21.90    4.40
  11   3 -15   -0.70    3.70
  11   3 -15    2.50    3.00
  11  -3 -15    2.40    3.50
  11  -3 -15   -0.60    3.00
  11   3  15    0.20    2.80
  -1  -4 -15   22.00    2.70
  -1  -4 -15   19.10    2.40
   1   4 -15   15.00    1.90
   1  -4 -15   25.50    2.70
   1  -4 -15   26.00    2.50
  -2  -4 -15 1527.05  107.79
   2   4 -15 1612.34  107.89
   2   4 -15 1585.34  107.49
  -2  -4 -15 1501.05  107.79
   2  -4 -15 1492.85  107.59
   2  -4 -15 1451.05  107.79
   2   4  15 1515.55  107.39
  -3  -4 -15   79.19    7.00
   3   4 -15   89.79    7.10
   3   4 -15   88.09    6.50
   3   4  15   79.19    6.30
   3  -4 -15   90.39    7.00
   3  -4 -15   87.89    6.50
  -4  -4 -15  362.96   27.70
   4   4 -15  364.76   27.70
   4   4 -15  369.26   27.30
   4   4  15  387.26   27.20
   4  -4 -15  400.46   27.20
   4  -4 -15  402.86   27.70
   5   4 -15   52.29    5.50
  -5  -4 -15   63.09    5.50
   5   4 -15   47.40    4.90
   5  -4 -15   56.09    5.10
   5   4  15   62.79    4.80
   5  -4 -15   60.59    5.30
   6   4 -15   58.89    5.00
   6   4 -15   59.49    5.60
  -6  -4 -15   50.59    5.40
   6  -4 -15   38.50    5.00
   6   4  15   59.59    4.80
   7   4 -15    4.70    2.70
   7   4 -15    4.50    2.00
  -7  -4 -15    2.60    2.30
   7  -4 -15    4.90    2.30
   7   4  15    3.00    1.90
   7  -4 -15    4.90    2.20
   8   4 -15  127.19   10.50
   8   4 -15  130.79   11.00
  -8  -4 -15  129.89   10.70
   8   4  15  125.99   10.40
   8  -4 -15  129.09   10.80
   8  -4 -15  133.09   10.70
  -9  -4 -15    6.90    2.80
   9   4 -15    6.70    3.60
   9   4 -15    3.60    2.80
   9   4  15    2.80    2.50
   9  -4 -15    5.50    3.00
   9  -4 -15    1.60    2.90
  10   4 -15    6.80    3.90
 -10  -4 -15    8.50    3.10
  10   4 -15   17.50    3.60
  10  -4 -15    9.80    3.60
  10  -4 -15   13.90    3.60
  10   4  15    8.00    3.20
  11   4 -15   -4.90    3.60
  11   4 -15   -3.40    2.70
  11  -4 -15    4.80    3.30
   0   5  15  225.38   15.40
   0  -5 -15  206.58   15.90
   0  -5 -15  211.88   15.90
   1   5 -15  152.78   12.60
  -1  -5 -15  195.68   13.30
  -1  -5 -15  198.58   13.40
   1  -5 -15  173.88   13.30
   1  -5 -15  175.58   13.20
   1   5  15  179.98   12.70
  -2  -5 -15   91.89    7.30
   2   5 -15   87.69    6.50
   2   5 -15   83.69    7.20
  -2  -5 -15   94.39    7.20
   2   5  15   74.19    6.50
   2  -5 -15   95.59    7.00
   2  -5 -15  101.59    7.20
  -3  -5 -15  205.38   14.50
   3   5 -15  172.38   13.90
   3   5 -15  178.08   14.50
   3   5  15  188.48   13.80
   3  -5 -15  209.48   14.40
   3  -5 -15  203.38   14.10
  -4  -5 -15  234.08   17.20
   4   5 -15  232.38   17.20
   4   5 -15  239.28   16.70
   4   5  15  230.68   16.60
   4  -5 -15  222.78   17.00
   4  -5 -15  217.68   16.60
  -5  -5 -15   31.30    3.90
   5   5 -15   39.40    4.50
   5   5 -15   34.40    3.50
   5   5  15   31.30    3.20
   5  -5 -15   29.40    3.90
   6   5 -15  108.49    8.30
   6   5 -15  107.39    9.00
  -6  -5 -15  105.19    8.90
   6   5  15   99.59    8.20
   6  -5 -15  104.19    8.70
  -7  -5 -15    3.40    2.50
   7   5 -15    0.90    2.70
   7   5 -15    3.30    1.90
   7   5  15    3.30    1.90
   7  -5 -15    1.70    2.30
   8   5 -15   15.40    3.00
   8   5 -15   15.60    3.90
  -8  -5 -15   11.10    3.20
   8   5  15   10.80    2.80
   8  -5 -15    9.60    3.00
   9   5 -15    7.20    3.70
   9   5 -15   -1.10    2.50
  -9  -5 -15    5.70    2.80
   9   5  15    1.90    2.80
   9  -5 -15    7.40    3.10
 -10  -5 -15   21.50    4.20
  10   5 -15   26.20    4.50
  10   5 -15   26.70    5.20
  10  -5 -15   24.80    4.60
   0   6  15    6.30    1.20
   0  -6 -15    8.80    2.00
  -1  -6 -15   89.19    7.80
  -1  -6 -15   89.09    7.70
   1  -6 -15  107.79    7.70
   1  -6 -15   98.09    7.80
   1   6  15   94.59    7.10
  -2  -6 -15  894.91   62.69
   2   6 -15  902.61   62.79
   2  -6 -15  862.41   62.39
   2  -6 -15  860.71   62.59
   2   6  15  878.51   62.09
  -3  -6 -15    9.80    2.60
   3   6 -15   15.70    2.00
   3   6 -15   17.40    3.00
   3   6  15   14.80    1.90
   3  -6 -15   16.40    2.70
   3  -6 -15   16.50    2.40
   4   6 -15  226.98   17.70
  -4  -6 -15  215.28   17.60
   4   6 -15  220.28   17.00
   4  -6 -15  258.17   17.20
   4   6  15  224.88   17.00
   4  -6 -15  266.57   17.60
   5   6 -15   63.89    6.40
   5   6 -15   56.69    5.40
  -5  -6 -15   62.89    6.30
   5  -6 -15   65.79    5.90
   5  -6 -15   67.79    6.00
   5   6  15   67.79    5.40
   6   6 -15   21.50    2.90
   6   6 -15   22.70    4.00
  -6  -6 -15   17.50    3.40
   6  -6 -15   18.00    3.20
   6   6  15   19.40    2.80
   7   6 -15    6.80    2.20
  -7  -6 -15    9.10    2.90
   7   6 -15    7.30    3.20
   7  -6 -15   11.10    2.90
   8   6 -15   85.09    7.70
  -8  -6 -15   94.69    8.30
   8   6 -15   82.59    8.70
   8  -6 -15   88.59    8.20
   9   6 -15    2.90    2.60
  -9  -6 -15    6.00    3.10
   9   6 -15    7.30    3.90
   9  -6 -15    6.80    3.30
  10   6 -15    5.80    4.00
 -10  -6 -15    6.20    3.00
  10   6 -15    7.50    3.10
  10  -6 -15    5.20    3.20
   0  -7 -15  273.77   21.00
   0  -7 -15  281.37   20.90
   0   7  15  297.57   20.50
  -1  -7 -15    6.50    2.20
  -1  -7 -15    4.10    1.90
   1  -7 -15    5.60    2.10
   1  -7 -15    7.10    2.10
   2   7 -15   89.09    8.70
  -2  -7 -15   92.89    8.60
   2  -7 -15  121.89    8.70
   2  -7 -15  115.19    8.60
   3   7 -15    4.60    2.50
  -3  -7 -15    1.60    2.00
   3  -7 -15    3.20    1.90
   3  -7 -15    2.70    2.00
   4   7 -15  175.98   12.70
  -4  -7 -15  165.88   12.40
   4  -7 -15  151.48   12.20
   4  -7 -15  138.89   11.80
   5   7 -15   22.70    4.10
  -5  -7 -15   25.30    3.80
   5  -7 -15   27.30    3.70
   5  -7 -15   28.20    3.80
   6   7 -15   73.49    7.20
  -6  -7 -15   64.09    6.70
   6  -7 -15   62.69    6.50
  -7  -7 -15    2.40    2.70
   7   7 -15    2.80    3.30
   7  -7 -15    3.60    2.70
   8   7 -15    5.20    3.90
  -8  -7 -15    7.10    3.10
   8  -7 -15    1.30    2.70
  -9  -7 -15    2.50    3.00
   9   7 -15    0.80    3.90
   9  -7 -15    2.40    3.00
   0  -8 -15    0.30    1.70
   0  -8 -15    2.40    2.00
  -1  -8 -15   49.50    4.80
  -1  -8 -15   48.90    5.10
   1  -8 -15   49.90    5.00
   1  -8 -15   42.10    4.80
  -2  -8 -15  180.08   13.60
   2   8 -15  177.28   13.80
   2  -8 -15  172.88   13.40
   2  -8 -15  164.68   13.30
   3   8 -15    8.20    3.00
  -3  -8 -15    7.50    2.60
   3  -8 -15    7.20    2.40
   3  -8 -15   10.00    2.60
  -4  -8 -15   51.19    6.00
   4   8 -15   50.09    6.30
   4  -8 -15   62.59    5.60
   4  -8 -15   60.39    5.70
  -5  -8 -15   20.10    4.00
   5   8 -15   23.00    4.50
   5  -8 -15   32.60    4.00
  -6  -8 -15   13.50    3.50
   6   8 -15   13.50    3.90
   6  -8 -15   12.20    3.00
  -7  -8 -15    5.20    3.00
   7   8 -15    6.90    3.90
   7  -8 -15    6.80    2.90
  -8  -8 -15   35.30    5.50
   8   8 -15   44.40    6.60
   8  -8 -15   50.89    5.90
   9   8 -15    8.40    4.30
  -9  -8 -15    8.90    3.40
   9  -8 -15    3.80    3.30
   0  -9 -15  126.59   10.00
   0  -9 -15  122.89   10.40
  -1  -9 -15    3.40    2.50
   1   9 -15    0.80    2.70
   1  -9 -15    5.30    2.60
   1  -9 -15    3.10    2.10
  -2  -9 -15   34.20    5.00
   2   9 -15   40.30    5.60
   2  -9 -15   52.49    5.00
   2  -9 -15   59.29    5.50
  -3  -9 -15   25.60    4.10
   3   9 -15   14.00    3.90
   3  -9 -15   28.60    3.80
   3  -9 -15   20.00    3.50
   4   9 -15   93.09    8.60
  -4  -9 -15   89.39    8.30
   4  -9 -15   84.99    7.60
   4  -9 -15   79.69    7.70
  -5  -9 -15    7.70    3.20
   5   9 -15   13.60    4.00
   5  -9 -15    4.80    2.60
  -6  -9 -15   29.00    4.90
   6   9 -15   29.30    5.40
   6  -9 -15   39.40    5.10
   7   9 -15    2.80    3.80
  -7  -9 -15   -0.10    3.10
  -8  -9 -15    9.50    3.50
   8   9 -15    4.10    4.00
   0 -10 -15    7.10    3.00
  -1 -10 -15    3.60    3.00
   1  10 -15    6.30    3.50
   1 -10 -15    6.30    2.90
   2  10 -15   92.29    9.10
  -2 -10 -15  101.59    8.90
   2 -10 -15   89.59    8.60
   3  10 -15    4.30    3.50
  -3 -10 -15   -1.30    2.60
   3 -10 -15    7.00    2.80
   4  10 -15   40.20    6.00
  -4 -10 -15   35.50    5.20
   4 -10 -15   40.90    4.90
  -5 -10 -15    2.90    3.00
   5  10 -15    3.70    3.80
   6  10 -15    5.10    4.00
  -6 -10 -15    3.30    3.20
  -7 -10 -15    3.70    3.30
   7  10 -15    5.80    4.20
   0 -11 -15   59.89    7.10
   0  11 -15   61.49    7.60
  -1 -11 -15   -1.20    2.80
   1  11 -15   -1.40    3.20
   1 -11 -15   -1.70    2.70
   2  11 -15   11.20    3.90
  -2 -11 -15    4.50    3.20
   2 -11 -15   16.60    3.70
  -3 -11 -15    4.80    3.30
   3  11 -15    5.90    3.90
   3 -11 -15    6.10    3.00
   4  11 -15   29.60    5.50
  -4 -11 -15   29.50    5.00
  -5 -11 -15   -1.70    3.00
   5  11 -15    0.60    3.70
   0 -12 -15   -0.30    3.10
   0  12 -15    6.30    3.90
   1  12 -15    5.60    4.00
  -1 -12 -15    7.10    3.90
   1 -12 -15   10.10    3.80
   2  12 -15   33.40    5.60
  -2 -12 -15   24.10    4.90
   2 -12 -15   25.30    4.80
   3  12 -15   13.30    4.30
  -3 -12 -15    3.20    3.40
   3 -12 -15   -0.90    3.00
   0   0 -16 1308.97   91.39
   0   0 -16 1286.97   91.59
  -1   0 -16   84.69    6.60
   1   0 -16   85.19    6.60
   1   0 -16   86.39    6.30
   2   0 -16  151.88   10.90
   2   0 -16  149.59   11.00
  -2   0 -16  145.99   11.00
   3   0 -16  430.26   31.20
   3   0 -16  443.86   31.10
   4   0 -16  239.68   17.20
   4   0 -16  230.28   17.10
   5   0 -16    0.40    1.50
   5   0 -16   -3.40    1.50
   6   0  16  344.87   24.90
   6   0 -16  338.87   25.00
   6   0 -16  349.17   25.10
   7   0 -16   98.49    8.40
   7   0  16  104.89    8.10
   7   0 -16   95.29    8.10
   8   0 -16   58.59    6.20
   8   0 -16   62.39    6.00
   8   0  16   61.19    5.90
   9   0  16   23.80    3.90
   9   0 -16   23.00    4.20
   9   0 -16   24.40    4.00
  -9   0 -16   22.00    3.90
  10   0 -16   31.70    5.50
  10   0  16   40.70    5.10
 -10   0 -16   30.90    4.90
  10   0 -16   41.60    5.40
  11   0 -16    1.70    3.50
  11   0 -16    5.70    3.20
   1   1 -16 1411.36   96.39
   1   1 -16 1411.76   96.29
  -1  -1 -16 1341.67   96.39
   1  -1 -16 1344.67   96.39
   1  -1 -16 1297.87   96.09
  -1   1 -16 1393.46   96.39
   2   1 -16 1551.54  111.79
   2   1 -16 1568.44  111.79
  -2  -1 -16 1601.84  111.89
   2  -1 -16 1620.84  111.69
   2  -1 -16 1631.94  111.89
  -2   1 -16 1562.64  111.79
   2  -1 -16 1568.34  111.69
   3   1 -16  293.77   20.30
   3   1 -16  287.47   20.30
   3  -1 -16  274.27   20.10
   3  -1 -16  271.57   20.30
   3  -1 -16  277.57   19.90
   4   1 -16  222.68   16.90
   4   1 -16  223.58   16.90
   4   1  16  225.38   16.70
   4  -1 -16  234.58   16.80
   4  -1 -16  251.77   17.00
   5   1 -16   92.79    7.40
   5   1 -16   99.09    7.50
   5  -1 -16   93.69    7.40
   5   1  16   90.69    7.10
   5  -1 -16   82.29    7.40
   6   1 -16   62.79    5.70
   6   1 -16   63.89    5.40
   6  -1 -16   57.99    5.60
   6   1  16   66.19    5.30
   6  -1 -16   51.29    5.40
  -7  -1 -16   48.70    6.00
   7   1 -16   58.79    5.80
   7   1 -16   65.29    5.60
   7   1  16   60.79    5.40
   7  -1 -16   63.09    5.70
   7  -1 -16   58.19    5.70
   8   1 -16   50.29    5.80
  -8  -1 -16   56.19    5.90
   8   1 -16   53.49    5.50
   8  -1 -16   55.69    5.80
   8  -1 -16   56.99    5.70
   8   1  16   54.59    5.40
   9   1 -16    5.70    2.70
   9   1 -16    4.40    3.00
  -9  -1 -16    8.10    2.90
   9  -1 -16    3.80    2.90
   9   1  16    6.30    2.60
   9  -1 -16    7.20    3.00
  10   1 -16   13.70    3.50
  10   1 -16   13.70    4.10
 -10  -1 -16   17.00    3.60
  10  -1 -16   14.10    4.00
  10   1  16    9.20    3.40
  10  -1 -16   21.50    3.90
 -10   1 -16    8.90    3.40
  11   1 -16    6.00    4.10
  11   1 -16   13.10    3.90
  11   1  16   13.30    3.80
  11  -1 -16   11.10    4.00
  11  -1 -16   19.40    4.40
   0  -2 -16 1374.26   96.89
   0  -2 -16 1388.86   96.99
   0   2 -16 1355.96   96.79
   1   2 -16   22.30    2.50
  -1  -2 -16   26.40    2.80
  -1  -2 -16   31.60    2.90
   1   2 -16   25.00    2.60
   1  -2 -16   35.50    2.90
  -1   2 -16   25.10    2.50
  -2  -2 -16   57.59    5.40
  -2  -2 -16   51.49    5.30
   2   2 -16   61.69    5.20
   2   2 -16   60.19    5.10
   2  -2 -16   73.19    5.00
   2  -2 -16   71.69    4.90
   2  -2 -16   76.09    5.40
   3   2 -16  512.65   36.60
   3   2 -16  539.05   36.60
  -3  -2 -16  494.05   36.80
   3  -2 -16  491.15   36.40
   3   2  16  521.05   36.30
   3  -2 -16  523.15   36.30
   3  -2 -16  511.45   36.70
   4   2 -16  280.97   21.40
  -4  -2 -16  302.17   21.60
   4   2 -16  298.57   21.30
   4  -2 -16  287.17   20.90
   4  -2 -16  290.87   21.40
   4   2  16  322.87   21.10
   4  -2 -16  282.17   21.30
   5   2 -16    3.80    1.70
  -5  -2 -16    5.20    1.90
   5   2 -16    4.60    2.00
   5   2  16    4.20    1.30
   5  -2 -16    2.00    1.60
   5  -2 -16    2.60    1.90
  -6  -2 -16  374.26   27.50
   6   2 -16  377.16   27.50
   6   2 -16  359.56   27.20
   6   2  16  386.86   27.10
   6  -2 -16  383.36   27.40
   6  -2 -16  377.36   27.40
   7   2 -16   97.59    8.10
   7   2 -16  108.19    8.50
  -7  -2 -16   95.69    8.40
   7   2  16   91.09    7.90
   7  -2 -16   98.09    8.30
   7  -2 -16   98.49    8.30
  -8  -2 -16   23.60    3.70
   8   2 -16   20.40    3.80
   8   2 -16   22.80    3.50
   8  -2 -16   21.90    3.60
   8  -2 -16   21.50    3.70
   8   2  16   21.50    3.40
   9   2 -16   12.40    3.60
  -9  -2 -16    5.10    2.80
   9   2 -16    9.00    3.10
   9   2  16   11.10    2.90
   9  -2 -16    8.40    3.30
   9  -2 -16   10.90    3.10
 -10  -2 -16   34.20    4.70
  10   2 -16   27.80    5.20
  10   2 -16   31.20    4.70
  10  -2 -16   36.90    5.30
  10   2  16   30.50    4.60
  10  -2 -16   37.50    5.60
  11   2 -16    4.80    4.00
  11   2 -16   10.50    3.60
  11   2  16    6.90    3.20
  11  -2 -16    1.40    3.40
  11  -2 -16    3.90    3.50
   0  -3 -16    1.50    1.10
   0  -3 -16    1.90    1.30
  -1  -3 -16 1064.69   74.59
  -1  -3 -16 1048.40   74.59
   1   3 -16 1051.79   74.39
   1   3 -16 1031.70   74.59
   1  -3 -16 1047.60   74.59
  -1   3 -16 1084.39   74.29
   1  -3 -16 1050.79   74.49
   2   3 -16  505.75   34.70
  -2  -3 -16  499.05   35.00
   2   3 -16  493.75   34.90
  -2  -3 -16  492.65   35.00
   2  -3 -16  463.35   34.90
   2  -3 -16  475.65   34.70
   3   3 -16  190.18   13.30
   3   3 -16  203.68   13.00
  -3  -3 -16  186.78   13.40
   3  -3 -16  158.98   12.80
   3  -3 -16  156.48   12.90
   3  -3 -16  159.08   13.20
   3   3  16  192.48   12.80
   4   3 -16  187.98   14.10
   4   3 -16  184.08   13.80
  -4  -3 -16  188.38   14.10
   4  -3 -16  186.98   13.50
   4  -3 -16  180.58   14.00
   4   3  16  198.88   13.60
   4  -3 -16  183.08   13.80
   5   3 -16  161.98   12.60
   5   3 -16  166.98   12.30
  -5  -3 -16  169.98   12.60
   5  -3 -16  157.48   12.30
   5   3  16  166.88   12.10
   5  -3 -16  157.68   12.40
   6   3 -16   47.00    4.40
   6   3 -16   42.00    4.70
  -6  -3 -16   42.90    4.70
   6  -3 -16   32.40    4.30
   6   3  16   40.80    3.90
   7   3 -16   34.40    4.60
  -7  -3 -16   41.80    4.80
   7   3 -16   37.20    4.30
   7  -3 -16   38.60    4.50
   7   3  16   36.50    4.00
   7  -3 -16   41.30    4.50
   8   3 -16   32.90    4.90
   8   3 -16   30.10    4.20
  -8  -3 -16   42.30    5.00
   8   3  16   34.50    4.30
   8  -3 -16   37.10    4.70
   8  -3 -16   43.60    5.00
   9   3 -16    9.00    3.00
   9   3 -16    2.20    3.10
  -9  -3 -16    2.40    2.70
   9  -3 -16    3.10    2.80
   9   3  16    5.20    2.50
   9  -3 -16    5.20    2.90
  10   3 -16    9.30    3.70
 -10  -3 -16   -0.70    2.60
  10   3 -16    3.00    2.90
  10  -3 -16    7.40    3.30
  10  -3 -16    4.10    3.10
  10   3  16    3.60    2.80
  11   3 -16   12.60    4.60
  11   3 -16   13.80    3.80
  11  -3 -16   11.20    3.70
  11  -3 -16   11.80    4.00
  11   3  16   10.40    4.20
   0  -4 -16 1521.15  105.09
   0   4 -16 1437.96  104.69
   0  -4 -16 1507.15  105.19
  -1  -4 -16   27.60    2.90
   1   4 -16   16.40    2.00
  -1  -4 -16   25.50    2.80
   1  -4 -16   25.40    2.70
   1  -4 -16   26.70    3.00
   2   4 -16  125.79   10.10
  -2  -4 -16  150.08   10.30
  -2  -4 -16  139.39   10.20
   2   4 -16  119.49    9.70
  -3  -4 -16  326.47   25.60
   3   4 -16  383.76   25.30
   3   4 -16  376.56   25.70
   3  -4 -16  348.17   25.60
   3  -4 -16  340.87   25.30
   3   4  16  347.47   25.10
  -4  -4 -16  352.36   24.50
   4   4 -16  318.27   24.00
   4   4 -16  308.27   24.40
   4   4  16  356.66   23.90
   4  -4 -16  337.47   24.40
   4  -4 -16  333.17   23.90
   5   4 -16   28.30    3.20
   5   4 -16   28.20    3.80
  -5  -4 -16   25.20    3.60
   5  -4 -16   24.80    3.30
   5   4  16   24.30    2.80
   5  -4 -16   29.50    3.40
   6   4 -16  194.58   15.30
   6   4 -16  196.28   15.80
  -6  -4 -16  208.38   15.80
   6  -4 -16  215.88   15.60
   6  -4 -16  209.88   15.60
   6   4  16  212.98   15.20
  -7  -4 -16   80.29    7.30
   7   4 -16   90.99    6.90
   7   4 -16   87.99    7.50
   7  -4 -16   70.89    7.00
   7   4  16   73.59    6.60
   7  -4 -16   70.59    7.00
   8   4 -16   13.70    3.00
  -8  -4 -16   14.90    3.20
   8   4 -16   15.50    3.70
   8  -4 -16   11.40    2.90
   8  -4 -16    8.90    3.10
   8   4  16   12.50    2.90
  -9  -4 -16    9.80    3.20
   9   4 -16   10.70    3.80
   9   4 -16   20.50    3.70
   9  -4 -16    9.90    3.50
   9   4  16    9.00    2.90
   9  -4 -16   16.30    3.70
  10   4 -16   20.50    4.10
 -10  -4 -16   21.10    4.10
  10   4 -16   25.80    5.10
  10  -4 -16   21.40    4.30
  10  -4 -16   27.20    4.80
  11   4 -16   -0.20    3.80
  11   4 -16    2.60    3.00
  11  -4 -16    7.60    3.50
   0   5  16    1.70    0.60
   0  -5 -16    1.00    1.50
   0  -5 -16    4.20    1.50
  -1  -5 -16  146.59   12.00
  -1  -5 -16  150.98   12.00
   1   5 -16  185.78   11.50
   1  -5 -16  151.68   11.90
   1  -5 -16  160.98   12.10
   1   5  16  154.18   11.40
  -2  -5 -16  385.06   26.70
   2   5 -16  351.26   26.70
  -2  -5 -16  390.26   26.70
   2   5 -16  367.36   26.20
   2   5  16  376.66   26.10
   2  -5 -16  350.86   26.50
   2  -5 -16  358.36   26.70
   3   5 -16  116.09    8.50
  -3  -5 -16  103.09    8.30
   3   5 -16  117.09    7.70
   3   5  16  102.19    7.50
   3  -5 -16   85.59    8.10
   3  -5 -16   88.29    7.80
   4   5 -16   75.49    6.50
  -4  -5 -16   83.59    7.20
   4   5 -16   74.19    7.20
   4  -5 -16   88.79    6.50
   4  -5 -16   99.89    7.10
   4   5  16   77.89    6.30
   5   5 -16   56.29    4.70
  -5  -5 -16   47.30    5.30
   5   5 -16   62.29    5.60
   5  -5 -16   43.10    5.10
   5   5  16   50.79    4.40
   6   5 -16   47.10    5.20
  -6  -5 -16   48.30    5.20
   6   5 -16   45.40    4.40
   6  -5 -16   33.90    4.60
   6   5  16   42.60    4.10
  -7  -5 -16    5.80    2.60
   7   5 -16    4.70    2.10
   7   5 -16    1.20    2.70
   7  -5 -16    7.00    2.60
   7   5  16    4.10    2.00
   8   5 -16   62.69    7.10
   8   5 -16   59.39    6.20
  -8  -5 -16   67.59    6.90
   8  -5 -16   64.99    6.60
   9   5 -16    2.70    2.60
  -9  -5 -16    5.60    3.00
   9   5 -16    3.20    3.60
   9  -5 -16   -0.50    2.70
  10   5 -16    3.40    3.70
  10   5 -16    2.20    2.80
 -10  -5 -16    3.90    3.10
  10  -5 -16    0.90    3.00
   0   6  16  552.14   37.70
   0  -6 -16  508.75   38.20
   0  -6 -16  534.05   38.20
  -1  -6 -16   92.69    7.10
  -1  -6 -16   93.39    7.20
   1  -6 -16   77.39    6.90
   1  -6 -16   75.39    7.00
   2   6 -16   84.79    7.90
  -2  -6 -16   90.19    7.90
  -2  -6 -16   77.09    7.70
   2  -6 -16  117.49    8.00
   2  -6 -16  109.19    7.70
   3   6 -16  284.77   20.40
  -3  -6 -16  255.27   20.20
   3  -6 -16  276.37   19.90
   3  -6 -16  274.17   20.10
   4   6 -16  142.49   11.20
  -4  -6 -16  171.48   12.10
   4   6 -16  142.29   12.10
   4  -6 -16  159.78   11.90
   4  -6 -16  151.08   11.50
   5   6 -16   50.59    5.60
   5   6 -16   42.10    4.40
  -5  -6 -16   50.39    5.40
   5  -6 -16   62.99    5.40
   6   6 -16  109.39    8.60
  -6  -6 -16  112.99    9.40
   6   6 -16  103.69    9.50
   6  -6 -16  108.59    9.20
   7   6 -16   51.69    6.20
   7   6 -16   50.39    5.00
  -7  -6 -16   45.60    5.80
   7  -6 -16   48.20    5.60
   8   6 -16    8.00    3.70
  -8  -6 -16    5.50    2.90
   8   6 -16    5.50    2.50
   8  -6 -16    5.50    3.00
   9   6 -16    1.10    2.70
  -9  -6 -16    5.30    3.20
   9   6 -16   10.90    4.20
   9  -6 -16    8.10    3.30
 -10  -6 -16   12.50    3.60
  10   6 -16   11.00    4.40
  10   6 -16   11.30    3.40
  10  -6 -16   16.60    4.00
   0  -7 -16   -0.30    1.60
   0  -7 -16    2.10    1.80
  -1  -7 -16   81.09    7.30
  -1  -7 -16   86.69    7.60
   1  -7 -16   97.59    7.50
   1  -7 -16   90.79    7.50
  -2  -7 -16  191.18   13.40
   2   7 -16  162.88   13.40
   2  -7 -16  172.88   13.20
   2  -7 -16  161.58   13.00
  -3  -7 -16   59.29    5.30
   3  -7 -16   42.00    4.80
   3  -7 -16   41.40    4.70
   4   7 -16   14.60    3.80
  -4  -7 -16   25.10    3.80
   4  -7 -16   32.50    3.50
   4  -7 -16   34.40    4.00
  -5  -7 -16   42.20    5.30
   5   7 -16   59.79    5.90
   5  -7 -16   41.20    5.00
  -6  -7 -16   12.10    3.30
   6   7 -16   18.70    3.90
   6  -7 -16   13.20    3.10
  -7  -7 -16    5.30    3.00
   7   7 -16    6.50    3.60
   7  -7 -16    9.40    3.00
  -8  -7 -16   34.50    5.00
   8   7 -16   17.90    5.00
   8  -7 -16   32.50    4.90
  -9  -7 -16    0.00    2.90
   9   7 -16    8.70    4.20
   9  -7 -16    2.40    3.10
   0  -8 -16  145.49   11.30
   0  -8 -16  137.29   11.00
  -1  -8 -16   20.10    3.20
   1   8 -16   27.50    4.00
  -1  -8 -16   19.90    3.00
   1  -8 -16   11.90    2.80
   1  -8 -16   15.80    3.10
  -2  -8 -16   54.29    6.00
   2   8 -16   56.69    6.30
   2  -8 -16   64.89    6.00
   2  -8 -16   66.49    5.90
  -3  -8 -16   17.70    3.80
   3   8 -16   32.50    4.60
   3  -8 -16   23.20    3.70
   3  -8 -16   25.30    3.50
  -4  -8 -16  116.69    9.80
   4   8 -16  111.99   10.00
   4  -8 -16  111.09    9.20
   4  -8 -16  114.29    9.50
   5   8 -16   10.60    3.70
  -5  -8 -16    8.90    3.10
   5  -8 -16   20.10    3.40
   6   8 -16   47.30    6.40
  -6  -8 -16   47.40    5.90
   6  -8 -16   57.59    5.90
  -7  -8 -16   24.50    4.40
   7   8 -16   30.20    5.20
   7  -8 -16   23.30    4.10
   8   8 -16    4.50    4.10
  -8  -8 -16    7.60    3.40
   8  -8 -16    5.40    3.10
   9   8 -16   12.40    4.40
  -9  -8 -16    3.90    3.20
   9  -8 -16    3.00    3.30
   0  -9 -16    0.40    2.30
   0  -9 -16    2.30    2.00
  -1  -9 -16   47.80    5.80
   1   9 -16   58.29    6.10
   1  -9 -16   46.80    5.20
   1  -9 -16   54.49    5.90
   2   9 -16  169.18   13.10
  -2  -9 -16  165.78   12.90
   2  -9 -16  142.49   12.30
   2  -9 -16  159.48   12.60
  -3  -9 -16    9.70    3.10
   3   9 -16   15.30    3.80
   3  -9 -16    7.60    2.60
   3  -9 -16    7.00    2.70
   4   9 -16   42.10    5.60
  -4  -9 -16   26.80    4.70
   4  -9 -16   50.79    5.20
   4  -9 -16   42.90    5.00
  -5  -9 -16   13.00    3.60
   5   9 -16   28.00    4.90
   5  -9 -16   16.20    3.40
  -6  -9 -16    9.90    3.40
   6   9 -16    9.70    4.10
   6  -9 -16    4.40    2.80
  -7  -9 -16    0.00    3.00
   7   9 -16    3.10    3.80
   8   9 -16   27.40    5.60
  -8  -9 -16   18.70    4.30
   0 -10 -16   21.80    4.10
  -1 -10 -16   26.50    4.40
   1  10 -16   26.60    4.70
   1 -10 -16   16.60    3.80
  -2 -10 -16   13.50    3.70
   2  10 -16   13.70    4.00
   2 -10 -16   22.20    3.80
  -3 -10 -16   30.50    4.90
   3  10 -16   41.50    5.90
   3 -10 -16   34.10    4.80
   4  10 -16   22.70    4.80
  -4 -10 -16   25.20    4.60
   4 -10 -16   20.60    3.80
  -5 -10 -16    3.90    3.10
   5  10 -16    3.60    4.00
  -6 -10 -16    9.90    3.60
   6  10 -16    9.40    4.40
   0  11 -16    0.50    3.30
   0 -11 -16    4.40    3.00
   1  11 -16   18.60    4.60
  -1 -11 -16   12.50    3.80
   1 -11 -16   12.90    3.60
   2  11 -16   26.80    5.40
  -2 -11 -16   40.70    5.70
   2 -11 -16   33.70    5.00
  -3 -11 -16    5.10    3.30
   3  11 -16    3.90    3.70
   3 -11 -16    4.20    3.10
  -4 -11 -16    7.60    3.70
   4  11 -16    7.10    4.00
   4 -11 -16    4.60    3.10
  -5 -11 -16   12.80    4.20
   5  11 -16   18.40    5.00
   0 -12 -16   32.20    5.30
   0  12 -16   30.50    5.80
   1  12 -16    3.90    3.90
  -1 -12 -16    6.90    3.50
   1 -12 -16    3.80    3.30
   2  12 -16   11.70    4.20
  -2 -12 -16    9.90    3.80
   2 -12 -16    9.30    3.50
   0   0 -17    9.30    1.50
   1   0 -17 1367.76   95.49
   1   0 -17 1358.26   95.79
  -1   0 -17 1343.97   95.69
   2   0 -17   46.90    3.90
   2   0 -17   43.00    3.60
  -2   0 -17   44.70    3.90
   3   0 -17  438.56   30.90
   3   0 -17  426.46   30.80
   4   0 -17   16.80    2.40
   4   0 -17   21.10    2.50
   5   0 -17  349.87   25.90
   5   0 -17  366.96   25.90
   6   0 -17   14.40    2.60
   6   0 -17   10.20    2.40
   7   0  17   28.90    3.50
   7   0 -17   25.30    3.80
   7   0 -17   28.90    3.70
   8   0  17   34.30    4.20
   8   0 -17   26.10    4.20
   8   0 -17   33.20    4.10
   9   0 -17   18.10    3.60
   9   0 -17   17.00    3.90
  -9   0 -17   16.30    3.70
  10   0 -17    4.10    3.00
 -10   0 -17   -0.60    2.60
  10   0 -17    6.10    3.50
  11   0 -17   26.40    5.10
  11   0 -17   26.30    5.00
   0  -1 -17  284.97   19.90
   0   1 -17  266.27   19.80
   1   1 -17  105.79    7.70
  -1  -1 -17  114.69    7.80
   1   1 -17  110.09    7.60
  -1   1 -17   92.69    7.60
   1  -1 -17   95.29    7.80
   1  -1 -17   93.49    7.30
  -2  -1 -17  253.67   18.90
   2   1 -17  283.37   18.80
   2   1 -17  267.87   18.80
   2  -1 -17  253.47   18.70
  -2   1 -17  269.37   18.80
   2  -1 -17  247.28   18.90
   2  -1 -17  249.38   18.60
   3   1 -17 1417.86  100.09
   3   1 -17 1399.16  100.09
   3  -1 -17 1440.36   99.79
   3  -1 -17 1431.66  100.19
   3  -1 -17 1401.86   99.99
   4   1 -17   60.99    5.20
   4   1 -17   66.69    5.20
   4  -1 -17   54.69    5.20
   4  -1 -17   61.29    5.00
   5   1 -17   54.09    5.20
   5   1 -17   52.09    5.30
   5  -1 -17   67.39    5.50
   5   1  17   59.49    5.00
   5  -1 -17   68.89    5.30
   6   1 -17   44.50    4.80
   6   1 -17   47.70    4.90
   6   1  17   56.49    4.60
   6  -1 -17   49.70    4.80
   6  -1 -17   45.10    4.90
  -7  -1 -17  258.07   20.90
   7   1 -17  280.37   20.60
   7   1 -17  283.57   20.80
   7   1  17  287.67   20.60
   7  -1 -17  280.47   20.80
   7  -1 -17  285.37   20.70
  -8  -1 -17   19.00    3.60
   8   1 -17   25.90    3.60
   8   1 -17   22.80    3.80
   8  -1 -17   24.40    3.80
   8   1  17   18.30    3.30
   8  -1 -17   24.40    3.70
   9   1 -17   53.69    6.50
   9   1 -17   57.99    5.80
  -9  -1 -17   50.09    6.00
   9   1  17   50.59    5.70
   9  -1 -17   55.59    6.10
   9  -1 -17   56.99    6.20
  10   1 -17    3.50    2.90
  10   1 -17    3.20    3.30
 -10  -1 -17    6.50    3.00
 -10   1 -17   -0.80    2.80
  10  -1 -17    7.20    3.20
  10  -1 -17    5.00    3.40
  10   1  17    2.90    2.80
  11   1 -17   11.40    3.80
  11   1 -17    6.70    3.90
  11  -1 -17   11.60    4.00
  11   1  17    7.40    3.00
  11  -1 -17    8.50    3.80
   0  -2 -17   -1.40    1.10
   0  -2 -17    4.50    1.40
   1   2 -17 1919.41  137.79
  -1  -2 -17 1944.71  137.99
  -1  -2 -17 1951.10  137.99
   1   2 -17 1935.41  137.79
  -1   2 -17 1988.00  137.79
   1  -2 -17 1944.61  137.89
   1  -2 -17 2010.70  137.79
  -2  -2 -17   88.29    7.30
   2   2 -17   93.59    7.20
  -2  -2 -17   93.69    7.40
   2   2 -17   89.89    7.10
   2  -2 -17   98.19    7.00
   2  -2 -17   95.39    7.30
   2  -2 -17   95.39    6.90
   3   2 -17  258.97   17.60
  -3  -2 -17  257.07   17.90
   3   2 -17  253.07   17.70
   3  -2 -17  234.98   17.40
   3  -2 -17  230.68   17.70
   3  -2 -17  226.28   17.50
  -4  -2 -17   68.09    6.20
   4   2 -17   65.69    5.80
   4   2 -17   70.49    5.90
   4  -2 -17   68.99    5.90
   4   2  17   70.19    5.40
   4  -2 -17   74.79    5.70
   4  -2 -17   72.59    5.20
   5   2 -17  489.35   35.20
  -5  -2 -17  477.65   35.50
   5   2 -17  507.15   35.40
   5  -2 -17  473.85   35.30
   5  -2 -17  489.05   35.20
   5   2  17  506.75   35.00
  -6  -2 -17   26.60    3.70
   6   2 -17   25.20    3.40
   6   2 -17   27.60    3.20
   6  -2 -17   22.50    3.20
   6   2  17   23.70    2.90
   6  -2 -17   25.10    3.40
   7   2 -17   33.60    4.50
  -7  -2 -17   36.70    4.70
   7   2 -17   37.70    4.20
   7  -2 -17   42.70    4.50
   7   2  17   37.30    4.00
   7  -2 -17   37.20    4.40
  -8  -2 -17    0.80    2.50
   8   2 -17    2.40    2.70
   8   2 -17    0.60    2.10
   8  -2 -17    1.20    2.50
   8   2  17    1.00    2.00
   8  -2 -17   -0.20    2.30
   9   2 -17   26.20    4.40
  -9  -2 -17   18.20    3.80
   9   2 -17   20.80    3.70
   9  -2 -17   23.60    4.20
   9  -2 -17   19.80    4.00
   9   2  17   19.40    3.50
  10   2 -17   10.10    4.00
 -10  -2 -17    8.70    3.30
  10   2 -17   16.50    3.70
  10  -2 -17   13.90    4.00
  10  -2 -17   13.80    3.70
  10   2  17    7.60    3.10
  11   2 -17   22.30    5.00
  11   2 -17   20.40    4.30
  11   2  17   19.50    4.10
  11  -2 -17   19.40    4.60
  11  -2 -17   24.00    4.50
   0  -3 -17  915.71   65.99
   0   3 -17  949.80   65.69
   0  -3 -17  925.21   65.89
   1   3 -17  271.47   19.10
   1   3 -17  279.57   18.90
  -1  -3 -17  283.77   19.20
  -1  -3 -17  276.27   19.20
  -1   3 -17  238.78   18.80
   1  -3 -17  256.27   19.20
   1  -3 -17  239.98   19.00
  -2  -3 -17   28.80    3.10
  -2  -3 -17   24.80    3.10
   2   3 -17   33.90    3.10
   2   3 -17   33.30    2.70
   2  -3 -17   21.90    2.60
   2  -3 -17   28.70    3.10
   3   3 -17  967.90   69.19
  -3  -3 -17  955.50   69.49
   3   3 -17  955.00   69.39
   3   3  17  996.20   68.99
   3  -3 -17  987.30   69.49
   3  -3 -17  987.60   69.09
   3  -3 -17 1001.10   69.19
   4   3 -17   53.19    4.70
  -4  -3 -17   42.50    4.70
   4   3 -17   57.69    4.30
   4  -3 -17   44.80    4.10
   4   3  17   43.00    3.80
   4  -3 -17   45.00    3.70
   4  -3 -17   45.90    4.50
   5   3 -17   22.60    3.30
   5   3 -17   20.40    2.80
  -5  -3 -17   27.20    3.50
   5  -3 -17   24.10    3.10
   5  -3 -17   29.80    3.10
   5   3  17   25.60    2.70
  -6  -3 -17   56.19    5.80
   6   3 -17   51.49    5.20
   6   3 -17   56.59    5.60
   6   3  17   59.59    4.90
   6  -3 -17   59.29    5.30
   6  -3 -17   57.59    5.40
   7   3 -17  195.58   14.80
   7   3 -17  207.48   15.20
  -7  -3 -17  201.78   15.20
   7   3  17  196.78   14.60
   7  -3 -17  191.88   14.90
   7  -3 -17  178.68   14.80
  -8  -3 -17   27.30    4.20
   8   3 -17   25.80    3.80
   8   3 -17   26.90    4.30
   8  -3 -17   24.10    3.90
   8   3  17   24.60    3.60
   8  -3 -17   21.80    3.90
   9   3 -17   49.30    5.70
   9   3 -17   56.79    6.60
  -9  -3 -17   48.80    5.90
   9  -3 -17   54.79    6.00
   9   3  17   45.80    5.40
   9  -3 -17   47.20    6.10
 -10  -3 -17    2.00    2.90
  10   3 -17   -3.80    3.20
  10   3 -17   -1.60    2.50
  10  -3 -17   -2.50    2.70
  10   3  17    1.30    2.60
  10  -3 -17    3.00    3.10
  11   3 -17    6.90    4.30
  11   3 -17   11.70    3.50
  11  -3 -17   11.50    3.90
  11  -3 -17    0.20    3.50
   0  -4 -17    0.80    1.30
   0  -4 -17    1.20    1.40
   0   4 -17    1.20    0.80
   1   4 -17  467.15   33.90
   1   4 -17  470.85   34.30
  -1  -4 -17  474.85   34.30
  -1  -4 -17  479.25   34.40
   1  -4 -17  492.85   34.40
   1  -4 -17  490.25   34.20
   2   4 -17  209.18   16.70
  -2  -4 -17  246.48   17.20
   2   4 -17  211.48   17.10
  -2  -4 -17  255.17   17.30
   2  -4 -17  242.88   17.20
   2  -4 -17  239.88   16.90
  -3  -4 -17  114.59    8.40
   3   4 -17  108.19    8.30
   3   4 -17  108.29    7.80
   3  -4 -17   84.09    7.70
   3  -4 -17   85.69    8.10
   3   4  17  114.89    7.50
   4   4 -17   51.89    4.90
   4   4 -17   50.19    4.20
  -4  -4 -17   47.60    4.90
   4   4  17   38.90    3.80
   4  -4 -17   45.70    3.90
   4  -4 -17   54.49    4.80
   5   4 -17  265.87   19.50
   5   4 -17  267.77   19.90
  -5  -4 -17  281.97   20.00
   5   4  17  263.97   19.30
   5  -4 -17  264.27   19.80
   5  -4 -17  264.07   19.60
   6   4 -17   79.89    6.70
   6   4 -17   82.59    7.30
  -6  -4 -17   80.29    7.30
   6  -4 -17   81.29    7.00
   6   4  17   78.89    6.40
   6  -4 -17   75.99    6.80
  -7  -4 -17   17.30    3.30
   7   4 -17   12.40    3.40
   7   4 -17   14.30    2.70
   7   4  17   17.80    2.80
   7  -4 -17   16.80    3.30
   7  -4 -17   24.30    3.50
   8   4 -17    5.20    3.10
  -8  -4 -17   11.70    3.20
   8   4 -17    3.20    2.30
   8  -4 -17    5.60    2.90
   8   4  17    1.60    2.10
   8  -4 -17    5.30    2.80
  -9  -4 -17   11.80    3.50
   9   4 -17   17.70    4.20
   9   4 -17   18.70    3.60
   9  -4 -17    9.90    3.30
   9  -4 -17   21.80    4.10
 -10  -4 -17   -0.50    2.60
  10   4 -17   -3.00    2.30
  10   4 -17    0.70    3.50
  10  -4 -17    2.00    2.90
  10  -4 -17   -2.10    2.60
  11   4 -17    8.80    3.40
  11   4 -17   13.20    4.60
  11  -4 -17   10.20    3.80
   0  -5 -17  122.69   10.10
   0  -5 -17  138.79   10.10
   1   5 -17  309.87   20.50
  -1  -5 -17  305.97   21.20
  -1  -5 -17  322.37   21.20
   1  -5 -17  251.77   20.90
   1  -5 -17  252.87   21.10
  -2  -5 -17   43.70    4.20
  -2  -5 -17   37.10    4.20
   2   5 -17   33.80    4.20
   2   5 -17   33.70    3.30
   2  -5 -17   53.79    4.30
   2  -5 -17   48.30    4.00
   3   5 -17  645.04   47.70
   3   5 -17  666.03   47.20
  -3  -5 -17  653.43   47.70
   3  -5 -17  678.73   47.70
   3  -5 -17  687.53   47.40
   4   5 -17   24.00    2.80
  -4  -5 -17   25.70    3.60
   4   5 -17   21.80    3.60
   4   5  17   30.80    3.60
   4  -5 -17   26.30    2.90
   4  -5 -17   28.60    3.50
  -5  -5 -17   24.10    3.60
   5   5 -17   22.70    3.90
   5   5 -17   27.40    3.20
   5  -5 -17   39.10    4.10
   5   5  17   23.00    3.40
  -6  -5 -17   48.60    5.60
   6   5 -17   53.59    5.70
   6   5 -17   50.49    4.80
   6  -5 -17   54.09    5.50
   7   5 -17  142.49   11.10
   7   5 -17  132.79   11.70
  -7  -5 -17  150.98   11.70
   7  -5 -17  139.89   11.50
   8   5 -17   -1.10    2.90
   8   5 -17    1.00    2.20
  -8  -5 -17    1.60    2.70
   8  -5 -17    4.00    2.90
   9   5 -17   31.20    5.50
   9   5 -17   38.80    4.90
  -9  -5 -17   36.20    5.20
   9  -5 -17   37.50    5.20
  10   5 -17   -0.90    2.50
 -10  -5 -17    1.90    2.90
  10   5 -17    1.30    3.70
  10  -5 -17   -1.80    2.80
   0  -6 -17    1.90    1.80
   0  -6 -17    2.80    1.80
  -1  -6 -17  451.65   33.80
  -1  -6 -17  440.46   33.80
   1  -6 -17  491.95   33.80
   1  -6 -17  490.65   33.80
  -2  -6 -17   18.40    3.00
   2   6 -17   19.20    3.20
  -2  -6 -17   23.60    3.20
   2  -6 -17   16.80    2.70
   2  -6 -17   24.20    3.20
   3   6 -17   58.19    5.10
   3  -6 -17   40.00    4.30
   3  -6 -17   36.90    4.50
   4   6 -17   91.49    7.60
  -4  -6 -17   77.99    7.30
   4   6 -17   82.89    6.90
   4  -6 -17   76.49    6.60
   4  -6 -17   86.39    7.20
   5   6 -17  208.38   15.00
  -5  -6 -17  205.28   15.60
   5   6 -17  202.98   15.70
   5  -6 -17  194.88   15.50
   6   6 -17    7.00    3.00
  -6  -6 -17    6.70    2.70
   6   6 -17    4.50    1.90
   6  -6 -17    5.40    2.60
   7   6 -17   16.60    2.80
  -7  -6 -17   16.40    3.60
   7   6 -17   16.20    4.10
   7  -6 -17   19.40    3.60
   8   6 -17    3.40    3.50
   8   6 -17    0.30    2.20
  -8  -6 -17    2.80    3.00
   8  -6 -17    2.40    2.80
   9   6 -17    9.20    3.00
  -9  -6 -17   14.20    3.80
   9   6 -17    2.00    3.80
   9  -6 -17    6.50    3.50
 -10  -6 -17    0.70    3.00
  10   6 -17    1.20    3.60
  10  -6 -17    0.80    3.10
   0  -7 -17   10.60    2.40
   0  -7 -17   10.80    2.50
  -1  -7 -17  113.09    8.50
  -1  -7 -17  114.49    8.30
   1  -7 -17   86.89    8.20
   1  -7 -17   86.79    8.20
  -2  -7 -17   44.20    4.80
   2   7 -17   39.30    4.80
   2  -7 -17   41.50    4.50
   2  -7 -17   39.60    4.40
  -3  -7 -17  205.38   16.30
   3   7 -17  212.78   16.40
   3  -7 -17  213.48   15.90
   3  -7 -17  221.68   16.20
   4   7 -17    3.50    2.70
  -4  -7 -17    1.00    2.30
   4  -7 -17    8.40    2.40
   4  -7 -17    3.50    1.90
   5   7 -17    4.10    3.00
  -5  -7 -17    4.70    2.60
   5  -7 -17   10.90    2.80
  -6  -7 -17    2.20    2.70
   6   7 -17   -1.50    2.90
   6  -7 -17    2.50    2.40
   7   7 -17   83.89    8.60
  -7  -7 -17   89.69    8.40
   7  -7 -17   82.09    8.10
   8   7 -17    5.90    4.00
  -8  -7 -17    4.30    3.20
   8  -7 -17    9.20    3.40
  -9  -7 -17   16.80    4.20
   9   7 -17   17.60    4.80
   9  -7 -17   22.70    4.40
   0  -8 -17   -1.40    1.80
   0  -8 -17    3.00    2.20
  -1  -8 -17  109.99    9.50
   1   8 -17  117.59    9.70
  -1  -8 -17   99.89    9.20
   1  -8 -17  123.09    9.50
   1  -8 -17  122.19    9.40
   2   8 -17   35.60    5.10
  -2  -8 -17   59.79    5.40
   2  -8 -17   42.60    4.80
   2  -8 -17   42.60    5.00
   3   8 -17   28.10    4.20
  -3  -8 -17   22.50    3.80
   3  -8 -17   22.30    3.60
   3  -8 -17   21.40    3.30
   4   8 -17    8.10    3.30
  -4  -8 -17    3.90    2.70
   4  -8 -17    4.60    2.20
   4  -8 -17    7.70    2.60
   5   8 -17   79.59    8.10
  -5  -8 -17   84.29    7.90
   5  -8 -17   78.29    7.50
   6   8 -17    0.00    3.30
  -6  -8 -17    1.20    2.70
   6  -8 -17    1.00    2.60
   7   8 -17    3.40    3.90
  -7  -8 -17    3.70    3.20
   7  -8 -17   13.40    3.40
  -8  -8 -17    5.70    3.40
   8   8 -17    4.80    4.10
   8  -8 -17    4.20    3.00
   0  -9 -17   36.70    4.70
   0  -9 -17   30.80    4.20
  -1  -9 -17   85.39    7.60
   1   9 -17   85.19    7.80
   1  -9 -17   65.89    6.90
   1  -9 -17   74.39    7.40
   2   9 -17   13.30    3.70
  -2  -9 -17   21.10    3.80
   2  -9 -17   26.10    3.60
   2  -9 -17   18.70    3.60
   3   9 -17  143.39   12.10
  -3  -9 -17  137.59   11.80
   3  -9 -17  150.18   11.50
   3  -9 -17  136.09   11.40
  -4  -9 -17   18.40    3.90
   4   9 -17   12.90    4.10
   4  -9 -17   21.90    3.40
   4  -9 -17   16.00    3.50
  -5  -9 -17   13.70    3.60
   5   9 -17    5.90    3.90
   5  -9 -17   19.70    3.50
   6   9 -17   12.40    4.40
  -6  -9 -17    7.60    3.40
   6  -9 -17    6.40    3.10
   7   9 -17   39.80    6.50
  -7  -9 -17   45.80    6.20
   0 -10 -17    1.90    2.90
  -1 -10 -17   62.99    6.90
   1  10 -17   59.79    7.20
   1 -10 -17   66.59    6.60
   1 -10 -17   67.89    6.80
   2  10 -17    1.00    3.20
  -2 -10 -17    1.40    2.90
   2 -10 -17    4.20    2.90
  -3 -10 -17   11.30    3.50
   3  10 -17   14.70    4.30
   3 -10 -17   11.50    3.20
  -4 -10 -17    5.60    3.40
   4  10 -17   11.60    4.20
   4 -10 -17    7.70    2.80
   5  10 -17   44.60    6.60
  -5 -10 -17   36.60    5.60
   6  10 -17    0.60    3.80
  -6 -10 -17   -3.30    2.90
   0 -11 -17    4.80    3.20
   0  11 -17    1.10    3.30
   1  11 -17   22.10    4.90
  -1 -11 -17   21.20    4.50
   1 -11 -17   18.10    3.90
  -2 -11 -17    5.60    3.40
   2  11 -17    3.70    3.70
   2 -11 -17    6.00    3.20
   3  11 -17   27.10    5.40
  -3 -11 -17   32.40    5.40
   3 -11 -17   35.80    4.80
  -4 -11 -17    1.40    3.40
   4  11 -17    4.50    4.00
   4 -11 -17    4.50    3.80
  -5 -11 -17    1.80    3.30
   5  11 -17    2.60    4.00
   0  12 -17    0.40    3.50
   0 -12 -17    2.90    3.20
  -1 -12 -17   22.00    4.80
   1  12 -17   30.80    5.60
   1 -12 -17   31.90    5.20
   2  12 -17   18.20    4.70
  -2 -12 -17   12.70    4.20
   2 -12 -17   10.70    3.80
   0   0 -18  855.11   60.49
   0   0 -18  853.81   60.19
   1   0 -18  560.94   39.50
   1   0 -18  556.04   39.70
  -1   0 -18  558.34   39.70
  -2   0 -18  474.05   33.70
   2   0 -18  471.35   33.50
   2   0 -18  470.85   33.70
   3   0 -18  445.36   31.50
   3   0 -18  432.66   31.30
   4   0 -18  598.94   42.80
   4   0 -18  604.04   42.90
   5   0 -18   10.80    2.40
   5   0 -18   19.40    2.60
   6   0 -18  133.79   10.40
   6   0 -18  130.39   10.30
   7   0 -18   67.39    6.50
   7   0 -18   72.29    6.30
   8   0 -18   21.50    3.50
   8   0 -18   20.00    3.70
   9   0 -18   39.10    5.40
  -9   0 -18   37.40    5.20
   9   0 -18   36.60    4.90
  10   0 -18   11.60    3.40
 -10   0 -18   14.10    3.70
  10   0 -18   14.60    4.10
  11   0 -18    5.70    3.80
  11   0 -18    2.30    3.50
   0  -1 -18    3.50    1.30
   0   1 -18    4.80    1.20
  -1  -1 -18  415.66   29.40
   1   1 -18  394.86   29.10
   1   1 -18  390.76   29.20
   1  -1 -18  431.06   29.40
  -1   1 -18  400.06   29.20
   1  -1 -18  426.86   29.00
  -2  -1 -18  379.16   27.90
   2   1 -18  409.86   27.80
   2   1 -18  419.56   27.90
   2  -1 -18  364.96   27.90
   2  -1 -18  366.56   27.60
  -2   1 -18  412.76   27.90
   2  -1 -18  374.06   27.70
   3   1 -18   58.39    4.80
   3   1 -18   57.89    4.70
   3  -1 -18   54.39    4.60
   3  -1 -18   58.19    4.90
   3  -1 -18   53.89    4.30
   4   1 -18   82.69    6.70
   4   1 -18   81.49    6.70
   4  -1 -18   88.59    6.80
   4  -1 -18   80.99    6.60
   5   1 -18  596.04   41.50
   5   1 -18  579.64   41.50
   5  -1 -18  589.14   41.40
   5  -1 -18  553.04   41.50
   6   1 -18   10.00    2.40
   6   1 -18    4.20    2.00
   6  -1 -18    9.00    2.20
   6  -1 -18    7.10    2.20
   6   1  18    6.50    1.80
   7   1 -18    6.60    2.20
   7   1 -18    0.10    2.20
  -7  -1 -18    2.90    2.40
   7  -1 -18    7.30    2.40
   7   1  18    1.10    1.70
   7  -1 -18    5.10    2.20
   8   1 -18  105.99    8.60
   8   1 -18  104.19    8.90
  -8  -1 -18   88.39    8.80
   8  -1 -18   98.89    8.70
   8   1  18  102.69    8.40
   8  -1 -18   96.59    8.70
   9   1 -18   33.00    4.30
   9   1 -18   26.30    4.80
  -9  -1 -18   33.00    4.70
   9   1  18   28.70    4.20
   9  -1 -18   23.60    4.40
   9  -1 -18   35.20    4.70
 -10  -1 -18    5.10    3.00
  10   1 -18    5.90    3.50
  10   1 -18    7.90    3.10
  10  -1 -18    1.00    3.10
 -10   1 -18   -1.90    2.80
  10   1  18    5.80    2.80
  10  -1 -18    6.30    3.10
  11   1 -18   15.10    4.00
  11   1 -18   21.60    4.90
  11  -1 -18   18.90    4.50
  11  -1 -18   14.40    4.40
   0  -2 -18  793.22   55.09
   0   2 -18  768.52   54.79
   0  -2 -18  764.12   54.99
   1   2 -18  578.94   41.10
  -1  -2 -18  575.94   41.30
   1   2 -18  583.54   41.10
  -1  -2 -18  590.74   41.30
   1  -2 -18  584.74   41.30
   1  -2 -18  574.14   41.10
  -1   2 -18  563.04   41.00
  -2  -2 -18  183.88   14.00
   2   2 -18  189.38   13.90
   2   2 -18  194.28   13.80
  -2  -2 -18  178.68   14.10
   2  -2 -18  192.78   14.00
   2  -2 -18  191.08   13.60
   2  -2 -18  193.18   13.70
  -3  -2 -18  715.73   51.39
   3   2 -18  692.23   51.09
   3   2 -18  704.63   51.09
   3  -2 -18  746.53   50.89
   3  -2 -18  731.53   50.99
   3  -2 -18  726.43   51.19
  -4  -2 -18  378.76   28.50
   4   2 -18  409.96   28.40
   4   2 -18  426.76   28.30
   4  -2 -18  369.06   28.10
   4   2  18  408.86   28.00
   4  -2 -18  376.66   27.80
   4  -2 -18  382.46   28.40
   5   2 -18   64.89    6.00
  -5  -2 -18   68.79    6.20
   5   2 -18   69.89    5.90
   5  -2 -18   73.79    5.80
   5  -2 -18   65.69    5.90
   5   2  18   64.49    5.40
   6   2 -18   30.70    4.00
  -6  -2 -18   34.80    4.30
   6   2 -18   29.00    3.70
   6   2  18   29.50    3.30
   6  -2 -18   37.60    3.90
   6  -2 -18   36.60    3.80
   7   2 -18   66.39    6.30
   7   2 -18   74.19    6.80
  -7  -2 -18   68.99    6.90
   7   2  18   77.39    6.20
   7  -2 -18   72.59    6.60
   7  -2 -18   68.89    6.60
  -8  -2 -18    2.90    2.80
   8   2 -18    3.60    2.30
   8   2 -18    7.40    3.00
   8   2  18    1.70    1.90
   8  -2 -18    8.20    2.80
   8  -2 -18    3.90    2.60
  -9  -2 -18   39.70    5.30
   9   2 -18   35.30    4.80
   9   2 -18   38.50    5.40
   9  -2 -18   43.00    5.30
   9  -2 -18   34.20    5.10
   9   2  18   39.80    4.90
  10   2 -18   11.30    3.30
  10   2 -18   12.50    4.10
 -10  -2 -18   11.30    3.40
  10   2  18    9.60    3.10
  10  -2 -18   14.30    3.90
  10  -2 -18   11.80    3.80
  11   2 -18    5.80    3.90
  11   2 -18    1.50    3.20
  11  -2 -18   11.70    3.70
  11  -2 -18    7.40    3.80
   0  -3 -18    6.80    1.60
   0  -3 -18    2.70    1.30
  -1  -3 -18  480.55   35.20
   1   3 -18  489.35   34.90
  -1  -3 -18  477.45   35.20
   1   3 -18  489.55   35.10
   1  -3 -18  497.55   35.20
   1  -3 -18  492.65   35.00
  -1   3 -18  512.25   34.90
  -2  -3 -18  401.36   28.50
   2   3 -18  398.66   28.40
  -2  -3 -18  407.46   28.50
   2   3 -18  406.46   28.20
   2  -3 -18  381.06   28.10
   2  -3 -18  371.26   28.40
   3   3 -18   67.99    5.70
  -3  -3 -18   79.49    6.00
   3   3 -18   71.19    5.50
   3  -3 -18   61.19    5.30
   3   3  18   72.69    4.90
   3  -3 -18   55.49    5.20
   3  -3 -18   62.99    5.70
   4   3 -18  322.67   22.70
  -4  -3 -18  304.37   23.10
   4   3 -18  305.87   22.90
   4   3  18  299.07   22.40
   4  -3 -18  318.27   22.40
   4  -3 -18  324.27   23.00
   4  -3 -18  325.87   22.70
  -5  -3 -18  376.46   28.20
   5   3 -18  402.26   27.90
   5   3 -18  405.86   28.10
   5  -3 -18  363.76   27.90
   5  -3 -18  367.46   28.10
   5   3  18  401.96   27.60
   6   3 -18   31.80    3.70
  -6  -3 -18   32.60    4.10
   6   3 -18   36.70    4.20
   6  -3 -18   22.80    3.60
   6  -3 -18   33.20    3.90
   6   3  18   28.90    3.20
   7   3 -18   10.50    3.00
   7   3 -18    6.20    2.20
  -7  -3 -18    6.70    2.70
   7  -3 -18    9.40    2.50
   7   3  18    9.10    2.10
   7  -3 -18    8.20    2.50
   8   3 -18  124.49   10.10
  -8  -3 -18  117.19   10.10
   8   3 -18  123.29    9.60
   8   3  18  109.39    9.30
   8  -3 -18  109.69    9.70
   8  -3 -18  106.69    9.60
  -9  -3 -18   20.90    4.10
   9   3 -18   24.40    3.90
   9   3 -18   26.20    4.70
   9  -3 -18   22.00    4.10
   9  -3 -18   17.40    3.90
   9   3  18   20.80    3.50
 -10  -3 -18    2.10    2.90
  10   3 -18   -0.30    2.50
  10   3 -18   -0.50    3.30
  10  -3 -18    2.70    3.10
  10  -3 -18    2.70    3.00
  11   3 -18   13.90    4.60
  11   3 -18   12.90    3.60
  11  -3 -18   11.90    4.30
  11  -3 -18   16.70    4.60
   0  -4 -18  385.26   28.70
   0   4 -18  425.16   28.30
   0  -4 -18  381.06   28.60
   1   4 -18  187.18   13.90
   1   4 -18  189.18   13.50
  -1  -4 -18  198.38   14.00
  -1  -4 -18  193.58   14.00
   1  -4 -18  176.48   14.00
   1  -4 -18  178.28   13.80
   2   4 -18  147.59   10.10
  -2  -4 -18  114.49    9.90
  -2  -4 -18  122.89   10.00
   2   4 -18  132.79    9.50
   2  -4 -18  124.79    9.70
   2  -4 -18  131.79   10.00
   3   4 -18  172.38   14.00
   3   4 -18  165.48   14.40
  -3  -4 -18  206.78   14.60
   3  -4 -18  211.18   14.50
   3  -4 -18  209.98   14.10
  -4  -4 -18  163.08   12.80
   4   4 -18  177.58   12.80
   4   4 -18  183.48   12.30
   4  -4 -18  144.19   12.60
   4  -4 -18  150.28   12.00
   4   4  18  172.78   12.00
   5   4 -18    5.70    1.80
   5   4 -18    7.90    2.50
  -5  -4 -18    5.50    2.30
   5  -4 -18    7.20    2.20
   5   4  18    7.40    1.50
   6   4 -18   29.40    3.50
   6   4 -18   25.40    3.90
  -6  -4 -18   21.90    3.80
   6  -4 -18   31.10    4.00
   6   4  18   25.90    3.10
   6  -4 -18   32.50    3.80
   7   4 -18   62.49    6.30
   7   4 -18   67.19    7.10
  -7  -4 -18   80.09    7.20
   7  -4 -18   73.39    6.90
   7   4  18   78.59    6.50
   7  -4 -18   75.99    6.80
  -8  -4 -18   12.20    3.40
   8   4 -18    7.40    3.40
   8   4 -18   11.50    2.80
   8  -4 -18   10.30    3.20
   8  -4 -18   12.80    3.20
  -9  -4 -18   18.80    4.10
   9   4 -18   19.60    4.30
   9   4 -18   16.30    3.50
   9  -4 -18   15.90    3.70
   9  -4 -18   25.00    4.20
 -10  -4 -18    9.00    3.60
  10   4 -18   14.60    4.50
  10   4 -18    7.40    3.30
  10  -4 -18   19.00    4.10
  10  -4 -18   17.60    4.10
   0  -5 -18    1.90    1.80
   0  -5 -18    4.00    1.70
   1   5 -18  689.83   51.79
  -1  -5 -18  732.83   52.49
   1   5 -18  698.63   52.39
  -1  -5 -18  745.93   52.39
   1  -5 -18  770.72   52.29
   1  -5 -18  776.22   52.49
   2   5 -18  106.89    7.60
   2   5 -18   98.39    6.80
  -2  -5 -18   80.89    7.40
  -2  -5 -18   79.49    7.40
   2  -5 -18   81.49    7.10
   2  -5 -18   85.99    7.40
   3   5 -18   34.20    3.10
   3   5 -18   39.70    4.20
   3  -5 -18   28.60    3.30
   3  -5 -18   25.60    3.60
   4   5 -18  161.08   12.30
   4   5 -18  158.88   11.60
  -4  -5 -18  145.79   12.10
   4  -5 -18  157.88   12.10
   4  -5 -18  151.98   11.50
   5   5 -18  252.07   19.80
  -5  -5 -18  268.17   19.90
   5   5 -18  272.47   19.30
   5  -5 -18  265.37   19.80
   6   5 -18   32.20    4.40
   6   5 -18   29.20    3.40
  -6  -5 -18   25.70    4.00
   6  -5 -18   22.50    3.70
   7   5 -18   26.70    3.60
   7   5 -18   27.40    4.60
  -7  -5 -18   34.00    4.80
   7  -5 -18   32.90    4.50
   8   5 -18   46.40    6.10
   8   5 -18   39.90    4.80
  -8  -5 -18   36.80    5.20
   8  -5 -18   39.10    5.40
   9   5 -18   14.70    3.40
   9   5 -18   15.60    4.50
  -9  -5 -18   21.90    4.10
   9  -5 -18   12.40    3.70
 -10  -5 -18   -1.60    2.90
  10   5 -18    1.80    3.60
  10   5 -18    0.80    2.60
  10  -5 -18    2.20    3.00
   0  -6 -18  640.74   45.30
   0  -6 -18  625.34   45.40
  -1  -6 -18   90.09    6.90
  -1  -6 -18   76.99    6.80
   1   6 -18   87.19    7.00
   1  -6 -18   68.09    6.50
   1  -6 -18   68.89    6.60
   2   6 -18    4.30    2.30
  -2  -6 -18   -1.00    1.90
  -2  -6 -18    3.00    2.00
   2  -6 -18    0.70    1.80
   2  -6 -18    2.70    1.70
  -3  -6 -18  103.79    8.70
   3   6 -18   89.79    8.60
   3  -6 -18  108.69    8.60
   3  -6 -18  110.79    8.20
   4   6 -18  106.69    7.80
  -4  -6 -18   88.69    7.60
   4  -6 -18   78.69    7.30
   4  -6 -18   71.89    6.70
   5   6 -18    3.00    1.80
  -5  -6 -18    4.40    2.40
   5   6 -18    7.00    2.90
   5  -6 -18    4.50    2.30
   6   6 -18   54.49    6.20
   6   6 -18   47.70    5.00
  -6  -6 -18   60.39    6.10
   6  -6 -18   56.09    5.90
   7   6 -18   50.39    5.10
   7   6 -18   45.00    6.20
  -7  -6 -18   61.49    6.30
   7  -6 -18   50.29    6.00
   8   6 -18    4.20    3.60
   8   6 -18    2.10    2.30
  -8  -6 -18    6.50    3.20
   8  -6 -18    0.80    2.90
   9   6 -18   11.90    4.40
  -9  -6 -18   11.20    3.70
   9  -6 -18   10.90    3.70
  10   6 -18    5.10    4.10
 -10  -6 -18    8.80    3.50
  10  -6 -18    6.20    3.60
   0  -7 -18    5.50    2.20
  -1  -7 -18  139.79   11.10
  -1  -7 -18  136.19   11.10
   1   7 -18  140.09   11.30
   1  -7 -18  144.79   11.10
   1  -7 -18  140.39   11.00
   2   7 -18   96.29    7.80
  -2  -7 -18   84.89    7.60
   2  -7 -18   84.89    7.40
   2  -7 -18   81.39    7.30
   3   7 -18   33.80    4.20
  -3  -7 -18   21.70    3.70
   3  -7 -18   20.70    3.20
   3  -7 -18   25.90    3.70
   4   7 -18  105.19    9.30
  -4  -7 -18   94.19    9.10
   4  -7 -18  114.79    9.00
   4  -7 -18  110.19    8.50
   5   7 -18   88.19    8.80
  -5  -7 -18   95.19    8.70
   5  -7 -18  103.09    8.50
  -6  -7 -18   34.10    4.80
   6   7 -18   39.80    5.40
   6  -7 -18   28.30    4.40
   7   7 -18    9.50    3.80
  -7  -7 -18   10.40    3.50
   7  -7 -18    7.90    3.20
   8   7 -18   20.50    4.90
  -8  -7 -18   21.70    4.40
   8  -7 -18   25.10    4.40
  -9  -7 -18   10.80    3.80
   9   7 -18    3.30    4.10
   9  -7 -18    9.00    3.50
   0  -8 -18  145.79   11.40
   0  -8 -18  135.99   11.10
   1   8 -18   45.70    5.10
  -1  -8 -18   45.10    4.90
  -1  -8 -18   44.80    4.70
   1  -8 -18   31.10    4.30
   1  -8 -18   30.50    4.40
   2   8 -18    3.40    2.70
  -2  -8 -18    2.70    2.50
   2  -8 -18    1.60    2.30
   2  -8 -18    6.90    2.40
   3   8 -18   75.19    8.30
  -3  -8 -18   92.89    8.30
   3  -8 -18   98.69    8.10
   3  -8 -18   95.99    7.90
   4   8 -18   16.00    3.70
  -4  -8 -18   11.10    3.10
   4  -8 -18    9.50    2.50
   4  -8 -18   10.70    2.90
  -5  -8 -18    4.60    3.00
   5   8 -18    2.70    3.30
   5  -8 -18   10.20    2.90
  -6  -8 -18   17.90    3.90
   6   8 -18   17.30    4.40
   6  -8 -18   16.60    3.70
   7   8 -18   28.20    5.40
  -7  -8 -18   29.80    5.00
   7  -8 -18   33.00    4.90
  -8  -8 -18    2.40    3.10
   8   8 -18    8.90    4.20
   8  -8 -18    0.80    2.90
   0  -9 -18    5.00    2.70
   0  -9 -18    4.70    2.40
  -1  -9 -18  115.89   10.30
   1   9 -18  106.79   10.30
   1  -9 -18  123.69   10.30
   1  -9 -18  128.69   10.00
  -2  -9 -18   25.40    4.30
   2   9 -18   28.40    4.60
   2  -9 -18   25.80    3.90
   2  -9 -18   22.20    3.80
  -3  -9 -18   11.40    3.30
   3   9 -18   13.00    3.70
   3  -9 -18    5.10    2.70
   3  -9 -18    6.40    2.60
  -4  -9 -18   26.60    4.80
   4   9 -18   44.20    5.90
   4  -9 -18   36.80    4.90
   4  -9 -18   38.90    4.50
  -5  -9 -18   57.79    7.00
   5   9 -18   67.29    7.80
   5  -9 -18   63.99    6.80
   6   9 -18   11.90    4.20
  -6  -9 -18    5.70    3.30
   6  -9 -18    5.60    3.00
   7   9 -18   10.40    4.40
  -7  -9 -18    9.20    3.80
   7  -9 -18   17.40    4.50
   0 -10 -18  145.39   12.20
   1  10 -18    5.50    3.40
  -1 -10 -18   12.10    3.40
   1 -10 -18    7.00    3.10
   1 -10 -18    7.90    2.60
   2  10 -18    3.00    3.40
  -2 -10 -18    2.50    2.80
   2 -10 -18    6.80    3.50
   2 -10 -18    1.50    2.70
  -3 -10 -18   25.10    4.60
   3  10 -18   25.20    5.10
   3 -10 -18   30.00    4.40
  -4 -10 -18   15.40    4.00
   4  10 -18   22.00    5.00
   4 -10 -18   15.60    3.40
  -5 -10 -18    3.00    3.30
   5  10 -18    5.20    4.10
  -6 -10 -18    9.40    4.00
   6  10 -18   24.20    5.20
   0  11 -18    1.90    3.60
   0 -11 -18    3.50    3.10
   1  11 -18   17.70    4.70
  -1 -11 -18   26.30    4.80
   1 -11 -18   21.50    4.30
   2  11 -18    7.80    4.00
  -2 -11 -18    6.10    3.50
   2 -11 -18    5.80    3.30
  -3 -11 -18    7.90    3.70
   3  11 -18    5.10    3.90
   3 -11 -18    7.30    3.10
  -4 -11 -18   11.70    3.90
   4  11 -18   12.60    4.50
   0 -12 -18   15.80    4.20
   0  12 -18   20.40    4.90
  -1 -12 -18   20.60    4.40
   1  12 -18   16.10    4.60
  -1  12 -18   16.50    4.50
   1 -12 -18   10.30    3.80
   0   0 -19   10.40    1.20
   0   0 -19    7.30    1.60
  -1   0 -19  159.28   11.90
   1   0 -19  167.18   12.00
   1   0 -19  157.78   11.60
   2   0 -19 1431.46  100.69
  -2   0 -19 1436.66  100.69
   2   0 -19 1411.26  100.49
   3   0 -19    5.60    1.30
   3   0 -19    2.10    1.50
   4   0 -19  881.31   62.29
   4   0 -19  873.81   62.19
   5   0 -19   26.50    3.40
   5   0 -19   28.50    3.30
   6   0 -19   78.49    6.70
   6   0 -19   75.39    6.70
   7   0 -19   25.60    3.80
   7   0 -19   28.80    4.00
   8   0 -19  249.18   19.20
   8   0 -19  260.27   19.40
   9   0 -19    4.00    3.00
   9   0 -19    6.90    3.00
  -9   0 -19   -0.30    2.80
 -10   0 -19   -2.20    2.70
  10   0 -19   -0.90    2.80
  10   0 -19    2.40    3.30
  11   0 -19    1.00    3.40
  11   0 -19   -5.90    3.10
   0  -1 -19 1119.29   76.69
   0   1 -19 1077.99   76.59
   0   1 -19 1055.39   76.49
  -1  -1 -19  298.87   21.30
   1   1 -19  293.57   21.00
   1   1 -19  297.17   21.20
  -1   1 -19  298.77   21.20
   1  -1 -19  287.37   20.80
   1  -1 -19  287.97   21.30
   2   1 -19   48.00    4.70
   2   1 -19   52.89    4.60
  -2  -1 -19   51.49    4.80
   2  -1 -19   59.79    4.90
   2  -1 -19   61.49    4.60
  -2   1 -19   57.99    4.70
   2  -1 -19   61.69    4.40
   3   1 -19   42.10    4.00
   3   1 -19   47.70    4.20
   3  -1 -19   48.00    3.70
   3  -1 -19   46.60    3.90
   3  -1 -19   45.50    4.30
   4   1 -19  526.35   38.10
   4   1 -19  529.75   38.10
   4  -1 -19  541.55   38.20
   4  -1 -19  534.85   38.00
   5   1 -19    3.70    1.90
   5   1 -19    5.70    1.90
   5  -1 -19    5.00    1.80
   5  -1 -19    2.10    1.70
   6   1 -19   38.70    4.30
   6   1 -19   32.20    4.10
   6  -1 -19   43.20    4.10
   6  -1 -19   35.10    4.20
   7   1 -19    4.30    2.40
   7   1 -19    5.50    2.30
  -7  -1 -19    4.40    2.60
   7   1  19    2.80    1.90
   7  -1 -19    5.20    2.40
   7  -1 -19    5.10    2.30
  -8  -1 -19   -0.10    2.50
   8   1 -19    7.30    2.50
   8   1 -19    5.70    2.70
   8  -1 -19    7.40    2.80
   8  -1 -19    1.50    2.40
   8   1  19    3.40    2.10
   9   1 -19    9.20    3.00
   9   1 -19    8.30    3.40
  -9  -1 -19    5.20    3.00
   9  -1 -19    3.70    3.00
   9  -1 -19    6.50    3.10
  10   1 -19   47.10    5.90
 -10  -1 -19   42.30    5.70
  10   1 -19   47.00    6.30
 -10   1 -19   38.90    5.70
  10  -1 -19   47.30    5.70
  10  -1 -19   49.50    6.30
  11   1 -19    1.90    3.30
  11   1 -19    5.70    3.90
  11  -1 -19    3.50    3.60
  11  -1 -19    2.80    3.60
  -1  -2 -19   54.79    5.00
   1   2 -19   58.99    4.70
  -1  -2 -19   60.29    5.00
   1   2 -19   54.29    4.70
   1  -2 -19   66.59    5.10
   1  -2 -19   63.69    4.90
  -1   2 -19   53.09    4.70
  -2  -2 -19 1257.77   88.49
   2   2 -19 1269.47   88.19
   2   2 -19 1302.27   88.19
  -2  -2 -19 1245.18   88.39
   2  -2 -19 1218.48   88.39
   2  -2 -19 1224.18   88.09
   2  -2 -19 1225.58   87.99
   3   2 -19   95.89    7.30
  -3  -2 -19   84.39    7.50
   3   2 -19  101.69    7.30
   3  -2 -19   90.09    7.00
   3  -2 -19   91.19    7.50
   3  -2 -19   87.19    6.80
   4   2 -19  710.13   50.79
   4   2 -19  732.83   50.69
  -4  -2 -19  672.73   50.99
   4  -2 -19  723.73   50.59
   4  -2 -19  722.83   50.89
   5   2 -19   10.40    2.30
  -5  -2 -19    7.30    2.50
   5   2 -19    6.40    2.10
   5  -2 -19    8.30    2.00
   5   2  19   11.10    1.70
   5  -2 -19    8.40    2.10
   6   2 -19   62.29    5.90
  -6  -2 -19   60.59    6.10
   6   2 -19   61.19    5.70
   6   2  19   63.79    5.30
   6  -2 -19   61.29    5.70
   6  -2 -19   63.89    5.70
   7   2 -19    7.40    2.80
  -7  -2 -19    7.10    2.70
   7   2 -19   10.30    2.50
   7   2  19    9.80    2.20
   7  -2 -19    9.30    2.50
   7  -2 -19    8.60    2.50
   8   2 -19  186.98   14.50
   8   2 -19  196.08   14.90
  -8  -2 -19  178.08   14.90
   8  -2 -19  181.18   14.60
   8  -2 -19  193.48   14.70
   8   2  19  186.08   14.30
   9   2 -19    1.20    3.10
   9   2 -19    2.60    2.70
  -9  -2 -19    4.00    3.10
   9   2  19    1.70    2.30
   9  -2 -19    6.20    3.20
   9  -2 -19    1.90    2.70
 -10  -2 -19    1.60    2.90
  10   2 -19    1.30    3.30
  10   2 -19    5.70    3.20
  10  -2 -19   -1.50    2.90
  10  -2 -19    3.40    3.10
  10   2  19    1.10    3.60
  11   2 -19    0.60    3.70
 -11  -2 -19    2.40    4.30
  11   2 -19    0.30    3.10
  11  -2 -19   -2.20    3.10
  11  -2 -19    1.40    3.30
   0  -3 -19 1076.49   75.39
   0  -3 -19 1063.59   75.29
   0   3 -19 1049.20   74.99
   1   3 -19   39.00    3.40
   1   3 -19   35.80    3.20
  -1  -3 -19   36.30    3.70
  -1  -3 -19   38.50    3.70
  -1   3 -19   32.90    3.10
   1  -3 -19   35.80    3.70
   1  -3 -19   33.70    3.40
   2   3 -19  115.59    8.90
  -2  -3 -19  114.19    9.20
  -2  -3 -19  113.19    9.30
   2   3 -19  114.99    9.10
   2  -3 -19  125.49    8.90
   2  -3 -19  127.59    9.30
   3   3 -19    6.30    1.60
   3   3 -19    3.10    1.80
  -3  -3 -19    3.30    1.90
   3  -3 -19    3.40    1.20
   3  -3 -19    5.20    1.90
   3  -3 -19    2.80    1.20
  -4  -3 -19  500.95   34.60
   4   3 -19  489.75   34.10
   4   3 -19  491.95   34.40
   4  -3 -19  459.15   33.80
   4   3  19  505.25   33.80
   4  -3 -19  455.65   34.10
   4  -3 -19  438.16   34.30
  -5  -3 -19   10.20    2.70
   5   3 -19   11.80    2.20
   5   3 -19   12.00    2.50
   5  -3 -19    8.80    2.00
   5   3  19   14.30    1.80
   5  -3 -19    7.60    2.40
   6   3 -19   84.59    7.70
  -6  -3 -19   85.19    7.80
   6   3 -19   87.59    7.40
   6  -3 -19   85.39    7.60
   6   3  19   87.89    7.00
   6  -3 -19  100.89    7.50
   7   3 -19   10.50    3.00
   7   3 -19   10.30    2.60
  -7  -3 -19    6.70    2.80
   7  -3 -19   10.30    2.80
   7   3  19    7.30    2.10
   7  -3 -19   14.10    2.90
   8   3 -19    8.70    2.70
  -8  -3 -19    8.30    3.20
   8   3 -19   10.70    3.40
   8  -3 -19   10.60    2.90
   8   3  19    6.30    2.50
   8  -3 -19   11.40    3.00
   9   3 -19   -1.60    2.50
  -9  -3 -19    3.90    3.10
   9   3 -19    3.50    3.30
   9  -3 -19    6.70    3.00
   9  -3 -19    0.70    2.70
  10   3 -19   20.50    4.90
 -10  -3 -19   19.50    4.40
  10   3 -19   22.70    4.30
  10  -3 -19   27.50    4.40
  10  -3 -19   30.10    4.80
  11   3 -19   -0.90    3.70
  11   3 -19    2.20    3.10
  11  -3 -19    0.90    3.20
  11  -3 -19    1.90    3.20
   0  -4 -19   10.00    2.10
  -1  -4 -19   11.10    2.40
   1   4 -19   14.00    2.20
  -1  -4 -19   13.00    2.30
   1   4 -19   17.20    1.80
   1  -4 -19   11.60    2.10
   1  -4 -19   12.20    2.30
   2   4 -19  385.16   28.80
  -2  -4 -19  412.86   28.90
   2   4 -19  395.46   28.50
  -2  -4 -19  412.06   29.00
   2  -4 -19  402.16   28.60
   2  -4 -19  390.86   28.90
   3   4 -19    1.50    1.30
   3   4 -19    4.10    2.00
  -3  -4 -19    4.80    2.10
   3  -4 -19    2.10    1.80
   3  -4 -19    2.90    1.30
   4   4 -19  240.38   19.30
   4   4 -19  260.57   19.00
  -4  -4 -19  246.38   19.40
   4  -4 -19  284.67   18.80
   4  -4 -19  267.87   19.40
   5   4 -19   10.20    2.70
  -5  -4 -19   15.60    3.00
   5   4 -19    9.90    2.20
   5  -4 -19   13.90    2.70
  -6  -4 -19   81.59    7.70
   6   4 -19   89.29    7.70
   6   4 -19   86.29    7.20
   6  -4 -19   86.89    7.50
   6  -4 -19   82.59    7.20
   7   4 -19    8.80    2.40
  -7  -4 -19    5.30    2.80
   7   4 -19   10.10    3.20
   7  -4 -19    7.40    2.50
   7  -4 -19    6.00    2.70
  -8  -4 -19  123.69   10.80
   8   4 -19  129.79   10.90
   8   4 -19  123.99   10.20
   8  -4 -19  119.29   10.50
   8  -4 -19  129.19   10.70
   9   4 -19   -3.90    2.20
  -9  -4 -19    3.40    3.10
   9   4 -19    4.80    3.40
   9  -4 -19   -0.60    2.50
   9  -4 -19    3.40    3.10
 -10  -4 -19    1.80    3.00
  10   4 -19   -0.50    2.60
  10   4 -19    3.00    3.70
  10  -4 -19   -0.40    2.80
  10  -4 -19    2.00    3.30
   0  -5 -19 1323.57   92.99
   0  -5 -19 1303.77   93.09
  -1  -5 -19   23.20    3.30
   1   5 -19   17.50    2.10
  -1  -5 -19   32.80    3.50
   1   5 -19   23.30    3.10
   1  -5 -19   24.60    3.00
   1  -5 -19   29.00    3.40
   2   5 -19  130.99   10.30
  -2  -5 -19  117.99   10.20
   2   5 -19  128.69    9.60
  -2  -5 -19  118.79   10.20
   2  -5 -19  135.79   10.30
   2  -5 -19  147.59   10.00
  -3  -5 -19   31.70    3.80
   3   5 -19   22.20    2.70
   3   5 -19   20.70    3.50
   3  -5 -19   30.10    3.10
   3  -5 -19   33.90    3.70
  -4  -5 -19  298.57   20.90
   4   5 -19  302.07   20.30
   4   5 -19  302.27   20.90
   4  -5 -19  242.38   20.70
   4  -5 -19  259.17   20.20
  -5  -5 -19    1.50    2.30
   5   5 -19    3.60    1.70
   5   5 -19    5.30    2.60
   5  -5 -19    9.40    2.60
   6   5 -19  106.09    8.90
  -6  -5 -19  112.99    9.70
   6   5 -19  111.49    9.70
   6  -5 -19  125.29    9.60
   7   5 -19    2.60    2.00
   7   5 -19    5.80    3.20
  -7  -5 -19    5.50    2.80
   7  -5 -19    4.40    2.80
   8   5 -19    5.90    2.50
  -8  -5 -19    3.70    3.10
   8   5 -19    6.80    3.40
   8  -5 -19    7.10    3.10
   9   5 -19    2.20    2.50
  -9  -5 -19   -1.90    2.90
   9   5 -19    0.80    3.40
   9  -5 -19    1.10    3.00
  10   5 -19   12.30    3.60
  10   5 -19   12.90    4.50
 -10  -5 -19    9.80    3.60
  10  -5 -19   10.30    4.00
  -1  -6 -19   19.40    3.00
  -1  -6 -19   14.50    2.90
   1   6 -19   21.90    3.10
   1  -6 -19   14.60    2.80
   1  -6 -19   13.90    2.60
  -2  -6 -19  205.28   15.30
   2   6 -19  193.08   15.30
  -2  -6 -19  209.78   15.30
   2  -6 -19  200.48   15.30
   2  -6 -19  197.28   15.00
   3   6 -19    8.50    2.70
  -3  -6 -19    5.60    2.40
   3  -6 -19    6.00    1.90
   3  -6 -19    9.60    2.50
  -4  -6 -19  127.69   11.50
   4   6 -19  136.19   11.70
   4  -6 -19  154.88   11.00
   4  -6 -19  154.88   11.60
  -5  -6 -19   22.00    3.70
   5   6 -19   18.50    3.70
   5  -6 -19   22.90    3.60
   6   6 -19   68.99    6.70
  -6  -6 -19   54.59    6.30
   6  -6 -19   51.99    6.20
  -7  -6 -19    4.20    3.00
   7   6 -19    3.00    3.30
   7   6 -19    6.30    3.40
   7  -6 -19    1.70    2.90
   8   6 -19   73.89    8.10
  -8  -6 -19   73.59    8.00
   8  -6 -19   75.19    7.60
   9   6 -19   -0.30    3.50
  -9  -6 -19   -2.80    2.80
   9  -6 -19   -3.80    2.90
   0  -7 -19  560.64   39.50
   0  -7 -19  534.95   39.50
  -1  -7 -19    1.30    2.10
  -1  -7 -19   -0.90    1.90
   1   7 -19    2.30    2.20
   1  -7 -19    0.90    1.90
   1  -7 -19    0.80    2.00
  -2  -7 -19   16.10    3.30
   2   7 -19   28.70    3.90
   2  -7 -19   26.70    3.40
   2  -7 -19   27.70    3.70
   3   7 -19    8.50    2.90
  -3  -7 -19    0.80    2.30
   3  -7 -19    0.70    1.90
   3  -7 -19    5.10    2.30
   4   7 -19  102.69    8.40
  -4  -7 -19   95.29    8.10
   4  -7 -19   82.09    7.30
   4  -7 -19   78.09    7.70
  -5  -7 -19   12.90    3.30
   5   7 -19   11.80    3.60
   5  -7 -19   14.40    3.20
   6   7 -19   59.59    7.10
  -6  -7 -19   64.59    7.10
   6  -7 -19   66.29    6.70
   7   7 -19    0.90    3.50
  -7  -7 -19   -1.40    2.90
   7  -7 -19    1.60    2.90
  -8  -7 -19    2.80    3.30
   8   7 -19   10.30    4.00
   8  -7 -19    4.80    3.30
  -9  -7 -19    2.00    3.20
   9   7 -19    1.00    3.80
   9  -7 -19    1.10    3.10
   0  -8 -19   18.50    3.20
   1   8 -19   17.40    3.60
  -1  -8 -19   26.10    3.80
  -1  -8 -19   25.10    3.70
   1  -8 -19   26.30    3.80
   1  -8 -19   29.80    3.90
  -2  -8 -19  110.89    9.60
   2   8 -19  122.89    9.80
   2  -8 -19  108.99    9.30
   2  -8 -19  105.29    9.30
   3   8 -19    3.60    3.00
  -3  -8 -19    2.90    2.60
   3  -8 -19    2.00    2.10
   3  -8 -19    3.10    2.40
   4   8 -19   76.39    8.60
  -4  -8 -19   83.09    8.50
   4  -8 -19  110.49    8.50
   4  -8 -19   95.29    7.90
   5   8 -19    3.20    3.50
  -5  -8 -19   10.50    3.30
   5  -8 -19    9.90    3.00
   6   8 -19   32.30    5.50
  -6  -8 -19   32.70    5.00
   6  -8 -19   31.90    4.90
   7   8 -19    8.30    4.00
  -7  -8 -19    0.10    3.10
   7  -8 -19    1.40    3.00
  -8  -8 -19   28.70    5.10
   8   8 -19   34.20    6.00
   8  -8 -19   31.50    5.10
   0  -9 -19  262.87   19.70
   0  -9 -19  252.87   19.40
   1   9 -19    5.90    3.00
  -1  -9 -19   -0.60    2.60
   1  -9 -19    1.70    2.60
   1  -9 -19    3.40    2.40
   2   9 -19    0.50    2.90
  -2  -9 -19    1.80    2.70
   2  -9 -19    3.90    2.40
   2  -9 -19    5.90    2.70
   3   9 -19    5.90    3.50
  -3  -9 -19    9.20    3.30
   3  -9 -19    9.00    2.90
   3  -9 -19   10.40    2.90
   4   9 -19   49.90    6.20
  -4  -9 -19   45.40    5.60
   4  -9 -19   37.60    5.10
   4  -9 -19   34.30    4.70
  -5  -9 -19    3.60    3.10
   5   9 -19    3.00    3.70
   5  -9 -19    6.80    3.20
   6   9 -19   41.90    6.60
  -6  -9 -19   47.00    6.20
   6  -9 -19   47.40    6.00
  -7  -9 -19    1.20    3.30
   7   9 -19    4.30    4.10
   7  -9 -19    1.80    3.00
   0 -10 -19   14.10    3.70
   0  10 -19   10.40    3.60
  -1 -10 -19    5.30    3.10
   1  10 -19    6.20    3.50
   1 -10 -19   -1.70    2.60
   1 -10 -19    2.30    2.40
  -2 -10 -19   53.59    6.60
   2  10 -19   66.19    7.30
   2 -10 -19   50.89    6.20
   2 -10 -19   50.69    5.90
  -3 -10 -19    0.70    3.10
   3  10 -19    4.60    3.70
   3 -10 -19    3.30    2.70
   4  10 -19   38.20    6.00
  -4 -10 -19   40.80    5.70
   5  10 -19    4.50    4.00
  -5 -10 -19   -2.70    3.10
  -6 -10 -19   12.50    3.90
   6  10 -19   16.30    4.90
   0  11 -19   67.79    8.00
   0 -11 -19   68.69    7.50
  -1 -11 -19    2.10    3.30
   1  11 -19    3.50    3.70
   1 -11 -19   -1.40    2.80
  -2 -11 -19    1.90    3.20
   2  11 -19    4.30    3.70
   2 -11 -19    7.10    3.20
  -3 -11 -19    3.50    3.50
   3  11 -19    3.50    3.80
   3 -11 -19    2.30    2.80
  -4 -11 -19   12.70    4.20
   4  11 -19   19.20    4.80
   0 -12 -19    5.70    3.60
   0  12 -19    6.30    3.90
   0   0 -20  541.35   39.10
   0   0 -20  556.64   38.80
   1   0 -20    2.40    1.40
  -1   0 -20    3.60    1.40
   1   0 -20    6.80    1.00
   2   0 -20   44.70    3.50
  -2   0 -20   39.80    3.90
   2   0 -20   39.10    3.90
   3   0 -20  697.83   49.00
   3   0 -20  677.23   48.70
   4   0 -20  793.32   56.99
   4   0 -20  813.42   57.19
   5   0 -20  105.69    8.60
   5   0 -20  111.39    8.60
   6   0 -20    3.70    2.00
   6   0 -20    6.20    2.10
   7   0 -20   40.40    4.70
   7   0 -20   36.80    4.50
   8   0 -20   13.10    3.30
   8   0 -20   15.30    3.20
  -9   0 -20    9.00    3.70
   9   0 -20   15.60    3.40
   9   0 -20   21.40    4.00
  10   0 -20   21.80    4.70
  10   0 -20   28.80    4.70
 -10   0 -20   26.40    4.60
 -11   0 -20   -1.60    3.10
  11   0 -20    1.40    3.40
  11   0 -20    3.00    3.50
   0   1 -20    7.80    1.50
   0  -1 -20    8.40    1.70
   1   1 -20  447.06   31.50
  -1  -1 -20  436.36   31.70
   1   1 -20  440.06   31.60
  -1   1 -20  446.76   31.60
   1  -1 -20  440.26   31.70
   1  -1 -20  442.36   31.20
   2   1 -20  233.48   18.60
  -2  -1 -20  276.77   18.80
   2   1 -20  228.38   18.50
   2  -1 -20  260.17   18.80
   2  -1 -20  276.17   18.40
   2  -1 -20  277.27   18.50
  -2   1 -20  245.68   18.60
   3   1 -20  239.38   16.40
   3   1 -20  241.08   16.50
   3  -1 -20  216.08   16.10
   3  -1 -20  214.38   16.60
   3  -1 -20  215.18   16.20
   4   1 -20  399.56   29.20
   4   1 -20  398.06   29.20
   4  -1 -20  416.06   29.10
   4  -1 -20  408.66   29.30
   5   1 -20  141.99   10.50
   5   1 -20  139.79   10.50
   5  -1 -20  132.79   10.40
   5  -1 -20  128.49   10.50
   6   1 -20    1.80    1.80
   6   1 -20   -1.50    1.70
   6  -1 -20    1.70    1.80
   6  -1 -20    0.90    1.70
  -7  -1 -20   10.90    3.20
   7   1 -20   14.80    3.10
   7   1 -20   12.40    2.80
   7  -1 -20   13.20    3.00
   7  -1 -20   15.20    2.90
  -8  -1 -20   94.09    9.00
   8   1 -20   86.89    8.60
   8   1 -20  101.89    8.50
   8  -1 -20  102.69    8.60
   8  -1 -20   93.19    8.50
   9   1 -20   19.20    3.70
   9   1 -20   23.10    4.40
  -9  -1 -20   15.00    3.90
   9  -1 -20   18.70    3.80
   9  -1 -20   20.30    4.10
 -10  -1 -20   -1.10    2.90
  10   1 -20    0.80    3.40
  10   1 -20    6.20    3.20
  10  -1 -20    3.80    3.20
 -10   1 -20    1.20    3.10
  10  -1 -20   10.20    3.40
  11   1 -20   10.10    4.00
  11   1 -20   11.90    4.30
 -11  -1 -20    6.40    3.50
 -11   1 -20    3.20    4.60
  11  -1 -20   11.40    4.10
  11  -1 -20   14.00    4.30
   0   2 -20 1164.28   84.39
   0  -2 -20 1226.08   84.59
   0  -2 -20 1196.58   84.49
  -1  -2 -20   63.59    5.70
   1   2 -20   67.89    5.40
   1   2 -20   65.49    5.30
  -1  -2 -20   72.49    5.70
   1  -2 -20   62.19    5.70
   1  -2 -20   64.89    5.40
  -1   2 -20   70.09    5.40
  -2  -2 -20  296.17   22.20
  -2  -2 -20  297.07   22.20
   2   2 -20  295.17   22.00
   2   2 -20  287.57   22.00
   2  -2 -20  319.37   21.90
   2  -2 -20  313.67   22.20
   2  -2 -20  321.67   21.70
   3   2 -20  721.43   50.49
  -3  -2 -20  663.63   50.79
   3   2 -20  710.13   50.49
   3  -2 -20  735.53   50.29
   3  -2 -20  709.03   50.59
   3  -2 -20  718.93   50.19
  -4  -2 -20  610.04   43.60
   4   2 -20  619.54   43.30
   4   2 -20  615.74   43.30
   4  -2 -20  593.84   43.10
   4  -2 -20  590.74   43.40
  -5  -2 -20   29.60    4.00
   5   2 -20   26.30    3.40
   5   2 -20   31.10    3.60
   5  -2 -20   30.60    3.80
   5  -2 -20   31.40    3.50
   6   2 -20   64.29    6.10
  -6  -2 -20   62.39    6.40
   6   2 -20   66.89    6.00
   6  -2 -20   65.99    5.90
   6   2  20   72.79    5.60
   6  -2 -20   61.99    6.10
  -7  -2 -20  121.99   11.40
   7   2 -20  147.69   11.10
   7   2 -20  140.39   11.30
   7  -2 -20  141.69   11.20
   7   2  20  140.79   10.70
   7  -2 -20  137.49   11.10
  -8  -2 -20   10.70    3.50
   8   2 -20   14.30    3.50
   8   2 -20   14.00    3.10
   8   2  20   12.90    2.70
   8  -2 -20   13.40    3.20
   8  -2 -20   10.20    2.80
  -9  -2 -20   34.50    5.10
   9   2 -20   25.80    4.80
   9   2 -20   26.80    4.30
   9  -2 -20   29.00    4.70
   9  -2 -20   30.60    4.60
   9   2  20   26.80    5.40
 -10  -2 -20   24.00    4.60
  10   2 -20   24.60    4.40
  10   2 -20   21.90    5.00
  10  -2 -20   28.30    4.90
  10  -2 -20   25.80    4.70
  11   2 -20   -8.00    3.10
  11   2 -20    6.20    3.40
 -11  -2 -20    1.20    3.10
  11  -2 -20    6.20    3.50
  11  -2 -20    2.60    3.50
   0  -3 -20    0.40    1.30
   0  -3 -20    2.60    1.60
   0   3 -20    3.80    1.10
   1   3 -20  606.54   41.20
  -1  -3 -20  553.94   41.40
   1   3 -20  599.44   41.40
  -1  -3 -20  555.24   41.50
   1  -3 -20  567.24   41.50
  -1   3 -20  603.94   41.10
   1  -3 -20  568.14   41.30
  -2  -3 -20  137.19   10.80
   2   3 -20  150.18   10.50
   2   3 -20  139.29   10.70
  -2  -3 -20  142.09   10.80
   2  -3 -20  136.59   10.50
   2  -3 -20  138.89   10.80
   3   3 -20  144.69   10.50
   3   3 -20  149.39   10.30
  -3  -3 -20  146.89   10.80
   3  -3 -20  127.49   10.00
   3  -3 -20  127.69   10.50
   3  -3 -20  125.29   10.00
   4   3 -20   87.89    7.80
  -4  -3 -20   87.69    8.00
   4   3 -20   86.79    7.40
   4  -3 -20   93.89    7.80
   4  -3 -20  111.89    7.40
   5   3 -20   75.89    6.60
   5   3 -20   81.19    6.40
  -5  -3 -20   72.79    6.90
   5  -3 -20   70.29    6.60
   5  -3 -20   75.19    6.20
   6   3 -20   25.50    3.70
   6   3 -20   21.10    3.10
  -6  -3 -20   18.50    3.40
   6  -3 -20   16.70    3.20
   6  -3 -20   18.20    2.90
   7   3 -20   43.20    4.50
  -7  -3 -20   29.60    4.70
   7   3 -20   35.60    4.80
   7  -3 -20   34.50    4.40
   7  -3 -20   35.50    4.50
   8   3 -20   72.29    6.50
   8   3 -20   64.99    7.00
  -8  -3 -20   55.29    7.00
   8  -3 -20   65.79    6.80
   8  -3 -20   67.79    6.60
   9   3 -20    8.40    2.90
  -9  -3 -20    2.10    3.00
   9   3 -20    7.60    3.50
   9  -3 -20    1.70    2.90
   9  -3 -20    6.00    3.00
  10   3 -20    0.20    3.50
  10   3 -20   -0.80    2.80
 -10  -3 -20    3.80    3.10
  10  -3 -20    0.00    2.80
  10  -3 -20    3.00    3.20
   0   4 -20  612.04   47.30
   0  -4 -20  682.73   47.80
   0  -4 -20  718.53   47.80
  -1  -4 -20   18.20    2.60
  -1  -4 -20   18.70    2.80
   1   4 -20   18.30    2.00
   1   4 -20   18.20    2.50
   1  -4 -20   14.10    2.30
   1  -4 -20   15.30    2.60
   2   4 -20   71.59    5.80
   2   4 -20   73.69    6.30
  -2  -4 -20   76.39    6.50
  -2  -4 -20   67.99    6.40
   2  -4 -20   74.69    6.30
   2  -4 -20   79.29    6.00
   3   4 -20  197.38   14.80
  -3  -4 -20  192.08   14.90
   3   4 -20  200.88   14.40
   3  -4 -20  198.48   14.40
   3  -4 -20  193.88   14.80
   4   4 -20  224.38   16.70
  -4  -4 -20  248.18   17.30
   4   4 -20  225.08   17.10
   4  -4 -20  223.78   16.50
   4  -4 -20  221.78   17.00
   5   4 -20   47.60    5.00
   5   4 -20   43.50    4.40
  -5  -4 -20   44.40    5.20
   5  -4 -20   50.69    5.00
  -6  -4 -20   42.00    4.90
   6   4 -20   32.80    4.00
   6   4 -20   31.70    4.50
   6  -4 -20   38.80    4.10
   6  -4 -20   39.40    4.50
   7   4 -20   79.49    6.60
   7   4 -20   70.39    7.20
  -7  -4 -20   72.09    7.30
   7  -4 -20   67.79    7.10
   7  -4 -20   69.79    6.60
   8   4 -20   12.70    3.00
  -8  -4 -20    8.10    3.30
   8   4 -20   14.70    3.80
   8  -4 -20    7.90    2.90
   8  -4 -20   12.70    3.40
   9   4 -20    9.30    3.80
   9   4 -20    6.40    2.90
  -9  -4 -20    9.90    3.70
   9  -4 -20    7.40    3.40
   9  -4 -20    7.50    3.00
  10   4 -20   16.60    3.80
 -10  -4 -20   24.70    4.60
  10   4 -20   16.30    4.50
  10  -4 -20   12.30    3.90
   1   5 -20  256.77   17.00
  -1  -5 -20  203.08   17.40
  -1  -5 -20  216.78   17.60
   1   5 -20  253.67   17.60
   1  -5 -20  243.38   17.40
   1  -5 -20  235.58   17.60
   2   5 -20  277.17   20.60
  -2  -5 -20  298.27   20.70
  -2  -5 -20  285.57   20.70
   2   5 -20  273.37   20.00
   2  -5 -20  267.57   20.60
   2  -5 -20  277.27   20.40
   3   5 -20   61.19    4.40
   3   5 -20   54.29    5.20
  -3  -5 -20   51.69    5.20
   3  -5 -20   43.30    5.00
   3  -5 -20   40.70    4.40
   4   5 -20  153.98   13.10
  -4  -5 -20  174.58   13.30
   4   5 -20  154.08   12.50
   4  -5 -20  181.18   12.60
   4  -5 -20  182.68   13.10
  -5  -5 -20   72.39    7.30
   5   5 -20   80.89    7.30
   5   5 -20   84.29    6.50
   5  -5 -20   71.79    7.10
   6   5 -20   25.70    3.30
   6   5 -20   23.50    4.10
  -6  -5 -20   31.20    4.20
   6  -5 -20   18.90    3.70
   7   5 -20   30.40    4.90
   7   5 -20   26.30    3.80
  -7  -5 -20   30.70    4.80
   7  -5 -20   34.70    4.70
   8   5 -20   53.19    6.60
  -8  -5 -20   53.79    6.40
   8   5 -20   49.50    5.70
   8  -5 -20   49.60    6.20
  -9  -5 -20    2.20    3.10
   9   5 -20    1.10    3.60
   9   5 -20    3.00    2.70
   9  -5 -20   -1.60    3.00
  10   5 -20   -0.60    3.70
  10   5 -20    2.20    2.90
 -10  -5 -20    4.00    3.20
  10  -5 -20    2.40    3.20
   0  -6 -20  427.26   30.50
   0  -6 -20  412.66   30.50
  -1  -6 -20   95.59    8.00
  -1  -6 -20  105.59    8.10
   1   6 -20  105.39    8.10
   1  -6 -20   87.29    7.80
   1  -6 -20   81.29    7.90
   2   6 -20   30.10    4.10
  -2  -6 -20   28.60    3.90
  -2  -6 -20   32.20    3.90
   2  -6 -20   32.40    3.70
   2  -6 -20   33.90    4.10
  -3  -6 -20  167.78   14.50
   3   6 -20  205.78   14.70
   3  -6 -20  189.48   14.10
   3  -6 -20  192.88   14.50
   4   6 -20  110.09    9.00
  -4  -6 -20  101.09    8.90
   4  -6 -20  103.39    8.10
   4  -6 -20   95.29    8.70
  -5  -6 -20    4.80    2.70
   5   6 -20    4.60    2.80
   5  -6 -20    7.50    2.60
  -6  -6 -20   50.79    6.00
   6   6 -20   45.40    6.00
   6  -6 -20   51.69    5.80
  -7  -6 -20   76.79    8.10
   7   6 -20   79.49    8.20
   7  -6 -20   81.09    7.90
   8   6 -20    6.50    3.70
  -8  -6 -20    6.30    3.60
   8  -6 -20    5.00    3.20
  -9  -6 -20    3.70    3.30
   9   6 -20    6.70    4.00
   9  -6 -20    5.30    3.50
   0  -7 -20    2.80    2.20
   0  -7 -20    4.50    2.30
  -1  -7 -20  118.69   10.20
   1   7 -20  126.49   10.30
  -1  -7 -20  121.69   10.20
   1  -7 -20  131.99   10.20
   1  -7 -20  129.39   10.20
  -2  -7 -20   15.00    3.00
   2   7 -20   16.20    3.40
   2  -7 -20   14.10    2.70
   2  -7 -20   14.90    3.00
  -3  -7 -20    3.10    2.40
   3   7 -20    7.40    2.80
   3  -7 -20    0.60    2.20
   3  -7 -20    4.90    2.10
   4   7 -20   17.70    4.00
  -4  -7 -20   20.50    3.90
   4  -7 -20   31.00    4.20
   4  -7 -20   31.00    3.40
  -5  -7 -20   46.30    5.70
   5   7 -20   57.49    6.20
   5  -7 -20   39.10    5.40
  -6  -7 -20   31.50    5.00
   6   7 -20   30.60    5.10
   6  -7 -20   32.00    4.70
   7   7 -20   12.40    4.00
  -7  -7 -20    9.40    3.50
   7  -7 -20   12.00    3.60
   8   7 -20   20.20    4.80
  -8  -7 -20   15.00    4.20
   8  -7 -20   14.90    3.90
  -9  -7 -20    0.90    3.10
   9   7 -20    0.60    3.70
   9  -7 -20    0.40    3.10
   0  -8 -20  398.16   29.80
   0  -8 -20  416.06   29.90
   1   8 -20   26.60    4.20
  -1  -8 -20   20.40    3.60
  -1  -8 -20   19.20    3.50
   1  -8 -20   19.90    3.40
   1  -8 -20   16.50    3.30
  -2  -8 -20   16.50    3.50
   2   8 -20   14.90    3.60
   2  -8 -20   18.70    3.20
   2  -8 -20   21.40    3.60
  -3  -8 -20   21.90    4.20
   3   8 -20   28.10    4.60
   3  -8 -20   34.30    4.50
   3  -8 -20   29.30    3.90
  -4  -8 -20   59.29    6.50
   4   8 -20   56.39    6.50
   4  -8 -20   53.09    5.40
   4  -8 -20   48.30    6.00
   5   8 -20   -1.20    3.20
  -5  -8 -20    4.40    3.00
   5  -8 -20    7.70    3.00
   6   8 -20   38.60    6.10
  -6  -8 -20   42.10    5.90
   6  -8 -20   57.59    6.20
   7   8 -20   32.10    5.50
  -7  -8 -20   20.60    4.60
   7  -8 -20   25.70    4.70
   8   8 -20    7.10    4.10
  -8  -8 -20    0.90    3.30
   8  -8 -20    9.90    3.50
   0  -9 -20    7.60    2.70
   0  -9 -20    5.80    2.90
  -1  -9 -20   50.09    6.10
   1   9 -20   53.49    6.40
   1  -9 -20   51.29    5.80
   1  -9 -20   55.79    6.10
  -2  -9 -20   41.40    5.40
   2   9 -20   43.70    5.80
   2  -9 -20   41.30    5.20
   2  -9 -20   47.10    5.30
  -3  -9 -20    2.80    2.80
   3   9 -20    4.90    3.50
   3  -9 -20    3.80    2.40
   3  -9 -20    1.10    2.50
  -4  -9 -20   34.00    5.30
   4   9 -20   39.50    5.90
   4  -9 -20   41.20    5.20
  -5  -9 -20   38.70    5.60
   5   9 -20   40.90    6.10
   5  -9 -20   31.80    5.10
   6   9 -20   17.50    4.70
  -6  -9 -20   16.60    4.30
   6  -9 -20   14.10    3.90
  -7  -9 -20    5.40    3.60
   7   9 -20    9.60    4.50
   7  -9 -20    6.40    3.40
   0 -10 -20   57.19    6.50
   0  10 -20   50.69    6.60
   1  10 -20   31.90    5.20
  -1 -10 -20   23.80    4.40
   1 -10 -20   17.00    3.70
   1 -10 -20   27.50    4.40
  -2 -10 -20    1.00    3.10
   2  10 -20    2.60    3.60
   2 -10 -20   -0.10    2.60
   2 -10 -20    3.10    2.60
   3  10 -20   42.80    6.20
  -3 -10 -20   34.20    5.30
   3 -10 -20   38.70    5.00
   3 -10 -20   40.30    6.40
  -4 -10 -20   13.40    3.90
   4  10 -20   10.60    4.10
  -5 -10 -20    5.60    3.80
   5  10 -20    7.20    4.10
  -6 -10 -20    2.90    3.60
   6  10 -20    7.20    4.20
   0  11 -20    7.00    3.60
   0 -11 -20   -0.90    3.00
  -1 -11 -20    8.90    3.90
   1  11 -20    8.70    4.10
   1 -11 -20   12.90    3.70
   2  11 -20   19.10    4.80
  -2 -11 -20   24.20    4.80
   2 -11 -20   17.00    4.00
   3  11 -20    1.10    3.70
  -3 -11 -20    1.30    3.40
   3 -11 -20    4.10    3.00
  -4 -11 -20    9.90    4.00
   4  11 -20   14.70    4.60
   0   0 -21    5.60    0.90
   0   0 -21    2.60    1.40
  -1   0 -21  525.85   36.90
   1   0 -21  512.25   36.90
   1   0 -21  511.55   36.60
   2   0 -21    2.40    1.10
   2   0 -21    1.50    1.50
  -2   0 -21    3.30    1.50
   3   0 -21  160.38   12.20
   3   0 -21  161.28   11.90
   4   0 -21   30.70    3.40
   4   0 -21   38.70    3.80
   5   0 -21   57.09    5.00
   5   0 -21   51.99    5.00
   6   0 -21    4.00    1.90
   6   0 -21    5.10    2.00
   7   0 -21   52.59    5.60
   7   0 -21   52.39    5.60
   8   0 -21    4.90    2.80
   8   0 -21    5.30    2.90
  -9   0 -21   25.50    4.90
   9   0 -21   37.10    4.90
   9   0 -21   29.20    4.80
  10   0 -21    9.40    3.50
  10   0 -21    4.20    3.50
 -10   0 -21   -3.90    2.70
 -11   0 -21   12.90    4.10
  11   0 -21   13.60    4.30
  11   0 -21    9.00    3.90
   0  -1 -21  206.98   15.60
   0   1 -21  219.48   15.30
   0   1 -21  206.48   15.40
   1   1 -21  237.58   17.70
  -1  -1 -21  267.27   17.90
   1   1 -21  240.58   17.60
   1  -1 -21  240.68   17.90
  -1   1 -21  232.68   17.70
   1  -1 -21  246.98   17.30
   2   1 -21   35.60    3.60
  -2  -1 -21   36.20    3.80
   2   1 -21   39.50    3.40
   2  -1 -21   37.30    3.10
  -2   1 -21   40.70    3.60
   2  -1 -21   36.00    3.80
   2  -1 -21   34.10    3.40
   3   1 -21 1723.03  126.99
   3   1 -21 1792.52  127.09
   3  -1 -21 1846.62  127.19
   3  -1 -21 1802.22  126.89
   3  -1 -21 1839.32  126.79
   4   1 -21   20.50    2.70
   4   1 -21   21.40    2.90
   4  -1 -21   19.70    2.90
   4  -1 -21   17.30    2.50
   5   1 -21   25.40    3.30
   5   1 -21   26.50    3.50
   5  -1 -21   35.10    3.40
   5  -1 -21   29.10    3.50
   6   1 -21   38.40    4.30
   6   1 -21   39.80    4.30
   6  -1 -21   40.40    4.60
   6  -1 -21   37.10    4.10
   7   1 -21  194.28   14.90
   7   1 -21  207.58   14.90
  -7  -1 -21  184.68   15.30
   7  -1 -21  194.18   14.80
   7  -1 -21  180.98   14.80
   8   1 -21    4.80    2.90
  -8  -1 -21    6.20    3.10
   8   1 -21   12.60    3.10
   8  -1 -21   12.70    3.10
   8  -1 -21    5.60    2.80
   9   1 -21   49.20    5.80
   9   1 -21   51.39    6.20
  -9  -1 -21   33.30    5.60
   9  -1 -21   46.00    5.70
   9  -1 -21   46.90    5.90
 -10  -1 -21   -1.40    2.90
  10   1 -21    3.10    2.90
  10   1 -21   -3.40    3.10
 -10   1 -21   -1.90    3.00
  10  -1 -21    5.50    3.30
  10  -1 -21    5.20    3.40
  11   1 -21    3.30    3.70
 -11  -1 -21    4.00    3.20
  11   1 -21    6.20    3.70
  11  -1 -21    6.90    4.00
  11  -1 -21    6.00    3.70
 -11   1 -21    0.50    3.30
   0  -2 -21    8.50    1.90
   1   2 -21  913.61   64.29
  -1  -2 -21  876.41   64.49
  -1  -2 -21  857.01   64.49
   1   2 -21  922.61   64.29
   1  -2 -21  915.81   64.49
  -1   2 -21  963.40   64.29
   1  -2 -21  908.01   64.39
  -2  -2 -21   38.90    4.10
  -2  -2 -21   53.29    4.40
   2   2 -21   41.50    3.90
   2   2 -21   43.50    3.90
   2  -2 -21   36.90    3.70
   2  -2 -21   42.00    3.30
   2  -2 -21   39.50    4.20
   3   2 -21  314.37   20.80
   3   2 -21  305.37   20.80
  -3  -2 -21  309.07   21.20
   3  -2 -21  255.97   20.90
   3  -2 -21  263.87   20.40
   3  -2 -21  272.07   20.50
  -4  -2 -21   61.09    5.70
   4   2 -21   58.89    5.20
   4   2 -21   52.19    5.10
   4  -2 -21   57.09    5.30
   4  -2 -21   55.59    4.80
   5   2 -21  231.88   17.10
   5   2 -21  240.18   17.20
  -5  -2 -21  221.48   17.50
   5  -2 -21  232.18   17.00
   5  -2 -21  228.58   17.30
   6   2 -21    6.70    2.40
  -6  -2 -21    5.80    2.50
   6   2 -21    3.60    2.10
   6  -2 -21    7.90    2.20
   6  -2 -21    1.10    2.10
  -7  -2 -21   70.89    7.50
   7   2 -21   73.99    7.20
   7   2 -21   82.69    7.00
   7  -2 -21   71.19    6.80
   7  -2 -21   77.29    7.10
   8   2 -21   11.40    3.40
   8   2 -21   16.40    3.30
  -8  -2 -21    9.00    3.40
   8  -2 -21    6.80    3.00
   8  -2 -21    8.70    3.00
   9   2 -21   28.20    4.80
  -9  -2 -21   35.80    5.00
   9   2 -21   25.80    4.30
   9  -2 -21   33.10    4.70
   9  -2 -21   27.30    4.50
  10   2 -21    4.60    3.20
  10   2 -21    0.40    3.40
 -10  -2 -21    6.30    3.20
  10  -2 -21    4.50    3.10
  10  -2 -21    0.50    3.10
   0  -3 -21   40.40    4.50
   0   3 -21   56.39    4.10
   0  -3 -21   43.10    4.40
  -1  -3 -21  211.78   14.20
   1   3 -21  177.88   13.70
   1   3 -21  185.48   13.90
  -1  -3 -21  199.58   14.10
   1  -3 -21  189.98   13.90
   1  -3 -21  193.58   14.10
  -1   3 -21  166.08   13.60
   2   3 -21   18.90    2.80
   2   3 -21   21.50    2.50
  -2  -3 -21   17.80    2.90
  -2  -3 -21   21.70    3.10
   2  -3 -21   24.00    2.60
   2  -3 -21   27.00    3.20
  -3  -3 -21  913.51   67.59
   3   3 -21  935.71   67.39
   3   3 -21  979.80   67.29
   3  -3 -21  948.81   67.49
   3  -3 -21  966.50   67.09
   4   3 -21   53.59    4.50
  -4  -3 -21   41.60    5.10
   4   3 -21   51.79    4.90
   4  -3 -21   47.20    4.80
   4  -3 -21   47.40    4.30
   5   3 -21   12.70    2.40
   5   3 -21   17.70    3.00
  -5  -3 -21   10.70    2.80
   5  -3 -21   21.00    2.60
   5  -3 -21   17.40    3.00
   6   3 -21   34.60    4.00
   6   3 -21   39.20    4.60
  -6  -3 -21   31.10    4.60
   6  -3 -21   34.40    3.80
   6  -3 -21   31.20    4.30
   7   3 -21  146.09   11.90
   7   3 -21  146.19   11.50
  -7  -3 -21  142.59   12.10
   7  -3 -21  150.58   11.60
   7  -3 -21  141.89   11.80
   8   3 -21    9.80    2.80
   8   3 -21    5.30    3.10
  -8  -3 -21    5.20    3.20
   8  -3 -21    4.10    2.80
   8  -3 -21    0.30    2.30
   9   3 -21   22.30    4.60
  -9  -3 -21   19.80    4.40
   9   3 -21   26.90    4.00
   9  -3 -21   18.30    3.90
   9  -3 -21   22.30    4.30
  10   3 -21   -0.40    2.90
 -10  -3 -21   -1.50    2.90
  10   3 -21    1.70    3.60
  10  -3 -21    3.50    3.10
  10  -3 -21    4.40    3.40
   0  -4 -21    1.70    1.60
   0   4 -21    1.80    1.10
   0  -4 -21    2.90    1.90
  -1  -4 -21  494.75   37.00
   1   4 -21  519.05   36.60
   1   4 -21  518.05   36.90
  -1  -4 -21  499.35   37.00
   1  -4 -21  522.35   36.90
   1  -4 -21  534.15   37.10
   2   4 -21    4.30    1.30
  -2  -4 -21    1.80    1.90
   2   4 -21    2.10    1.80
  -2  -4 -21    1.60    1.90
   2  -4 -21    1.30    1.90
   2  -4 -21    1.80    1.50
   3   4 -21   98.49    7.10
  -3  -4 -21   93.79    7.70
   3   4 -21  107.79    7.60
   3  -4 -21   73.69    6.90
   3  -4 -21   81.29    7.50
   4   4 -21    6.30    2.30
   4   4 -21    4.20    1.70
  -4  -4 -21    8.20    2.50
   4  -4 -21    7.80    2.40
   5   4 -21  162.98   12.50
  -5  -4 -21  160.68   12.70
   5   4 -21  158.88   12.10
   5  -4 -21  156.88   12.50
   6   4 -21    3.10    2.00
  -6  -4 -21    5.10    2.80
   6   4 -21    3.70    2.60
   6  -4 -21    2.30    2.50
   6  -4 -21    5.30    2.00
   7   4 -21   28.80    3.90
   7   4 -21   31.40    4.60
  -7  -4 -21   24.10    4.40
   7  -4 -21   35.90    4.70
   7  -4 -21   28.60    4.00
  -8  -4 -21    1.90    3.00
   8   4 -21    2.80    3.20
   8   4 -21    3.60    2.60
   8  -4 -21    1.20    2.50
   8  -4 -21    5.10    3.20
   9   4 -21   12.60    3.30
   9   4 -21    9.80    3.90
  -9  -4 -21    9.10    3.60
   9  -4 -21    3.90    3.30
   9  -4 -21    9.00    3.20
  10   4 -21    1.70    3.80
 -10  -4 -21    5.70    3.20
  10   4 -21    3.70    3.00
  10  -4 -21    5.30    3.70
   0  -5 -21   64.19    6.00
   0  -5 -21   65.89    5.90
  -1  -5 -21  199.08   14.30
   1   5 -21  183.68   14.20
  -1  -5 -21  190.68   14.30
   1  -5 -21  178.38   14.00
   1  -5 -21  182.78   14.20
  -2  -5 -21   16.60    2.80
   2   5 -21   10.30    2.60
   2   5 -21   13.70    1.80
  -2  -5 -21    8.00    2.50
   2  -5 -21   14.40    2.40
   2  -5 -21   18.90    3.00
   3   5 -21  376.96   27.80
  -3  -5 -21  372.76   27.90
   3   5 -21  376.66   27.30
   3  -5 -21  388.06   27.80
   3  -5 -21  389.06   27.40
  -4  -5 -21    9.40    2.80
   4   5 -21    9.00    2.00
   4   5 -21   12.10    3.00
   4  -5 -21    9.80    2.60
   5   5 -21   23.70    3.10
  -5  -5 -21   20.60    3.70
   5   5 -21   23.70    3.90
   5  -5 -21   32.50    4.10
   6   5 -21   -0.10    1.80
  -6  -5 -21    1.60    2.70
   6   5 -21    1.10    2.70
   6  -5 -21    1.10    2.60
   7   5 -21  147.49   12.60
  -7  -5 -21  152.38   12.60
   7   5 -21  147.19   11.80
   7  -5 -21  156.28   12.60
   8   5 -21    1.90    2.40
   8   5 -21    5.70    3.50
  -8  -5 -21    1.60    3.20
   8  -5 -21   -1.20    2.90
  -9  -5 -21   29.60    5.20
   9   5 -21   34.70    5.70
   9   5 -21   29.10    4.60
   9  -5 -21   36.70    5.40
 -10  -5 -21   -2.10    3.00
  10   5 -21    1.30    2.90
  10   5 -21   -0.20    3.70
  10  -5 -21   -2.40    3.20
   0  -6 -21   -0.80    2.00
   0  -6 -21    3.10    2.10
  -1  -6 -21  478.25   35.20
   1   6 -21  468.65   35.20
  -1  -6 -21  469.65   35.30
   1  -6 -21  501.75   35.30
   1  -6 -21  515.15   35.20
  -2  -6 -21   26.80    3.60
  -2  -6 -21   20.60    3.60
   2   6 -21   34.20    4.10
   2  -6 -21   21.20    3.40
   2  -6 -21   22.00    3.10
  -3  -6 -21   44.70    4.90
   3   6 -21   46.70    4.90
   3  -6 -21   30.10    3.90
   3  -6 -21   39.50    4.70
   4   6 -21    6.40    2.80
  -4  -6 -21    6.20    2.80
   4  -6 -21    7.90    2.90
   4  -6 -21    8.80    2.70
   5   6 -21  202.28   15.70
  -5  -6 -21  198.38   15.80
   5  -6 -21  201.28   15.60
   6   6 -21   -2.40    2.70
  -6  -6 -21    0.60    2.80
   6  -6 -21    1.50    2.70
   7   6 -21   21.90    4.70
  -7  -6 -21   22.60    4.50
   7  -6 -21   28.80    4.40
  -8  -6 -21    3.30    3.40
   8   6 -21    1.50    3.50
   8  -6 -21    5.20    3.20
   9   6 -21    5.20    3.90
  -9  -6 -21    3.60    3.40
   9  -6 -21    4.00    3.30
   0  -7 -21   11.40    2.70
   0  -7 -21    8.80    2.70
  -1  -7 -21   95.69    7.90
  -1  -7 -21  106.19    8.10
   1   7 -21   92.89    8.00
   1  -7 -21   79.89    7.70
   1  -7 -21   75.79    7.50
   2   7 -21   17.00    3.40
  -2  -7 -21   15.90    3.30
   2  -7 -21   26.00    3.60
   2  -7 -21   16.80    3.00
  -3  -7 -21   76.99    7.40
   3   7 -21   81.39    7.60
   3  -7 -21   81.09    6.90
   3  -7 -21   76.89    7.30
  -4  -7 -21    8.50    3.10
   4   7 -21   11.60    3.50
   4  -7 -21   10.40    3.00
  -5  -7 -21    4.60    2.90
   5   7 -21    3.70    3.10
   5  -7 -21   12.20    3.20
   6   7 -21    6.20    3.70
  -6  -7 -21    6.80    3.40
   6  -7 -21    9.60    3.30
   7   7 -21   49.60    6.70
  -7  -7 -21   54.39    6.80
   7  -7 -21   55.49    6.40
   8   7 -21    4.10    3.90
  -8  -7 -21   -1.70    3.10
   8  -7 -21    3.50    3.10
   0  -8 -21    6.30    2.60
   0  -8 -21    6.90    2.70
   1   8 -21  162.78   13.70
  -1  -8 -21  162.88   13.50
  -1  -8 -21  170.58   13.70
   1  -8 -21  185.38   13.70
   1  -8 -21  176.08   13.50
  -2  -8 -21   15.30    3.50
   2   8 -21   12.60    3.60
   2  -8 -21   17.50    3.20
   2  -8 -21   16.60    3.40
  -3  -8 -21   12.90    3.40
   3   8 -21   11.00    3.40
   3  -8 -21   10.60    3.10
   3  -8 -21   12.20    2.80
   4   8 -21    8.10    3.50
  -4  -8 -21   10.70    3.30
   4  -8 -21    9.20    3.20
  -5  -8 -21   99.19    9.40
   5   8 -21   98.09    9.60
   5  -8 -21  102.69    9.10
  -6  -8 -21    1.10    3.20
   6   8 -21    4.20    3.60
   6  -8 -21    0.00    2.90
  -7  -8 -21   10.70    4.00
   7   8 -21   12.60    4.40
   7  -8 -21   17.20    4.10
   8   8 -21   -1.20    3.70
  -8  -8 -21    4.30    3.60
   8  -8 -21    0.80    3.10
   0  -9 -21   14.60    3.50
   0  -9 -21   12.60    3.30
  -1  -9 -21   67.69    7.00
   1   9 -21   77.59    7.40
   1  -9 -21   59.89    6.60
   1  -9 -21   57.19    6.70
  -2  -9 -21   -2.40    2.50
   2   9 -21    5.60    3.30
   2  -9 -21   -1.00    2.50
   2  -9 -21    1.60    2.40
  -3  -9 -21   63.39    7.10
   3   9 -21   65.79    7.50
   3  -9 -21   65.99    6.60
   3  -9 -21   69.59    6.80
   4   9 -21    4.90    3.70
  -4  -9 -21    3.00    3.20
   4  -9 -21    1.60    2.80
   5   9 -21   12.30    4.30
  -5  -9 -21    7.40    3.60
   5  -9 -21   14.80    3.80
   6   9 -21    1.60    3.90
  -6  -9 -21   -1.50    3.20
   6  -9 -21    1.50    3.10
  -7  -9 -21   31.00    5.40
   7   9 -21   26.70    5.50
   7  -9 -21   29.80    5.00
   0  10 -21    0.50    3.10
   0 -10 -21    2.70    3.00
  -1 -10 -21   54.89    6.50
   1  10 -21   45.50    6.50
   1 -10 -21   48.30    6.00
   1 -10 -21   55.29    6.00
  -2 -10 -21    2.00    3.10
   2  10 -21    6.30    3.80
   2 -10 -21   -0.40    2.60
   2 -10 -21    6.60    3.10
   3  10 -21    8.70    4.10
  -3 -10 -21    9.80    3.60
   3 -10 -21    6.30    3.00
   3 -10 -21    3.10    2.70
   4  10 -21    7.80    4.00
  -4 -10 -21    4.10    3.50
  -5 -10 -21   52.49    6.90
   5  10 -21   44.60    6.80
   0  11 -21    4.80    3.70
   0 -11 -21    0.30    3.30
  -1 -11 -21   23.30    4.50
   1  11 -21   21.80    4.90
   1 -11 -21   12.50    3.90
   2  11 -21   -1.00    3.30
  -2 -11 -21   -2.80    3.10
   2 -11 -21    0.40    2.90
  -3 -11 -21   23.60    4.80
   3  11 -21   15.80    4.90
   3 -11 -21   21.80    4.10
   0   0 -22  102.19    7.50
   0   0 -22  103.59    8.00
  -1   0 -22   12.20    1.30
   1   0 -22   11.90    1.40
   1   0 -22    9.60    1.90
  -1   0 -22   11.90    1.90
   2   0 -22   10.60    1.60
  -2   0 -22   12.20    2.10
   2   0 -22    9.30    2.10
   3   0 -22  429.06   30.90
   3   0 -22  428.16   30.60
   4   0 -22   87.89    7.20
   4   0 -22   86.49    6.90
   5   0 -22    7.00    2.10
   5   0 -22    7.50    2.00
   6   0 -22   47.70    4.70
   6   0 -22   44.30    4.80
   7   0 -22   44.80    5.10
   7   0 -22   46.10    5.20
   8   0 -22    0.60    2.60
   8   0 -22    6.80    2.80
   9   0 -22   12.90    3.60
   9   0 -22   13.90    3.60
  -9   0 -22    9.00    3.60
 -10   0 -22   10.90    3.80
  10   0 -22   14.10    4.00
  10   0 -22   17.80    3.90
   0   1 -22    9.60    1.70
   1   1 -22  619.64   46.50
   1   1 -22  612.24   46.70
  -1  -1 -22  684.83   46.90
   1  -1 -22  685.23   46.30
  -1   1 -22  647.94   46.70
   1  -1 -22  690.33   46.90
   2   1 -22  843.92   59.49
   2   1 -22  839.52   59.29
  -2  -1 -22  831.72   59.59
   2  -1 -22  837.22   59.39
   2  -1 -22  822.92   59.59
  -2   1 -22  854.41   59.49
   2  -1 -22  837.02   59.19
   3   1 -22  220.88   15.60
   3   1 -22  221.68   15.80
   3  -1 -22  205.78   15.40
   3  -1 -22  200.38   15.40
   3  -1 -22  218.18   15.90
   4   1 -22  379.36   27.70
   4   1 -22  386.06   27.80
   4  -1 -22  377.16   27.60
   4  -1 -22  393.96   27.90
   5   1 -22  122.39    9.80
   5   1 -22  118.29    9.80
   5  -1 -22  135.39   10.00
   5  -1 -22  127.09    9.70
   6   1 -22   33.30    3.80
   6   1 -22   26.50    3.50
   6  -1 -22   26.30    3.50
   6  -1 -22   21.60    3.40
   7   1 -22   14.50    3.20
   7   1 -22   16.80    3.30
  -7  -1 -22    5.90    3.20
   7  -1 -22   17.70    3.30
   7  -1 -22   16.50    3.10
  -8  -1 -22   79.99    8.60
   8   1 -22   91.29    8.20
   8   1 -22   91.89    8.30
   8  -1 -22   94.39    8.20
   8  -1 -22   90.99    8.20
   9   1 -22   21.00    4.00
  -9  -1 -22   14.00    3.90
   9   1 -22   26.70    4.50
   9  -1 -22   19.50    3.90
   9  -1 -22   18.10    4.00
  10   1 -22    4.50    3.30
 -10  -1 -22    4.90    3.30
  10   1 -22   -0.80    3.10
  10  -1 -22    6.00    3.30
 -10   1 -22   -3.60    2.90
  10  -1 -22    2.80    3.10
   0   2 -22  403.36   28.10
   0   2 -22  406.96   28.10
   0  -2 -22  379.86   28.30
   0  -2 -22  377.36   28.20
  -1  -2 -22    9.00    2.00
   1   2 -22    7.20    1.60
  -1  -2 -22   10.00    2.20
   1  -2 -22    3.60    1.50
  -1   2 -22    2.60    1.40
   1  -2 -22    9.00    2.00
  -2  -2 -22   30.50    3.60
   2   2 -22   28.90    3.20
  -2  -2 -22   25.70    3.40
   2   2 -22   26.50    3.10
   2  -2 -22   27.10    3.40
   2  -2 -22   32.50    2.50
   2  -2 -22   30.40    3.00
   3   2 -22  424.46   30.90
   3   2 -22  423.16   30.90
  -3  -2 -22  425.26   31.30
   3  -2 -22  444.96   30.60
   3  -2 -22  430.36   31.10
   3  -2 -22  431.46   30.70
   4   2 -22  158.58   11.70
   4   2 -22  158.68   11.70
  -4  -2 -22  159.58   12.10
   4  -2 -22  140.99   11.40
   4  -2 -22  151.68   11.90
   5   2 -22    0.10    1.60
  -5  -2 -22    1.10    2.20
   5   2 -22    3.90    2.00
   5  -2 -22    3.10    1.60
   5  -2 -22    3.40    2.00
   6   2 -22   59.89    5.60
  -6  -2 -22   52.79    6.10
   6   2 -22   62.29    5.80
   6  -2 -22   61.19    5.40
   6  -2 -22   52.99    5.70
  -7  -2 -22   55.59    6.80
   7   2 -22   65.69    6.40
   7   2 -22   66.29    6.60
   7  -2 -22   63.49    6.40
   7  -2 -22   70.29    6.20
   8   2 -22    3.50    2.70
  -8  -2 -22    3.10    3.30
   8   2 -22    5.90    3.10
   8  -2 -22    3.80    2.70
   8  -2 -22    5.40    2.90
  -9  -2 -22   21.80    4.50
   9   2 -22   27.40    4.50
   9   2 -22   26.40    4.70
   9  -2 -22   21.70    4.10
   9  -2 -22   24.90    4.30
  10   2 -22   13.60    3.90
 -10  -2 -22   10.00    3.80
  10   2 -22   21.70    4.80
  10  -2 -22   22.70    4.60
  10  -2 -22   17.90    4.10
   0   3 -22    5.80    1.40
   0  -3 -22    5.10    1.90
   0  -3 -22    6.50    1.80
  -1  -3 -22  340.27   25.20
   1   3 -22  343.47   24.80
  -1  -3 -22  345.47   25.10
   1   3 -22  343.87   25.00
   1  -3 -22  350.16   25.20
   1  -3 -22  347.77   25.00
  -1   3 -22  347.97   24.80
   2   3 -22  530.25   37.00
   2   3 -22  520.95   36.90
  -2  -3 -22  507.95   37.20
  -2  -3 -22  520.65   37.20
   2  -3 -22  514.15   37.20
   2  -3 -22  505.55   36.80
   3   3 -22   75.89    6.10
  -3  -3 -22   74.69    6.40
   3   3 -22   73.69    5.90
   3  -3 -22   65.39    6.20
   3  -3 -22   62.39    5.60
  -4  -3 -22  189.88   15.30
   4   3 -22  198.48   15.00
   4   3 -22  195.38   14.80
   4  -3 -22  199.38   15.10
   4  -3 -22  211.98   14.70
   5   3 -22   87.69    7.10
  -5  -3 -22   80.09    7.70
   5   3 -22   77.09    7.30
   5  -3 -22   89.79    7.00
   5  -3 -22   92.29    7.50
  -6  -3 -22   30.40    4.60
   6   3 -22   35.90    4.50
   6   3 -22   38.40    4.00
   6  -3 -22   28.80    4.20
   6  -3 -22   31.90    3.80
   7   3 -22   15.50    3.10
  -7  -3 -22   15.40    3.70
   7   3 -22   15.60    3.60
   7  -3 -22   11.30    3.20
   7  -3 -22   16.70    3.00
  -8  -3 -22   61.79    7.50
   8   3 -22   72.19    6.80
   8   3 -22   66.59    7.10
   8  -3 -22   60.19    6.60
   8  -3 -22   77.59    7.20
  -9  -3 -22   11.00    3.70
   9   3 -22    9.40    3.70
   9   3 -22   12.70    3.40
   9  -3 -22   10.20    3.20
   9  -3 -22   14.40    3.80
  10   3 -22   -1.10    3.40
  10   3 -22    7.40    3.30
 -10  -3 -22   -0.30    3.20
  10  -3 -22    3.70    3.10
  10  -3 -22    0.70    3.40
   0  -4 -22  384.36   28.40
   0   4 -22  391.36   27.90
   0  -4 -22  397.56   28.30
  -1  -4 -22  103.89    7.60
  -1  -4 -22  103.89    7.60
   1   4 -22   82.79    7.30
   1   4 -22   81.19    6.80
   1  -4 -22   83.49    7.20
   1  -4 -22   90.59    7.50
   2   4 -22   62.89    5.50
  -2  -4 -22   64.89    5.80
  -2  -4 -22   54.09    5.60
   2   4 -22   63.29    5.10
   2  -4 -22   61.89    5.30
   2  -4 -22   61.59    5.60
   3   4 -22  202.98   15.80
   3   4 -22  205.98   16.20
  -3  -4 -22  210.88   16.30
   3  -4 -22  229.88   15.80
   3  -4 -22  228.98   16.30
   4   4 -22   59.49    5.20
   4   4 -22   67.99    5.80
  -4  -4 -22   55.59    6.00
   4  -4 -22   55.09    5.70
   5   4 -22   16.50    2.70
   5   4 -22   19.10    3.40
  -5  -4 -22   18.60    3.50
   5  -4 -22   22.50    3.40
   6   4 -22   73.59    7.10
   6   4 -22   71.99    6.30
  -6  -4 -22   67.99    7.10
   6  -4 -22   71.99    6.90
  -7  -4 -22   42.10    5.60
   7   4 -22   44.20    5.10
   7   4 -22   47.30    5.80
   7  -4 -22   42.10    4.90
   7  -4 -22   50.39    5.80
   8   4 -22    8.30    3.50
   8   4 -22    4.80    2.80
  -8  -4 -22    3.80    3.20
   8  -4 -22    6.20    2.60
   8  -4 -22    6.50    3.20
   9   4 -22    8.60    3.10
   9   4 -22    8.90    3.90
  -9  -4 -22    5.60    3.60
   9  -4 -22   13.10    3.90
   9  -4 -22   13.40    4.30
  10   4 -22   18.20    4.00
 -10  -4 -22   20.40    4.40
  10   4 -22   11.00    4.30
  10  -4 -22   18.50    4.60
   0  -5 -22    8.80    2.30
   0  -5 -22    6.00    2.10
  -1  -5 -22  235.18   17.60
   1   5 -22  200.98   17.40
  -1  -5 -22  234.78   17.50
   1  -5 -22  245.58   17.60
   1  -5 -22  254.87   17.40
  -2  -5 -22  143.49   12.10
  -2  -5 -22  141.09   12.10
   2   5 -22  180.98   11.60
   2   5 -22  171.98   12.10
   2  -5 -22  142.39   11.70
   2  -5 -22  141.99   12.00
  -3  -5 -22   62.29    5.90
   3   5 -22   61.99    5.00
   3   5 -22   75.79    6.00
   3  -5 -22   48.80    5.50
   3  -5 -22   50.69    5.10
   4   5 -22   77.19    7.10
  -4  -5 -22   73.49    7.20
   4   5 -22   74.19    6.30
   4  -5 -22   79.39    7.00
  -5  -5 -22  142.49   11.10
   5   5 -22  125.39   10.80
   5   5 -22  124.39   10.20
   5  -5 -22  139.39   10.90
  -6  -5 -22   41.50    5.60
   6   5 -22   48.20    4.70
   6   5 -22   49.30    5.70
   6  -5 -22   39.20    5.30
  -7  -5 -22   17.10    4.20
   7   5 -22   15.70    3.10
   7   5 -22   20.30    4.10
   7  -5 -22   27.50    4.40
   8   5 -22   42.80    6.00
   8   5 -22   43.30    5.10
  -8  -5 -22   44.40    6.10
   8  -5 -22   39.50    5.60
  -9  -5 -22    2.40    3.40
   9   5 -22   10.90    4.00
   9   5 -22    8.70    3.10
   9  -5 -22   -0.90    3.10
   0  -6 -22  413.66   30.40
   0  -6 -22  418.36   30.30
  -1  -6 -22   51.29    5.10
   1   6 -22   44.80    5.00
  -1  -6 -22   45.70    5.00
   1  -6 -22   42.90    4.90
   1  -6 -22   40.10    4.70
   2   6 -22   34.50    4.60
  -2  -6 -22   34.60    4.50
  -2  -6 -22   40.00    4.70
   2  -6 -22   45.20    4.30
   2  -6 -22   42.20    4.60
  -3  -6 -22  114.99    9.90
   3   6 -22  118.59    9.90
   3  -6 -22  122.59    9.90
   3  -6 -22  118.79    9.30
  -4  -6 -22   89.99    8.10
   4   6 -22   98.39    8.20
   4  -6 -22   74.09    7.70
  -5  -6 -22    9.40    3.20
   5   6 -22   12.00    3.50
   5  -6 -22   11.40    3.20
   6   6 -22   54.39    6.50
  -6  -6 -22   48.70    6.20
   6  -6 -22   58.09    6.40
  -7  -6 -22   30.90    5.20
   7   6 -22   32.50    5.40
   7  -6 -22   43.60    5.60
   8   6 -22    7.20    3.80
  -8  -6 -22   -0.30    3.10
   8  -6 -22    2.00    3.10
  -9  -6 -22    6.20    3.60
   9   6 -22    3.40    3.90
   9  -6 -22    0.30    3.20
   0  -7 -22    7.40    2.50
   0  -7 -22    4.90    2.40
  -1  -7 -22   70.59    6.80
  -1  -7 -22   67.09    6.70
   1   7 -22   57.69    6.70
   1  -7 -22   78.89    6.70
   1  -7 -22   81.89    6.80
   2   7 -22   77.99    6.60
  -2  -7 -22   66.99    6.40
   2  -7 -22   61.49    6.10
   2  -7 -22   47.70    5.70
  -3  -7 -22   17.70    3.40
   3   7 -22   16.70    3.60
   3  -7 -22   14.20    2.70
   3  -7 -22    9.80    3.00
  -4  -7 -22   40.60    5.40
   4   7 -22   49.90    5.90
   4  -7 -22   47.10    5.60
   5   7 -22   38.50    5.70
  -5  -7 -22   49.10    5.90
   5  -7 -22   43.50    5.50
  -6  -7 -22   28.90    4.90
   6   7 -22   28.70    5.00
   6  -7 -22   20.90    4.30
   7   7 -22    6.70    3.80
  -7  -7 -22   -0.30    3.20
   7  -7 -22    2.60    3.00
   8   7 -22   20.90    4.90
  -8  -7 -22   17.10    4.50
   8  -7 -22   21.00    4.30
   0  -8 -22   82.39    7.60
   0  -8 -22   82.29    7.80
  -1  -8 -22   65.19    6.60
  -1  -8 -22   62.09    6.20
   1   8 -22   61.09    6.50
   1  -8 -22   49.20    6.00
   1  -8 -22   59.49    6.20
   2   8 -22    9.10    3.20
  -2  -8 -22   10.10    3.20
   2  -8 -22   11.50    2.90
   2  -8 -22   17.60    3.50
   3   8 -22   51.39    6.40
  -3  -8 -22   53.59    6.40
   3  -8 -22   58.29    6.10
   3  -8 -22   57.09    5.70
  -4  -8 -22   32.60    4.90
   4   8 -22   38.30    5.50
   4  -8 -22   34.00    4.90
   5   8 -22    9.80    3.90
  -5  -8 -22    8.20    3.60
   5  -8 -22   20.00    3.90
   6   8 -22   22.50    4.80
  -6  -8 -22   12.60    4.00
   6  -8 -22   13.60    3.80
  -7  -8 -22   37.90    5.80
   7   8 -22   27.70    5.50
   7  -8 -22   27.40    5.00
   0  -9 -22    3.40    2.60
   0  -9 -22    4.50    2.80
   0   9 -22    7.80    3.20
   1   9 -22   51.79    6.50
  -1  -9 -22   51.89    6.40
   1  -9 -22   57.79    6.30
   1  -9 -22   61.99    6.10
  -2  -9 -22   40.80    5.60
   2   9 -22   65.79    6.80
   2  -9 -22   41.00    5.40
   2  -9 -22   36.80    5.10
  -3  -9 -22    8.00    3.20
   3   9 -22   11.20    3.90
   3  -9 -22    9.20    2.80
   3  -9 -22    3.50    3.00
  -4  -9 -22   30.00    5.30
   4   9 -22   44.40    6.10
   4  -9 -22   41.00    5.40
   5   9 -22   39.20    5.90
  -5  -9 -22   33.30    5.50
   5  -9 -22   35.00    5.50
  -6  -9 -22    4.90    3.70
   6   9 -22   18.40    4.70
   6  -9 -22    6.80    3.50
   0  10 -22   60.99    6.90
   0 -10 -22   54.39    6.60
   0 -10 -22   51.89    6.10
  -1 -10 -22   17.10    3.90
   1  10 -22    8.80    3.80
   1 -10 -22    6.50    3.30
   1 -10 -22    8.30    3.20
   2  10 -22    7.40    3.60
  -2 -10 -22    7.10    3.60
   2 -10 -22   14.90    3.50
   2 -10 -22    5.50    3.00
  -3 -10 -22    5.40    3.50
   3  10 -22    3.90    3.80
   3 -10 -22    8.50    3.00
   3 -10 -22    4.20    3.10
  -4 -10 -22   21.20    4.80
   4  10 -22   21.80    5.10
   5  10 -22    0.20    3.70
  -5 -10 -22   -1.30    3.40
   0 -11 -22   -0.50    3.20
   0  11 -22    3.30    3.80
  -1 -11 -22   19.30    4.40
   1  11 -22   15.60    4.50
   1 -11 -22   13.50    3.80
  -2 -11 -22    5.40    3.60
   2  11 -22   17.10    4.60
   2 -11 -22   14.90    3.80
  -3 -11 -22    6.80    3.80
   3  11 -22    5.50    3.90
   0   0 -23    5.30    1.60
   0   0 -23    4.90    0.90
  -1   0 -23   40.90    3.70
   1   0 -23   35.10    3.00
   1   0 -23   35.70    3.60
  -1   0 -23   35.40    2.90
   2   0 -23  259.87   19.20
  -2   0 -23  274.57   19.60
   2   0 -23  269.97   19.60
   3   0 -23    7.80    1.60
   3   0 -23    5.70    2.10
   4   0 -23  151.18   11.30
   4   0 -23  151.08   11.70
   5   0 -23   18.90    2.70
   5   0 -23   19.90    3.10
   6   0 -23   42.90    4.60
   6   0 -23   49.90    5.00
   7   0 -23    1.60    2.50
   7   0 -23    5.10    2.60
   8   0 -23  102.89    9.00
   8   0 -23   96.59    8.80
   9   0 -23   11.30    3.40
  -9   0 -23    5.10    3.40
   9   0 -23    8.80    3.30
  10   0 -23    6.30    3.30
 -10   0 -23   -1.60    3.10
  10   0 -23    0.40    3.20
   0  -1 -23 1699.93  118.79
   0   1 -23 1674.53  118.39
   0   1 -23 1669.73  118.69
   1   1 -23  112.39    8.00
   1   1 -23  107.29    8.30
  -1  -1 -23  106.89    8.50
  -1   1 -23  106.79    8.40
   1  -1 -23   99.39    8.50
   2   1 -23   78.19    7.00
  -2  -1 -23   73.79    7.10
   2   1 -23   88.19    6.80
   2  -1 -23   92.79    6.50
   2  -1 -23   91.59    6.80
   2  -1 -23   89.79    7.20
  -2   1 -23   90.49    7.00
   3   1 -23    2.20    1.40
   3   1 -23    0.20    1.70
   3  -1 -23    0.30    1.20
   3  -1 -23    3.30    2.00
   3  -1 -23   -1.20    1.10
   4   1 -23  421.16   29.50
   4   1 -23  411.76   29.40
   4  -1 -23  398.06   29.50
   4  -1 -23  399.26   29.20
   5   1 -23   44.40    4.60
   5   1 -23   51.09    4.50
   5  -1 -23   46.90    4.80
   5  -1 -23   40.70    4.30
   6   1 -23  153.38   12.00
   6   1 -23  142.59   11.90
   6  -1 -23  152.88   12.10
   6  -1 -23  162.88   11.90
   7   1 -23    4.50    2.40
  -7  -1 -23    6.50    3.20
   7   1 -23    4.50    2.70
   7  -1 -23    5.20    2.50
   7  -1 -23    5.10    2.40
  -8  -1 -23    5.50    3.20
   8   1 -23    7.80    3.00
   8   1 -23    7.90    2.80
   8  -1 -23    1.60    2.60
   8  -1 -23    6.10    2.80
  -9  -1 -23   -1.70    2.90
   9   1 -23    0.10    2.90
   9   1 -23    2.00    3.00
   9  -1 -23    2.00    3.00
   9  -1 -23   -1.20    2.60
  10   1 -23   24.30    5.00
 -10  -1 -23   35.10    5.50
  10   1 -23   36.40    5.20
 -10   1 -23   26.00    5.30
  10  -1 -23   39.50    5.50
  10  -1 -23   36.90    5.30
   1   2 -23   29.30    3.00
  -1  -2 -23   23.30    3.20
  -1  -2 -23   23.10    3.30
   1   2 -23   32.70    3.20
  -1   2 -23   28.90    3.10
   1  -2 -23   33.80    3.30
   1  -2 -23   31.20    3.60
  -2  -2 -23  650.33   47.30
   2   2 -23  673.53   47.00
   2   2 -23  676.73   47.10
  -2  -2 -23  660.33   47.30
   2  -2 -23  648.54   47.20
   2  -2 -23  651.93   46.90
   3   2 -23    5.30    1.80
  -3  -2 -23    8.90    2.30
   3   2 -23    7.80    2.00
   3  -2 -23    7.50    1.40
   3  -2 -23    5.20    2.00
   3  -2 -23    4.40    1.40
  -4  -2 -23  381.96   29.60
   4   2 -23  404.36   29.20
   4   2 -23  390.66   29.20
   4  -2 -23  418.66   29.50
   4  -2 -23  425.66   29.00
   5   2 -23   35.70    3.90
  -5  -2 -23   24.60    4.00
   5   2 -23   38.50    4.00
   5  -2 -23   29.00    3.50
   5  -2 -23   35.20    4.10
  -6  -2 -23   56.49    6.30
   6   2 -23   61.19    5.80
   6   2 -23   58.49    5.60
   6  -2 -23   55.89    5.90
   6  -2 -23   57.29    5.40
  -7  -2 -23    1.50    2.80
   7   2 -23    5.10    2.80
   7   2 -23    5.40    2.40
   7  -2 -23    3.60    2.30
   7  -2 -23    4.70    2.60
   8   2 -23  118.69   10.20
   8   2 -23  119.69   10.40
  -8  -2 -23  108.59   10.70
   8  -2 -23  123.29   10.40
   8  -2 -23  126.29   10.10
  -9  -2 -23    3.40    3.40
   9   2 -23    5.70    3.30
   9   2 -23   12.00    3.40
   9  -2 -23    9.50    3.10
   9  -2 -23    9.40    3.30
  10   2 -23    1.90    3.20
  10   2 -23   -3.70    3.10
 -10  -2 -23    0.10    3.10
  10  -2 -23    1.20    3.40
  10  -2 -23   -2.20    2.70
   0  -3 -23  852.91   60.69
   0  -3 -23  872.21   60.59
   0   3 -23  830.92   60.29
   1   3 -23   28.70    2.90
  -1  -3 -23   22.20    3.30
   1   3 -23   28.90    3.10
  -1  -3 -23   24.00    3.30
  -1   3 -23   26.20    2.90
   1  -3 -23   28.80    3.20
   1  -3 -23   26.10    3.50
  -2  -3 -23   21.80    3.20
   2   3 -23   23.40    2.80
  -2  -3 -23   23.40    3.30
   2   3 -23   25.10    3.10
   2  -3 -23   22.40    3.20
   2  -3 -23   26.70    2.80
   3   3 -23   53.59    5.10
   3   3 -23   53.09    4.90
  -3  -3 -23   59.19    5.50
   3  -3 -23   54.69    5.30
   3  -3 -23   54.99    4.60
  -4  -3 -23  255.77   20.00
   4   3 -23  276.97   19.70
   4   3 -23  273.97   19.50
   4  -3 -23  249.78   19.70
   4  -3 -23  271.57   19.50
  -5  -3 -23    6.00    2.70
   5   3 -23    3.60    1.90
   5   3 -23    4.90    2.20
   5  -3 -23    5.90    2.40
   5  -3 -23    4.00    1.70
   6   3 -23   72.39    6.70
  -6  -3 -23   65.89    7.10
   6   3 -23   64.09    6.40
   6  -3 -23   75.39    6.30
   6  -3 -23   74.69    6.90
   7   3 -23    7.50    3.10
  -7  -3 -23    5.20    3.10
   7   3 -23   11.80    2.80
   7  -3 -23    9.90    2.70
   7  -3 -23   10.00    3.30
   8   3 -23    2.00    3.10
  -8  -3 -23   -1.80    2.90
   8   3 -23    4.30    2.70
   8  -3 -23    1.80    2.50
   8  -3 -23    1.70    3.00
   9   3 -23   -2.20    3.20
  -9  -3 -23    2.30    3.30
   9   3 -23    3.20    2.80
   9  -3 -23   -3.00    2.30
   9  -3 -23   -0.50    2.90
 -10  -3 -23   18.90    4.60
  10   3 -23   31.00    4.90
  10   3 -23   25.70    5.30
  10  -3 -23   26.70    7.40
  10  -3 -23   29.40    5.20
   0   4 -23    7.20    1.50
   1   4 -23   10.50    2.20
  -1  -4 -23    7.90    2.30
   1   4 -23   15.70    1.90
  -1  -4 -23    7.30    2.30
   1  -4 -23   10.90    2.20
   1  -4 -23   11.20    2.40
  -2  -4 -23  239.28   17.40
   2   4 -23  228.38   16.80
   2   4 -23  228.98   17.20
  -2  -4 -23  229.68   17.40
   2  -4 -23  226.88   17.30
   2  -4 -23  235.68   17.00
   3   4 -23   39.70    3.90
   3   4 -23   41.60    4.50
  -3  -4 -23   42.30    4.80
   3  -4 -23   42.10    4.60
   3  -4 -23   37.60    3.90
   4   4 -23  238.28   17.40
   4   4 -23  226.98   17.00
  -4  -4 -23  221.08   17.60
   4  -4 -23  235.48   17.40
  -5  -4 -23    2.80    2.60
   5   4 -23    8.60    2.10
   5   4 -23    6.30    2.60
   5  -4 -23    6.30    2.60
  -6  -4 -23   39.10    5.30
   6   4 -23   51.09    5.60
   6   4 -23   41.90    4.60
   6  -4 -23   35.60    5.00
   7   4 -23   11.10    3.50
   7   4 -23    8.60    2.80
  -7  -4 -23    9.30    3.50
   7  -4 -23   15.90    3.80
   8   4 -23   61.39    6.50
  -8  -4 -23   64.89    7.40
   8   4 -23   63.09    7.10
   8  -4 -23   62.79    7.00
   9   4 -23    7.10    3.10
  -9  -4 -23    7.80    3.70
   9   4 -23    4.60    3.60
   9  -4 -23    7.40    3.40
 -10  -4 -23    6.90    3.50
  10   4 -23    4.00    3.10
  10   4 -23   -5.30    3.30
  10  -4 -23    1.10    3.70
   0  -5 -23  850.01   60.79
   0  -5 -23  856.01   60.89
  -1  -5 -23   11.30    2.60
   1   5 -23   11.30    2.40
  -1  -5 -23    9.00    2.70
   1  -5 -23    6.70    2.30
   1  -5 -23    9.80    2.30
  -2  -5 -23   37.90    4.70
  -2  -5 -23   43.90    4.80
   2   5 -23   47.20    4.80
   3   5 -23   28.10    3.20
   3   5 -23   37.10    4.40
  -3  -5 -23   33.10    4.30
   3  -5 -23   31.30    3.50
   3  -5 -23   32.10    4.20
   4   5 -23  215.28   15.40
  -4  -5 -23  210.88   16.10
   4   5 -23  220.08   16.00
   4  -5 -23  181.68   15.80
   5   5 -23    9.20    3.10
  -5  -5 -23   10.00    3.10
   5   5 -23   13.80    2.40
   5  -5 -23    7.30    2.90
  -6  -5 -23   97.59    9.20
   6   5 -23   97.09    8.10
   6   5 -23   85.19    8.80
   6  -5 -23  112.39    9.10
  -7  -5 -23    1.60    3.10
   7   5 -23    3.40    3.20
   7   5 -23   -0.40    2.20
   7  -5 -23    2.60    3.00
   8   5 -23    3.50    3.30
   8   5 -23    2.60    2.50
  -8  -5 -23   -0.40    3.00
   8  -5 -23    4.40    3.30
   9   5 -23    2.70    3.40
  -9  -5 -23    4.50    3.50
   9   5 -23    1.20    2.70
   9  -5 -23    6.00    3.50
   0  -6 -23   13.50    3.00
  -1  -6 -23   39.20    4.80
  -1  -6 -23   41.30    4.90
   1   6 -23   47.20    4.90
   1  -6 -23   42.40    4.90
   1  -6 -23   39.90    4.60
  -2  -6 -23  235.28   18.10
   2   6 -23  245.18   18.10
  -2  -6 -23  236.18   18.20
   2  -6 -23  240.78   17.80
   2  -6 -23  238.78   18.10
  -3  -6 -23   14.30    3.10
   3   6 -23   15.80    3.30
   3  -6 -23   16.30    2.60
   3  -6 -23   14.40    3.20
   4   6 -23  106.79    9.10
  -4  -6 -23   94.49    9.00
   4  -6 -23  102.79    8.80
  -5  -6 -23    5.60    3.10
   5   6 -23   18.10    3.80
   5  -6 -23   13.80    3.50
  -6  -6 -23   48.90    6.10
   6   6 -23   51.69    6.00
   6  -6 -23   32.50    5.20
  -7  -6 -23   15.00    4.00
   7   6 -23   14.00    4.10
   7  -6 -23   12.70    3.70
   8   6 -23   46.90    6.60
  -8  -6 -23   57.19    7.00
   8  -6 -23   47.30    6.40
   9   6 -23    8.20    4.10
  -9  -6 -23    1.10    3.30
   9  -6 -23    1.20    3.20
   0  -7 -23  269.97   20.50
   0  -7 -23  276.37   20.60
   1   7 -23    3.10    2.40
  -1  -7 -23    1.90    2.50
  -1  -7 -23   -0.70    2.40
   1  -7 -23    2.80    2.30
   1  -7 -23   -0.20    2.10
   2   7 -23   17.20    3.50
  -2  -7 -23   13.40    3.30
   2  -7 -23   21.50    3.20
   2  -7 -23   23.80    3.70
  -3  -7 -23    7.80    3.00
   3   7 -23    7.80    3.10
   3  -7 -23    5.40    2.70
   3  -7 -23    7.40    2.30
  -4  -7 -23   84.79    7.60
   4   7 -23   69.29    7.40
   4  -7 -23   62.19    7.10
  -5  -7 -23   14.10    3.80
   5   7 -23   12.80    3.90
   5  -7 -23   18.00    3.60
  -6  -7 -23   42.20    6.10
   6   7 -23   43.40    6.20
   6  -7 -23   54.89    6.30
   7   7 -23   -5.00    3.10
  -7  -7 -23   -3.90    3.20
   7  -7 -23    0.10    2.80
  -8  -7 -23   -3.40    3.10
   8   7 -23    4.90    3.80
   8  -7 -23    1.40    3.10
   0  -8 -23    6.50    2.80
   0  -8 -23   10.70    3.00
   1   8 -23    2.50    2.80
  -1  -8 -23   10.40    3.00
  -1  -8 -23    4.10    2.80
   1  -8 -23    5.40    2.70
   1  -8 -23    8.60    2.90
   2   8 -23   93.79    8.80
  -2  -8 -23   95.69    8.80
   2  -8 -23   95.29    8.50
   2  -8 -23   91.69    8.20
  -3  -8 -23    4.10    2.90
   3   8 -23    6.60    3.30
   3  -8 -23    6.00    2.90
   3  -8 -23    3.30    2.40
   4   8 -23   57.59    7.00
  -4  -8 -23   58.19    6.90
   4  -8 -23   64.59    6.80
   5   8 -23    2.40    3.30
  -5  -8 -23   -1.70    3.10
   5  -8 -23   -0.20    2.80
  -6  -8 -23   16.50    4.30
   6   8 -23   21.90    4.60
   6  -8 -23    9.40    3.60
  -7  -8 -23    5.90    3.70
   7   8 -23    3.90    3.80
   7  -8 -23    7.00    3.50
   0  -9 -23  182.08   14.10
   0   9 -23  189.88   14.40
   0  -9 -23  150.98   13.80
  -1  -9 -23    2.10    2.90
   1   9 -23   -2.60    3.00
   1  -9 -23   -1.50    2.50
   1  -9 -23    3.30    2.80
[truncated: 129,862 more chars]
