# Supplementary material for: 4,4′-Bi­pyridine-1,1′-diium tetra­chloridodi­fluorido­stannate(IV) monohydrate
Source: IUCrdata. 2025 Jul 11;10(Pt 7):x250596. doi: 10.1107/S2414314625005966 (PMC12326474; doi:10.1107/S2414314625005966)
Supplement: Supplementary file 2 [file x-10-x250596-Isup2.hkl]

data_I                                                                          
_shelx_title ' shelx R = 0.03 New:Pna21'                                        
_shelx_refln_list_code          4                                               
_shelx_F_calc_maximum      244.19                                               
_exptl_crystal_F_000       920.00                                               
_reflns_d_resolution_high  0.5976                                               
                                                                                
loop_                                                                           
 _space_group_symop_operation_xyz                                               
 'x, y, z'                                                                      
 '-x, -y, z+1/2'                                                                
 '-x+1/2, y+1/2, z+1/2'                                                         
 'x+1/2, -y+1/2, z'                                                             
                                                                                
_cell_length_a     7.5641                                                       
_cell_length_b    26.5989                                                       
_cell_length_c     7.9422                                                       
_cell_angle_alpha  90.000                                                       
_cell_angle_beta   90.000                                                       
_cell_angle_gamma  90.000                                                       
                                                                                
_shelx_F_squared_multiplier     1.000                                           
                                                                                
loop_                                                                           
 _refln_index_h                                                                 
 _refln_index_k                                                                 
 _refln_index_l                                                                 
 _refln_F_squared_calc                                                          
 _refln_F_squared_meas                                                          
 _refln_F_squared_sigma                                                         
 _refln_observed_status                                                         
   2   0 -13        189.45        204.74        32.10 o                         
   0   1 -13        135.59        157.63        20.74 o                         
   1   1 -13         29.57         44.86         9.99 o                         
   2   1 -13         20.25         44.94        14.92 o                         
   1   2 -13        153.61        141.18        13.75 o                         
   2   2 -13          1.83         41.31        14.23 o                         
   0   3 -13        157.39        174.00        36.65 o                         
   1   3 -13         14.25         32.68         9.31 o                         
   2   3 -13         20.66         23.74        13.69 o                         
   1   4 -13          8.84         18.99        10.60 o                         
   2   4 -13        167.71        203.53        33.32 o                         
   0   5 -13         79.68         67.84        23.62 o                         
   1   5 -13         55.37         86.05        17.56 o                         
   2   5 -13          6.59          2.42        19.38 o                         
   1   6 -13         91.35        124.40        19.69 o                         
   0   7 -13        161.85        112.67        28.47 o                         
   1   7 -13         14.87         27.21        28.17 o                         
   1   8 -13         27.44         41.47        16.06 o                         
   0   9 -13         70.25         79.35        27.26 o                         
   0   0 -12        225.96        201.71        29.68 o                         
   2   0 -12         47.40         30.89        18.17 o                         
   4   0 -12        124.76        149.01        27.86 o                         
   1   1 -12        102.01        116.81        17.31 o                         
   2   1 -12         82.73         97.07        15.83 o                         
   3   1 -12         22.46         53.70        14.54 o                         
   4   1 -12         21.68         55.84        15.20 o                         
   5   1 -12         60.24         74.49        23.93 o                         
   0   2 -12          5.97         26.84        11.77 o                         
   1   2 -12         36.44         45.90        13.63 o                         
   2   2 -12          3.13        -11.11        11.11 o                         
   3   2 -12        207.18        221.40        23.08 o                         
   4   2 -12          3.18         18.49        19.99 o                         
   5   2 -12          0.25          9.07        13.37 o                         
   1   3 -12         73.59         66.98        19.08 o                         
   2   3 -12        117.40        103.47        16.82 o                         
   3   3 -12         32.31         41.68        16.05 o                         
   4   3 -12         23.92         24.00        13.80 o                         
   5   3 -12         45.14         40.50        14.97 o                         
   0   4 -12        302.31        308.45        26.13 o                         
   1   4 -12         17.53         17.40        11.50 o                         
   2   4 -12         14.10         14.58        11.79 o                         
   3   4 -12          3.22         28.86        13.09 o                         
   4   4 -12         97.39         99.68        17.46 o                         
   5   4 -12          3.97          9.69        19.99 o                         
   1   5 -12        130.11        113.00        16.73 o                         
   2   5 -12         85.41        108.06        16.88 o                         
   3   5 -12          7.84         23.96        12.81 o                         
   4   5 -12         53.15         51.49        22.41 o                         
   5   5 -12        117.87        115.70        28.47 o                         
   0   6 -12         14.50         29.09        12.59 o                         
   1   6 -12        196.34        289.47        24.84 o                         
   2   6 -12          8.89          8.48        13.28 o                         
   3   6 -12        225.66        238.66        36.34 o                         
   4   6 -12          2.23         -1.82        20.59 o                         
   5   6 -12         11.30         17.57        22.41 o                         
   1   7 -12        129.39        118.12        27.26 o                         
   2   7 -12        121.30        126.60        27.26 o                         
   3   7 -12         17.13         24.84        21.20 o                         
   4   7 -12         17.40         29.68        23.02 o                         
   5   7 -12         64.81         70.87        26.05 o                         
   0   8 -12        214.19        221.09        35.74 o                         
   1   8 -12          0.26          4.85        19.38 o                         
   2   8 -12         13.72         27.86        20.59 o                         
   3   8 -12          3.31          9.69        19.99 o                         
   4   8 -12         65.92         69.66        24.84 o                         
   1   9 -12         83.44         87.23        24.23 o                         
   2   9 -12         38.35         16.35        21.20 o                         
   3   9 -12          3.09         32.10        21.20 o                         
   4   9 -12         21.91         18.17        22.41 o                         
   0  10 -12         18.92          6.66        19.38 o                         
   1  10 -12        158.79        220.49        33.32 o                         
   2  10 -12         12.58         15.75        21.20 o                         
   3  10 -12        188.21        200.50        33.32 o                         
   4  10 -12          8.99          7.27        21.81 o                         
   1  11 -12         80.59         64.21        24.84 o                         
   2  11 -12        166.07        207.16        33.92 o                         
   3  11 -12          4.53         -2.42        19.99 o                         
   4  11 -12         33.93         50.28        24.23 o                         
   0  12 -12        198.17        208.98        33.92 o                         
   1  12 -12         15.78         31.50        22.41 o                         
   2  12 -12         59.28        104.79        27.26 o                         
   3  12 -12         32.78         55.73        24.84 o                         
   4  12 -12         92.77        136.29        30.29 o                         
   1  13 -12        168.35        198.68        33.92 o                         
   2  13 -12         67.44        110.24        28.47 o                         
   3  13 -12         16.11         36.95        24.23 o                         
   0  14 -12         30.50         21.20        22.41 o                         
   1  14 -12         96.46        171.42        31.50 o                         
   2  14 -12          6.94          3.03        21.20 o                         
   3  14 -12        247.56        298.63        41.80 o                         
   1  15 -12         38.28         33.92        24.23 o                         
   2  15 -12        151.51        202.32        33.92 o                         
   3  15 -12          7.96         80.56        26.05 o                         
   0  16 -12        171.78        184.75        35.13 o                         
   1  16 -12          7.67         23.62        23.62 o                         
   2  16 -12         57.65         70.87        25.44 o                         
   1  17 -12        146.63        186.57        33.92 o                         
   2  17 -12         60.64        110.24        28.47 o                         
   0  18 -12         92.94        123.57        29.68 o                         
   1  18 -12         61.09         98.78        19.48 o                         
   2   0 -11        471.96        446.97        44.22 o                         
   4   0 -11        134.72        196.86        29.08 o                         
   6   0 -11         65.21        101.76        26.05 o                         
   1   1 -11         54.48         88.90        14.74 o                         
   2   1 -11         81.51         80.39        14.56 o                         
   3   1 -11        273.28        295.22        46.91 o                         
   4   1 -11        172.56        209.37        22.26 o                         
   5   1 -11          7.31          8.59        12.83 o                         
   6   1 -11         30.39         25.12        14.54 o                         
   7   1 -11         65.79         83.03        18.20 o                         
   1   2 -11        551.44        488.09        32.52 o                         
   2   2 -11         10.90         30.86        12.16 o                         
   3   2 -11         76.10        137.84        17.34 o                         
   4   2 -11          1.48         25.06        13.02 o                         
   5   2 -11        220.69        282.75        25.27 o                         
   6   2 -11          7.46         21.93        14.54 o                         
   7   2 -11         48.43         43.37        15.83 o                         
   1   3 -11         12.20         35.98        12.33 o                         
   2   3 -11         34.71         36.98        12.33 o                         
   3   3 -11        313.24        362.89        27.86 o                         
   4   3 -11        116.98        132.80        34.22 o                         
   5   3 -11          2.57         15.30        12.76 o                         
   6   3 -11        139.26        169.57        20.87 o                         
   7   3 -11         37.07         38.11        34.53 o                         
   1   4 -11         11.46         21.71        11.50 o                         
   2   4 -11        428.37        387.55        28.85 o                         
   3   4 -11          9.66         27.28        12.59 o                         
   4   4 -11        162.86        162.82        19.89 o                         
   5   4 -11         17.29         43.84        14.39 o                         
   6   4 -11         88.50        112.16        19.08 o                         
   0   5 -11        132.73        156.89        23.62 o                         
   1   5 -11        229.40        278.58        24.06 o                         
   2   5 -11          1.73         11.36        10.92 o                         
   3   5 -11        120.11        136.91        17.93 o                         
   4   5 -11        109.52        111.38        17.42 o                         
   5   5 -11         32.78         44.87        14.23 o                         
   6   5 -11         20.79         25.01        14.49 o                         
   1   6 -11        206.22        214.70        21.73 o                         
   2   6 -11         86.10        103.25        15.28 o                         
   3   6 -11         22.05         41.24        14.84 o                         
   4   6 -11         21.75         27.39        17.87 o                         
   5   6 -11        223.33        289.37        25.85 o                         
   6   6 -11          5.78         30.89        22.41 o                         
   0   7 -11        627.00        538.44        46.64 o                         
   1   7 -11         42.78         55.43        13.24 o                         
   2   7 -11         41.25         62.13        13.39 o                         
   3   7 -11         27.48         33.27        14.23 o                         
   4   7 -11         93.09        117.99        17.61 o                         
   5   7 -11          9.21         19.38        22.41 o                         
   6   7 -11        187.84        221.09        34.53 o                         
   1   8 -11         47.03         24.38        11.19 o                         
   2   8 -11        492.40        529.29        34.50 o                         
   3   8 -11         10.37         20.59        20.59 o                         
   4   8 -11        193.28        176.87        32.10 o                         
   5   8 -11         50.23        100.55        26.65 o                         
   6   8 -11         51.75         72.69        25.44 o                         
   0   9 -11        364.67        347.03        39.37 o                         
   1   9 -11        206.46        237.45        33.92 o                         
   2   9 -11          2.79         19.99        19.38 o                         
   3   9 -11        286.24        363.38        41.80 o                         
   4   9 -11         14.76         61.78        24.23 o                         
   5   9 -11         14.03         36.34        22.41 o                         
   6   9 -11         33.48         42.40        24.84 o                         
   1  10 -11        145.13        139.92        29.08 o                         
   2  10 -11         46.99        106.00        25.44 o                         
   3  10 -11         11.46         30.89        21.81 o                         
   4  10 -11         11.11          9.09        20.59 o                         
   5  10 -11        219.90        197.47        34.53 o                         
   6  10 -11         14.45         23.02        23.02 o                         
   1  11 -11         50.46         26.05        21.20 o                         
   2  11 -11         74.61         75.72        24.84 o                         
   3  11 -11         18.87         32.10        22.41 o                         
   4  11 -11        205.95        208.98        33.92 o                         
   5  11 -11          5.60          9.69        22.41 o                         
   6  11 -11         89.59        121.75        30.89 o                         
   1  12 -11        100.21        118.72        27.26 o                         
   2  12 -11        286.08        335.52        41.80 o                         
   3  12 -11          4.22         29.68        21.81 o                         
   4  12 -11         38.78         27.26        21.81 o                         
   5  12 -11         22.09          8.48        22.41 o                         
   6  12 -11         34.23         30.89        23.62 o                         
   1  13 -11         46.71         86.01        24.84 o                         
   2  13 -11          7.33         34.53        21.81 o                         
   3  13 -11        340.92        387.61        45.43 o                         
   4  13 -11         16.45         21.20        22.41 o                         
   5  13 -11          4.69         -4.85        21.81 o                         
   6  13 -11         15.14         15.75        23.62 o                         
   1  14 -11        139.96        131.44        29.08 o                         
   2  14 -11         56.21         61.18        24.23 o                         
   3  14 -11          0.44          8.48        20.59 o                         
   4  14 -11         19.55         12.72        21.81 o                         
   5  14 -11         75.04         79.35        27.26 o                         
   0  15 -11        306.30        372.47        46.04 o                         
   1  15 -11          0.36         -8.48        19.38 o                         
   2  15 -11         50.42         67.84        23.62 o                         
   3  15 -11         19.55         35.74        23.62 o                         
   4  15 -11        184.04        179.30        33.32 o                         
   5  15 -11          1.59          3.63        22.41 o                         
   1  16 -11         70.56        112.67        27.86 o                         
   2  16 -11        223.02        162.34        32.71 o                         
   3  16 -11         23.91         23.62        22.41 o                         
   4  16 -11         28.85         43.01        24.23 o                         
   5  16 -11         63.21        111.46        30.29 o                         
   0  17 -11          3.35          6.66        19.99 o                         
   1  17 -11         99.52        133.87        29.68 o                         
   2  17 -11         13.25         22.41        22.41 o                         
   3  17 -11        186.15        164.15        32.71 o                         
   4  17 -11         19.71         27.26        24.23 o                         
   5  17 -11          7.60         15.75        24.23 o                         
   1  18 -11        108.50        107.21        28.47 o                         
   2  18 -11         41.17         47.25        24.23 o                         
   3  18 -11         20.90         30.89        23.62 o                         
   4  18 -11         68.72         76.32        27.26 o                         
   0  19 -11        423.57        410.63        48.46 o                         
   1  19 -11          0.09         21.20        22.41 o                         
   2  19 -11          5.11         26.05        22.41 o                         
   3  19 -11         12.08         21.20        23.02 o                         
   4  19 -11         81.11        116.30        29.08 o                         
   1  20 -11         61.31         52.70        24.84 o                         
   2  20 -11        108.58        115.70        29.08 o                         
   3  20 -11         18.16          6.66        22.41 o                         
   4  20 -11         49.83         89.04        27.86 o                         
   0  21 -11         10.55         29.08        22.41 o                         
   1  21 -11         78.84        132.05        29.68 o                         
   2  21 -11          0.84         -6.06        19.99 o                         
   3  21 -11        114.49         95.71        29.68 o                         
   1  22 -11         84.21         94.49        27.26 o                         
   2  22 -11         75.08        103.58        27.86 o                         
   3  22 -11         11.96         33.32        23.62 o                         
   0  23 -11        290.24        355.51        46.04 o                         
   1  23 -11          4.38         35.15        16.06 o                         
   2  23 -11         16.33         49.67        24.23 o                         
   1  24 -11         69.70         91.30        19.22 o                         
   2   0 -10        368.39        379.73        37.56 o                         
   4   0 -10        547.68        613.55        55.73 o                         
   6   0 -10        231.03        249.56        33.92 o                         
   8   0 -10         19.28         41.80        22.41 o                         
   1   1 -10        558.07        460.80        31.05 o                         
   2   1 -10        437.84        491.13        80.26 o                         
   3   1 -10         47.89         99.22        14.97 o                         
   4   1 -10        223.25        281.03        23.99 o                         
   5   1 -10        227.80        254.41        23.99 o                         
   6   1 -10         20.69         32.39        13.88 o                         
   7   1 -10         36.80         41.07        15.40 o                         
   8   1 -10        115.49        150.25        20.97 o                         
   1   2 -10        112.31        205.51        18.85 o                         
   2   2 -10          6.27         20.35        10.68 o                         
   3   2 -10       1023.04        996.87        55.68 o                         
   4   2 -10         24.62         41.50        12.83 o                         
   5   2 -10         37.45         51.55        13.49 o                         
   6   2 -10         19.12         12.23        13.26 o                         
   7   2 -10        187.90        226.66        23.97 o                         
   8   2 -10          0.70         23.61        14.97 o                         
   1   3 -10        297.64        311.83        44.79 o                         
   2   3 -10        609.61        619.82        49.97 o                         
   3   3 -10         67.40        133.01        16.39 o                         
   4   3 -10        316.41        358.07        55.39 o                         
   5   3 -10         68.57         98.13        16.02 o                         
   6   3 -10         44.41         78.09        15.83 o                         
   7   3 -10         36.46         56.57        15.85 o                         
   8   3 -10         76.86         91.55        18.28 o                         
   1   4 -10        295.79        327.92        24.13 o                         
   2   4 -10        128.22        150.55        16.56 o                         
   3   4 -10         34.66         53.18        35.44 o                         
   4   4 -10        290.83        362.54        27.14 o                         
   5   4 -10          8.83         37.59        13.09 o                         
   6   4 -10        303.89        333.80        27.56 o                         
   7   4 -10         17.29         20.17        14.06 o                         
   8   4 -10          8.25         -0.63        14.06 o                         
   1   5 -10        673.94        643.04        40.00 o                         
   2   5 -10        124.34        198.46        18.79 o                         
   3   5 -10         12.44         32.40        11.50 o                         
   4   5 -10        118.11        136.44        17.07 o                         
   5   5 -10        617.21        632.68        39.96 o                         
   6   5 -10          9.08         41.46        14.31 o                         
   7   5 -10         23.04         46.99        14.98 o                         
   8   5 -10         62.70         83.71        23.62 o                         
   1   6 -10        578.43        670.36        39.38 o                         
   2   6 -10         23.53         33.58        11.06 o                         
   3   6 -10        573.77        510.10        33.14 o                         
   4   6 -10         24.66         24.17        13.33 o                         
   5   6 -10         26.80         74.80        14.74 o                         
   6   6 -10         74.80         98.36        16.44 o                         
   7   6 -10        218.77        207.47        23.32 o                         
   8   6 -10          1.07         -1.21        21.20 o                         
   1   7 -10        106.48        139.65        29.68 o                         
   2   7 -10        784.98        785.93        44.26 o                         
   3   7 -10         24.06         30.76        11.31 o                         
   4   7 -10        285.77        309.69        52.67 o                         
   5   7 -10        107.05        145.93        37.86 o                         
   6   7 -10         85.76        108.73        17.68 o                         
   7   7 -10          1.09         32.05        22.72 o                         
   8   7 -10         61.33         18.17        24.23 o                         
   1   8 -10         53.43         93.06        38.77 o                         
   2   8 -10         64.12         76.48        12.77 o                         
   3   8 -10        169.88        161.23        24.84 o                         
   4   8 -10        130.34        144.00        38.77 o                         
   5   8 -10         18.16         24.40        12.81 o                         
   6   8 -10        306.18        383.18        32.23 o                         
   7   8 -10          4.69         27.26        23.02 o                         
   8   8 -10         17.24         39.98        24.23 o                         
   1   9 -10        534.28        479.19        42.10 o                         
   2   9 -10          5.88         20.32         9.99 o                         
   3   9 -10          0.35         32.83        11.09 o                         
   4   9 -10         52.38         47.70        12.64 o                         
   5   9 -10        460.79        473.02        48.46 o                         
   6   9 -10         22.35         50.28        23.02 o                         
   7   9 -10         85.30         94.49        27.86 o                         
   0  10 -10        330.70        271.37        28.47 o                         
   1  10 -10        400.50        406.84        27.33 o                         
   2  10 -10        209.45        204.48        19.50 o                         
   3  10 -10        439.63        401.54        46.04 o                         
   4  10 -10        216.73        296.81        37.56 o                         
   5  10 -10          8.04         33.92        22.41 o                         
   6  10 -10         75.63        129.02        28.47 o                         
   7  10 -10         96.60        119.33        29.68 o                         
   1  11 -10         36.21         41.80        19.38 o                         
   2  11 -10       1004.78       1079.90        83.59 o                         
   3  11 -10         12.17         18.78        19.38 o                         
   4  11 -10        211.45        235.63        33.92 o                         
   5  11 -10        103.82        139.92        29.68 o                         
   6  11 -10         34.23         82.38        26.05 o                         
   7  11 -10         12.46          4.85        23.02 o                         
   1  12 -10         32.24         63.60        21.20 o                         
   2  12 -10        139.86        150.22        29.68 o                         
   3  12 -10        343.75        338.54        39.37 o                         
   4  12 -10        210.74        195.65        32.71 o                         
   5  12 -10          5.73         19.99        21.81 o                         
   6  12 -10        153.90        202.32        33.92 o                         
   7  12 -10         40.39         55.12        26.65 o                         
   1  13 -10        563.26        542.07        52.09 o                         
   2  13 -10         12.80         15.75        18.78 o                         
   3  13 -10         70.32        141.14        26.65 o                         
   4  13 -10          7.10         33.32        21.81 o                         
   5  13 -10        283.45        298.63        39.98 o                         
   6  13 -10          4.39         16.96        22.41 o                         
   7  13 -10         47.66         69.05        27.26 o                         
   1  14 -10        111.41        148.40        27.26 o                         
   2  14 -10         81.70         90.25        24.84 o                         
   3  14 -10        520.83        473.02        52.09 o                         
   4  14 -10        146.21        190.20        31.50 o                         
   5  14 -10         39.40         42.40        24.23 o                         
   6  14 -10         83.10        101.76        27.86 o                         
   7  14 -10         67.62         60.57        27.86 o                         
   1  15 -10         51.46         38.16        21.20 o                         
   2  15 -10        520.74        559.03        55.12 o                         
   3  15 -10          1.85         26.05        21.20 o                         
   4  15 -10        209.69        243.51        36.34 o                         
   5  15 -10         16.30         22.41        23.02 o                         
   6  15 -10         22.50         30.89        24.23 o                         
   7  15 -10          1.13         35.13        25.44 o                         
   1  16 -10        130.81        161.13        28.47 o                         
   2  16 -10         80.24         82.99        24.23 o                         
   3  16 -10        196.00        251.38        35.74 o                         
   4  16 -10        133.21        137.50        29.08 o                         
   5  16 -10         26.67         21.81        24.23 o                         
   6  16 -10         63.41         56.94        26.65 o                         
   1  17 -10        382.84        362.17        43.61 o                         
   2  17 -10         21.08          6.06        19.38 o                         
   3  17 -10         54.41         89.04        26.05 o                         
   4  17 -10         53.31         70.27        25.44 o                         
   5  17 -10        233.15        270.16        39.98 o                         
   6  17 -10          3.69          3.63        23.02 o                         
   1  18 -10         42.95         33.32        20.59 o                         
   2  18 -10          5.12         18.17        20.59 o                         
   3  18 -10        153.23        152.65        30.89 o                         
   4  18 -10        113.87        133.26        30.29 o                         
   5  18 -10         13.92         31.50        24.84 o                         
   6  18 -10         94.48        146.59        31.50 o                         
   1  19 -10         22.51         37.56        21.20 o                         
   2  19 -10        339.24        400.94        44.22 o                         
   3  19 -10         17.23         27.86        22.41 o                         
   4  19 -10        222.36        231.39        36.34 o                         
   5  19 -10          5.82         27.26        24.23 o                         
   6  19 -10         70.56         98.73        29.68 o                         
   0  20 -10        262.61        307.05        39.98 o                         
   1  20 -10        140.11        193.23        31.50 o                         
   2  20 -10         10.21         15.75        21.81 o                         
   3  20 -10        222.12        259.25        37.56 o                         
   4  20 -10         52.94         64.21        24.84 o                         
   5  20 -10         20.52         43.61        24.84 o                         
   6  20 -10         63.63         43.61        25.44 o                         
   1  21 -10        315.04        275.61        39.37 o                         
   2  21 -10         32.96         38.16        23.02 o                         
   3  21 -10         39.50         52.70        24.84 o                         
   4  21 -10         14.10         47.25        24.23 o                         
   5  21 -10        246.86        270.16        41.19 o                         
   0  22 -10        344.70        369.44        41.80 o                         
   1  22 -10         62.22         53.30        23.02 o                         
   2  22 -10         35.94         44.82        21.81 o                         
   3  22 -10         40.64         23.62        23.02 o                         
   4  22 -10        113.01        132.05        30.89 o                         
   5  22 -10         10.61          1.21        22.41 o                         
   1  23 -10         28.64         46.64        23.62 o                         
   2  23 -10        210.63        204.74        33.32 o                         
   3  23 -10          1.22         17.57        21.20 o                         
   4  23 -10        106.45         87.23        28.47 o                         
   5  23 -10         10.09        -20.59        20.59 o                         
   0  24 -10        140.31        135.68        28.47 o                         
   1  24 -10         57.01         82.38        25.44 o                         
   2  24 -10          9.36         18.17        22.41 o                         
   3  24 -10        236.39        267.13        38.77 o                         
   4  24 -10         21.09         33.92        23.62 o                         
   1  25 -10        198.07        205.95        35.13 o                         
   2  25 -10         46.81         89.04        25.44 o                         
   3  25 -10         37.05         98.13        27.26 o                         
   4  25 -10          3.49         32.10        24.23 o                         
   0  26 -10        107.09         98.13        26.05 o                         
   1  26 -10         13.74         10.49        14.31 o                         
   2  26 -10         58.65         89.04        26.05 o                         
   3  26 -10         64.63        108.43        28.47 o                         
   1  27 -10         11.78         23.12        14.77 o                         
   2  27 -10        180.40        147.19        30.89 o                         
   3  27 -10          7.43        -20.59        20.59 o                         
   0  28 -10          2.15         27.26        21.81 o                         
   1  28 -10         51.14         71.16        17.34 o                         
   2  28 -10          2.78         19.99        21.20 o                         
   1  29 -10        129.75        154.69        20.94 o                         
   2   0  -9        931.60        869.77        73.90 o                         
   4   0  -9        396.90        456.06        44.22 o                         
   6   0  -9         59.23         81.17        21.81 o                         
   8   0  -9        255.71        308.86        38.77 o                         
   1   1  -9        164.41        179.30        23.62 o                         
   2   1  -9        117.73         94.10        13.28 o                         
   3   1  -9        748.04        800.11        66.03 o                         
   4   1  -9        459.46        501.74        35.44 o                         
   5   1  -9         12.20          8.74        10.49 o                         
   6   1  -9         22.29         10.81        12.20 o                         
   7   1  -9        150.19        190.76        21.40 o                         
   8   1  -9          0.59         17.26        14.13 o                         
   9   1  -9         39.50         48.05        30.29 o                         
   1   2  -9       1038.95        921.20        76.32 o                         
   2   2  -9         48.19         68.48        19.99 o                         
   3   2  -9        305.55        442.22        28.26 o                         
   4   2  -9         37.96         75.18        13.02 o                         
   5   2  -9        437.37        357.78        27.83 o                         
   6   2  -9          7.71          2.98        11.77 o                         
   7   2  -9         49.63         61.56        19.38 o                         
   8   2  -9          1.09          5.45        15.75 o                         
   9   2  -9         65.45         76.95        17.42 o                         
   1   3  -9          0.77         30.29        11.51 o                         
   2   3  -9         35.70         56.26        10.61 o                         
   3   3  -9        617.46        596.65        36.83 o                         
   4   3  -9        146.41        207.61        21.20 o                         
   5   3  -9         14.97         21.95        11.47 o                         
   6   3  -9        200.16        202.67        20.74 o                         
   7   3  -9        145.10        165.19        20.08 o                         
   8   3  -9          8.54         10.59        18.78 o                         
   9   3  -9         28.02         32.54        15.59 o                         
   1   4  -9          8.84         32.10        12.11 o                         
   2   4  -9       1054.58        989.63        54.39 o                         
   3   4  -9         84.67         90.94        13.20 o                         
   4   4  -9        468.30        405.18        29.09 o                         
   5   4  -9         45.82         83.27        24.23 o                         
   6   4  -9        120.39        175.52        19.40 o                         
   7   4  -9          1.95          7.74        12.59 o                         
   8   4  -9        152.67        171.31        21.55 o                         
   9   4  -9          3.70        -12.95        12.95 o                         
   1   5  -9        775.82        773.46        63.00 o                         
   2   5  -9        100.23        111.96        13.68 o                         
   3   5  -9        255.25        241.48        34.53 o                         
   4   5  -9        252.45        248.53        21.47 o                         
   5   5  -9         68.82         60.06        12.93 o                         
   6   5  -9         72.50         90.84        16.96 o                         
   7   5  -9        121.28        128.73        18.71 o                         
   8   5  -9          0.50         16.23        14.06 o                         
   9   5  -9         29.27         34.86        15.42 o                         
   1   6  -9        933.71        818.29        72.08 o                         
   2   6  -9         78.89         75.96        23.32 o                         
   3   6  -9         44.55         38.09        10.30 o                         
   4   6  -9         49.22         41.94        11.50 o                         
   5   6  -9        686.92        737.65        44.29 o                         
   6   6  -9         34.59         58.01        14.23 o                         
   7   6  -9         67.65         66.58        15.42 o                         
   8   6  -9          1.47         12.06        13.96 o                         
   9   6  -9         22.62         19.56        16.66 o                         
   1   7  -9        203.46        245.32        25.44 o                         
   2   7  -9         37.47         63.59        10.61 o                         
   3   7  -9        179.95        195.48        17.93 o                         
   4   7  -9        236.56        249.37        31.80 o                         
   5   7  -9         56.58         65.22        13.80 o                         
   6   7  -9        500.07        488.92        33.63 o                         
   7   7  -9         94.82        112.47        19.38 o                         
   8   7  -9         13.03         20.46        17.26 o                         
   9   7  -9         21.81         31.55        17.68 o                         
   1   8  -9         54.01         24.23        11.51 o                         
   2   8  -9       1075.51        984.10        55.21 o                         
   3   8  -9         18.73         14.07        10.60 o                         
   4   8  -9        278.04        259.62        40.86 o                         
   5   8  -9         76.60        121.11        16.66 o                         
   6   8  -9        274.21        350.48        27.16 o                         
   7   8  -9         18.14         32.21        13.96 o                         
   8   8  -9        150.07        159.39        20.07 o                         
   9   8  -9         12.14         19.38        23.62 o                         
   1   9  -9        521.61        506.33        41.19 o                         
   2   9  -9         35.24         46.49         9.97 o                         
   3   9  -9        555.60        489.96        47.25 o                         
   4   9  -9        135.01        179.24        23.32 o                         
   5   9  -9         14.56         44.36        11.88 o                         
   6   9  -9        161.73        190.74        20.18 o                         
   7   9  -9         98.33        105.68        18.47 o                         
   8   9  -9         19.30        -13.93        21.20 o                         
   1  10  -9        707.26        652.32        58.76 o                         
   2  10  -9        139.33        162.32        46.64 o                         
   3  10  -9         35.77         59.98        11.43 o                         
   4  10  -9         10.75          6.18         9.63 o                         
   5  10  -9        553.90        607.70        52.70 o                         
   6  10  -9         17.78         21.50        12.51 o                         
   7  10  -9         44.44         53.30        23.62 o                         
   8  10  -9         17.69         28.47        23.62 o                         
   0  11  -9        589.63        534.20        43.01 o                         
   1  11  -9        382.54        364.93        34.83 o                         
   2  11  -9        490.07        418.93        29.32 o                         
   3  11  -9        185.82        215.64        19.06 o                         
   4  11  -9        412.76        398.46        26.89 o                         
   5  11  -9          3.90          0.61        18.78 o                         
   6  11  -9        244.90        278.64        38.16 o                         
   7  11  -9         31.39         50.88        24.23 o                         
   8  11  -9          7.89         19.99        24.23 o                         
   1  12  -9        144.64        125.60        13.89 o                         
   2  12  -9       1315.32       1363.21        72.81 o                         
   3  12  -9         39.81         46.64        19.99 o                         
   4  12  -9        223.55        182.33        30.89 o                         
   5  12  -9         55.68         87.23        24.23 o                         
   6  12  -9         35.79        100.55        25.44 o                         
   7  12  -9         39.88         35.13        24.84 o                         
   8  12  -9        128.51        178.69        33.32 o                         
   1  13  -9        168.50        230.18        28.47 o                         
   2  13  -9        126.88        107.82        23.62 o                         
   3  13  -9       1283.53       1265.86        98.13 o                         
   4  13  -9         51.30         63.60        22.41 o                         
   5  13  -9          9.92         32.10        21.81 o                         
   6  13  -9         88.06         96.92        26.05 o                         
   7  13  -9        156.19        241.08        36.34 o                         
   8  13  -9          8.19         -3.03        23.02 o                         
   1  14  -9        470.29        408.81        45.43 o                         
   2  14  -9        254.74        313.10        33.92 o                         
   3  14  -9         55.02        153.86        25.44 o                         
   4  14  -9        121.67        160.52        28.47 o                         
   5  14  -9        399.55        348.84        42.40 o                         
   6  14  -9          2.07          6.66        21.20 o                         
   7  14  -9        128.84        123.57        29.68 o                         
   8  14  -9         65.62         87.23        29.08 o                         
   1  15  -9         14.78          4.85        16.35 o                         
   2  15  -9        227.40        244.11        33.92 o                         
   3  15  -9         94.22         84.80        23.62 o                         
   4  15  -9        556.01        563.88        52.09 o                         
   5  15  -9         58.71         82.38        24.23 o                         
   6  15  -9        192.34        177.48        32.71 o                         
   7  15  -9          0.65         16.96        23.02 o                         
   8  15  -9          7.64         24.84        24.23 o                         
   1  16  -9        346.84        353.08        36.95 o                         
   2  16  -9        986.23       1024.78        79.35 o                         
   3  16  -9         35.75         92.68        23.02 o                         
   4  16  -9        228.12        255.01        33.92 o                         
   5  16  -9        119.38        169.61        29.68 o                         
   6  16  -9         34.19         58.76        24.84 o                         
   7  16  -9          7.02         18.78        23.02 o                         
   8  16  -9        116.88        165.97        33.92 o                         
   1  17  -9        426.87        516.03        47.25 o                         
   2  17  -9        120.64         80.56        22.41 o                         
   3  17  -9        897.62        868.56        73.29 o                         
   4  17  -9         77.86         78.14        24.84 o                         
   5  17  -9         58.03         35.74        23.62 o                         
   6  17  -9         51.45         75.11        26.65 o                         
   7  17  -9        241.97        241.08        39.37 o                         
   1  18  -9        698.71        646.86        62.39 o                         
   2  18  -9        153.82        172.03        27.86 o                         
   3  18  -9         43.89         78.75        22.41 o                         
   4  18  -9        211.03        267.73        35.74 o                         
   5  18  -9        333.53        407.60        47.25 o                         
   6  18  -9         33.54         72.08        25.44 o                         
   7  18  -9         45.45         63.00        26.65 o                         
   1  19  -9          1.53         35.74        18.17 o                         
   2  19  -9         12.86          3.03        17.57 o                         
   3  19  -9         35.15         35.74        21.20 o                         
   4  19  -9        253.14        302.26        37.56 o                         
   5  19  -9         29.59         18.17        22.41 o                         
   6  19  -9        245.67        253.80        39.98 o                         
   7  19  -9          9.22         26.05        24.84 o                         
   1  20  -9        345.02        324.01        38.77 o                         
   2  20  -9        274.04        264.71        35.13 o                         
   3  20  -9         19.76         29.68        21.20 o                         
   4  20  -9        191.90        239.27        35.74 o                         
   5  20  -9        222.99        247.75        36.95 o                         
   6  20  -9         82.94        106.00        28.47 o                         
   7  20  -9         17.88         58.15        27.26 o                         
   1  21  -9        377.25        469.99        44.82 o                         
   2  21  -9         24.70         33.92        19.99 o                         
   3  21  -9        437.75        398.51        45.43 o                         
   4  21  -9          8.92         29.68        22.41 o                         
   5  21  -9         51.23         74.51        26.05 o                         
   6  21  -9         10.02          9.69        23.62 o                         
   7  21  -9        184.34        161.73        33.32 o                         
   1  22  -9        325.38        313.71        39.37 o                         
   2  22  -9        311.58        398.51        41.19 o                         
   3  22  -9         39.43         67.84        23.62 o                         
   4  22  -9        208.52        268.95        36.95 o                         
   5  22  -9        197.64        237.45        35.74 o                         
   6  22  -9         51.72        111.46        28.47 o                         
   0  23  -9       1102.52       1150.17        87.23 o                         
   1  23  -9          0.23        -15.75        18.17 o                         
   2  23  -9         77.18         56.33        23.02 o                         
   3  23  -9         73.91         87.83        24.84 o                         
   4  23  -9        298.89        352.48        44.22 o                         
   5  23  -9          4.63         16.96        21.81 o                         
   6  23  -9        216.28        227.15        38.77 o                         
   1  24  -9        400.97        370.04        42.40 o                         
   2  24  -9        210.89        182.93        31.50 o                         
   3  24  -9         10.28         61.18        24.23 o                         
   4  24  -9        128.36        121.15        29.08 o                         
   5  24  -9        168.65        207.77        33.32 o                         
   6  24  -9         57.79         35.13        24.23 o                         
   0  25  -9         35.02         40.58        20.59 o                         
   1  25  -9        118.59        175.06        29.08 o                         
   2  25  -9         86.89         98.13        25.44 o                         
   3  25  -9        594.49        551.76        57.54 o                         
   4  25  -9         18.70         52.70        24.23 o                         
   5  25  -9         20.75          3.03        20.59 o                         
   1  26  -9        155.68        158.70        30.29 o                         
   2  26  -9        571.64        546.31        53.91 o                         
   3  26  -9         15.19         72.69        24.84 o                         
   4  26  -9        102.51        112.06        28.47 o                         
   5  26  -9         48.63         65.42        25.44 o                         
   0  27  -9        416.13        357.93        43.61 o                         
   1  27  -9         30.46         41.19        21.20 o                         
   2  27  -9        149.87        164.76        30.29 o                         
   3  27  -9         41.92         90.25        25.44 o                         
   4  27  -9        238.23        298.63        39.98 o                         
   5  27  -9          0.63          6.06        21.81 o                         
   1  28  -9        217.30        212.01        23.12 o                         
   2  28  -9        203.89        288.94        39.37 o                         
   3  28  -9         25.17        103.58        25.44 o                         
   4  28  -9         38.49         55.12        23.62 o                         
   0  29  -9         77.25         57.54        22.41 o                         
   1  29  -9        100.60        131.25        31.80 o                         
   2  29  -9          4.56         34.53        21.81 o                         
   3  29  -9        304.85        292.57        40.58 o                         
   4  29  -9         16.40          5.45        19.99 o                         
   1  30  -9          5.79         -6.00        16.35 o                         
   2  30  -9        255.62        307.65        38.16 o                         
   3  30  -9         20.23         40.58        21.81 o                         
   0  31  -9        206.81        227.76        33.92 o                         
   1  31  -9         99.12        141.96        19.48 o                         
   2  31  -9         39.29         75.11        24.23 o                         
   1  32  -9        306.65        319.48        27.83 o                         
   2   0  -8        168.19        144.77        19.99 o                         
   4   0  -8       1702.15       1718.89       125.99 o                         
   6   0  -8        331.26        275.00        32.10 o                         
   8   0  -8         27.58         50.28        21.20 o                         
  10   0  -8        124.02        112.06        28.47 o                         
   2   1  -8        877.32        865.74       113.24 o                         
   3   1  -8        223.51        281.05        22.68 o                         
   4   1  -8        397.52        453.25        29.34 o                         
   5   1  -8        385.02        366.67        25.48 o                         
   6   1  -8        103.90        132.90        18.17 o                         
   7   1  -8         21.45         21.01        12.40 o                         
   8   1  -8        284.49        317.78        27.20 o                         
   9   1  -8         56.12         59.36        16.28 o                         
  10   1  -8         14.01         17.80        15.20 o                         
   2   2  -8        275.78        235.45        18.60 o                         
   3   2  -8       2199.92       2078.56       109.86 o                         
   4   2  -8         50.71         64.23        18.47 o                         
   5   2  -8         47.22         47.24        11.34 o                         
   6   2  -8          6.47         -1.28        10.68 o                         
   7   2  -8        397.58        376.05        28.89 o                         
   8   2  -8         17.13         41.49        14.13 o                         
   9   2  -8         89.44         65.27        16.26 o                         
  10   2  -8          0.46          5.82        15.75 o                         
   2   3  -8       1113.73       1075.48        55.88 o                         
   3   3  -8        408.86        470.17        29.12 o                         
   4   3  -8        407.64        431.13        45.73 o                         
   5   3  -8        187.76        194.76        41.49 o                         
   6   3  -8        300.05        288.95        24.37 o                         
   7   3  -8         62.46         85.33        20.59 o                         
   8   3  -8        118.43        120.44        18.40 o                         
   9   3  -8         17.82          0.86        15.75 o                         
  10   3  -8          9.65          5.23        14.31 o                         
   2   4  -8        199.35        180.23        16.45 o                         
   3   4  -8        169.51        199.06        16.39 o                         
   4   4  -8        968.09       1013.44        52.46 o                         
   5   4  -8          7.95         28.79        10.77 o                         
   6   4  -8        416.18        378.25        27.99 o                         
   7   4  -8          7.04         11.05        11.97 o                         
   8   4  -8         53.35         33.73        13.92 o                         
   9   4  -8         11.49          0.54        13.53 o                         
  10   4  -8         90.28         92.20        18.83 o                         
   1   5  -8       1036.10        887.34        71.48 o                         
   2   5  -8        287.73        294.14        21.78 o                         
   3   5  -8         99.58        148.12        14.55 o                         
   4   5  -8        170.81        163.80        16.02 o                         
   5   5  -8       1051.34        977.17        57.85 o                         
   6   5  -8        148.38        154.46        17.68 o                         
   7   5  -8         41.00         54.79        14.06 o                         
   8   5  -8        148.14        132.01        19.69 o                         
   9   5  -8         80.75         89.24        17.85 o                         
   1   6  -8       1424.06       1443.95        99.95 o                         
   2   6  -8         22.66         25.19        12.11 o                         
   3   6  -8       1180.90       1143.28        58.66 o                         
   4   6  -8         37.14         31.92        10.00 o                         
   5   6  -8          9.26         48.88        11.79 o                         
   6   6  -8         85.54         95.69        14.66 o                         
   7   6  -8        596.84        553.13        36.81 o                         
   8   6  -8          8.35          4.12        12.76 o                         
   9   6  -8         57.57         72.66        20.59 o                         
   1   7  -8        674.69        703.20        59.36 o                         
   2   7  -8        945.86        939.37        78.11 o                         
   3   7  -8        113.55        153.68        24.53 o                         
   4   7  -8        160.35        153.30        15.28 o                         
   5   7  -8        405.08        364.34        27.14 o                         
   6   7  -8        230.97        299.36        26.92 o                         
   7   7  -8          4.72         35.24        12.50 o                         
   8   7  -8         52.45         54.76        14.83 o                         
   9   7  -8         24.84         17.62        14.26 o                         
   1   8  -8         74.46         67.84        12.72 o                         
   2   8  -8        142.73        170.09        15.57 o                         
   3   8  -8         31.54         34.91         8.96 o                         
   4   8  -8        331.44        345.82        23.63 o                         
   5   8  -8        122.08        136.44        23.02 o                         
   6   8  -8        582.83        563.28        36.96 o                         
   7   8  -8          0.05          9.28        11.79 o                         
   8   8  -8         47.18         37.13        13.83 o                         
   9   8  -8         23.33         30.06        15.26 o                         
   1   9  -8       1181.50       1064.15        84.80 o                         
   2   9  -8        646.84        597.01        41.80 o                         
   3   9  -8         25.26         41.86         9.41 o                         
   4   9  -8        298.19        273.15        48.73 o                         
   5   9  -8       1052.21        979.75        54.55 o                         
   6   9  -8         32.62         55.17        12.64 o                         
   7   9  -8        158.80        177.99        19.40 o                         
   8   9  -8         20.31         10.70        12.64 o                         
   9   9  -8         92.78        117.26        18.61 o                         
   1  10  -8       1370.40       1379.74        96.92 o                         
   2  10  -8        200.02        187.61        16.16 o                         
   3  10  -8       1603.96       1451.40        77.92 o                         
   4  10  -8        200.44        199.34        17.87 o                         
   5  10  -8          4.87         57.06        15.45 o                         
   6  10  -8         47.83         51.74        12.07 o                         
   7  10  -8        347.90        351.64        27.33 o                         
   8  10  -8          1.76          5.21        12.10 o                         
   9  10  -8         88.31         81.17        26.65 o                         
   1  11  -8         99.52        112.06        16.35 o                         
   2  11  -8       1423.10       1405.10       101.76 o                         
   3  11  -8         46.81         38.85         9.52 o                         
   4  11  -8        106.17        127.45        13.96 o                         
   5  11  -8        393.92        377.53        29.98 o                         
   6  11  -8        106.41        140.52        15.86 o                         
   7  11  -8          5.56          3.03        11.09 o                         
   8  11  -8        196.05        228.97        35.74 o                         
   9  11  -8         21.49         50.28        24.23 o                         
   1  12  -8         81.03         99.34        13.33 o                         
   2  12  -8        200.67        230.84        39.07 o                         
   3  12  -8        246.80        225.75        65.42 o                         
   4  12  -8        671.18        615.32        37.76 o                         
   5  12  -8         10.21         27.62        10.08 o                         
   6  12  -8        337.93        370.02        28.89 o                         
   7  12  -8         27.18         19.38        21.20 o                         
   8  12  -8         35.05         39.37        23.62 o                         
   9  12  -8          8.97         27.26        24.84 o                         
   1  13  -8        846.30        737.72        59.97 o                         
   2  13  -8        702.46        702.47        78.14 o                         
   3  13  -8         68.93        158.09        13.78 o                         
   4  13  -8         78.73         99.95        23.62 o                         
   5  13  -8        528.93        532.99        49.06 o                         
   6  13  -8         13.66         15.75        19.38 o                         
   7  13  -8         63.02         36.95        22.41 o                         
   8  13  -8         12.56         29.08        23.62 o                         
   9  13  -8        110.89        136.90        30.89 o                         
   0  14  -8        141.34        135.68        15.14 o                         
   2  14  -8         10.25         19.99        15.14 o                         
   3  14  -8       1863.65       1813.39       141.14 o                         
   4  14  -8        138.83        164.15        25.44 o                         
   5  14  -8         13.13         32.10        19.38 o                         
   6  14  -8         24.81         40.58        20.59 o                         
   7  14  -8        127.91        156.28        29.68 o                         
   8  14  -8         25.75         33.92        24.23 o                         
   9  14  -8         47.38         95.10        28.47 o                         
   2  15  -8       1123.83       1073.85        83.59 o                         
   3  15  -8         19.85         49.67        18.17 o                         
   4  15  -8        307.84        303.41        38.16 o                         
   5  15  -8        120.42        139.32        27.26 o                         
   6  15  -8         83.58         81.77        23.62 o                         
   7  15  -8         17.30         41.80        23.62 o                         
   8  15  -8        289.13        268.95        39.98 o                         
   9  15  -8         24.78         50.88        26.05 o                         
   1  16  -8        100.94        166.58        24.23 o                         
   2  16  -8        306.24        343.39        38.16 o                         
   3  16  -8        144.91        196.86        27.86 o                         
   4  16  -8        729.39        678.36        60.57 o                         
   5  16  -8         79.06         64.21        22.41 o                         
   6  16  -8        276.32        286.51        38.77 o                         
   7  16  -8        136.64        182.93        31.50 o                         
   8  16  -8         26.95         27.26        24.84 o                         
   9  16  -8         23.12         75.11        26.65 o                         
   1  17  -8        801.16        712.28        58.76 o                         
   2  17  -8        251.16        215.64        30.89 o                         
   3  17  -8        133.24        170.21        25.44 o                         
   4  17  -8         30.98         49.06        19.99 o                         
   5  17  -8        490.70        482.10        49.06 o                         
   6  17  -8          5.69          0.00        19.99 o                         
   7  17  -8         38.67         20.59        23.62 o                         
   8  17  -8         15.26         29.08        24.84 o                         
   1  18  -8        197.70        276.82        30.89 o                         
   2  18  -8         16.73         20.59        16.35 o                         
   3  18  -8        524.77        455.45        50.28 o                         
   4  18  -8         76.55         96.92        22.41 o                         
   5  18  -8         16.83         16.35        19.99 o                         
   6  18  -8         94.99        104.79        26.65 o                         
   7  18  -8        167.45        170.82        32.71 o                         
   8  18  -8          8.73         53.91        25.44 o                         
   1  19  -8        106.21        105.40        21.81 o                         
   2  19  -8        748.27        744.39        59.36 o                         
   3  19  -8         17.90         21.81        18.17 o                         
   4  19  -8        554.68        462.72        52.09 o                         
   5  19  -8         30.67         19.38        21.20 o                         
   6  19  -8        146.69        195.65        33.32 o                         
   7  19  -8          5.28         50.28        24.23 o                         
   8  19  -8        175.18        207.16        36.34 o                         
   1  20  -8        121.06        161.13        25.44 o                         
   2  20  -8         72.76         90.25        21.81 o                         
   3  20  -8        170.31        170.21        27.86 o                         
   4  20  -8        264.76        341.57        39.37 o                         
   5  20  -8         20.39         -7.27        19.38 o                         
   6  20  -8        251.64        233.81        36.95 o                         
   7  20  -8        148.75        194.44        33.32 o                         
   8  20  -8          6.65         43.01        24.84 o                         
   1  21  -8        983.78        986.01        82.99 o                         
   2  21  -8         68.60         76.32        21.81 o                         
   3  21  -8         59.48         66.63        20.59 o                         
   4  21  -8         42.03         49.06        21.20 o                         
   5  21  -8        643.37        594.16        58.15 o                         
   6  21  -8          1.82         25.44        21.81 o                         
   7  21  -8         31.78         76.32        26.65 o                         
   8  21  -8          3.89         -7.27        22.41 o                         
   1  22  -8        309.86        370.04        39.37 o                         
   2  22  -8         46.11         55.12        19.38 o                         
   3  22  -8        313.99        311.29        38.77 o                         
   4  22  -8        168.03        232.00        33.32 o                         
   5  22  -8         40.77         59.36        23.62 o                         
   6  22  -8         78.42        136.29        29.08 o                         
   7  22  -8        185.89        167.79        33.32 o                         
   1  23  -8         21.78         15.14        16.96 o                         
   2  23  -8        580.22        568.12        53.30 o                         
   3  23  -8         32.91         39.98        19.99 o                         
   4  23  -8        328.11        348.84        42.40 o                         
   5  23  -8          1.78         14.54        19.99 o                         
   6  23  -8        100.18        132.66        27.86 o                         
   7  23  -8         28.97         23.62        23.02 o                         
   0  24  -8        757.64        667.46        65.42 o                         
   1  24  -8         36.95         51.49        18.78 o                         
   2  24  -8         18.55         35.13        18.78 o                         
   3  24  -8        484.55        463.93        46.64 o                         
   4  24  -8         99.75        145.38        27.86 o                         
   5  24  -8          9.46          9.69        20.59 o                         
   6  24  -8         64.79         32.71        23.62 o                         
   7  24  -8         80.24         95.71        26.65 o                         
   1  25  -8        571.05        544.49        51.49 o                         
   2  25  -8         39.61         42.40        20.59 o                         
   3  25  -8         70.71        153.86        27.86 o                         
   4  25  -8         42.31         57.54        23.62 o                         
   5  25  -8        383.68        350.05        44.22 o                         
   6  25  -8         10.76         63.60        24.84 o                         
   7  25  -8         36.83         57.54        26.05 o                         
   0  26  -8        172.55        165.37        27.26 o                         
   1  26  -8        107.60        148.40        27.26 o                         
   2  26  -8        102.20        124.78        26.05 o                         
   3  26  -8        329.74        316.74        41.80 o                         
   4  26  -8        206.50        287.12        36.95 o                         
   5  26  -8          1.69         -1.21        19.99 o                         
   6  26  -8        120.88        152.65        30.29 o                         
   1  27  -8         63.32         52.09        21.20 o                         
   2  27  -8        616.92        633.54        59.97 o                         
   3  27  -8         16.42         50.88        21.81 o                         
   4  27  -8        199.78        244.11        35.13 o                         
   5  27  -8         34.47         60.57        23.62 o                         
   6  27  -8         34.38         43.61        23.02 o                         
   0  28  -8        109.77        118.72        25.44 o                         
   1  28  -8        248.87        351.27        39.98 o                         
   2  28  -8         62.74         53.91        22.41 o                         
   3  28  -8        581.29        616.58        56.33 o                         
   4  28  -8         99.14         97.52        25.44 o                         
   5  28  -8         12.05         24.84        21.20 o                         
   6  28  -8         32.38         36.95        23.02 o                         
   1  29  -8        463.94        471.97        56.33 o                         
   2  29  -8         62.45         90.25        24.23 o                         
   3  29  -8         14.36         41.80        20.59 o                         
   4  29  -8         39.80         38.77        21.81 o                         
   5  29  -8        234.46        261.68        36.34 o                         
   0  30  -8        378.21        385.79        43.61 o                         
   1  30  -8         73.73        116.04        17.56 o                         
   2  30  -8         41.54         70.87        21.81 o                         
   3  30  -8        165.45        184.14        30.29 o                         
   4  30  -8        109.71        150.22        27.86 o                         
   5  30  -8          3.07          3.63        20.59 o                         
   1  31  -8         21.68         26.65        13.71 o                         
   2  31  -8        495.31        559.03        54.52 o                         
   3  31  -8          2.97         48.46        21.20 o                         
   4  31  -8         91.27         66.63        24.84 o                         
   0  32  -8         82.76         77.53        23.02 o                         
   1  32  -8        180.35        187.33        20.99 o                         
   2  32  -8         29.32         59.36        21.20 o                         
   3  32  -8        137.72        144.16        28.47 o                         
   4  32  -8         52.86         52.09        22.41 o                         
   1  33  -8        160.29        232.29        23.34 o                         
   2  33  -8         54.47         68.34        19.08 o                         
   3  33  -8          2.64         23.62        20.59 o                         
   0  34  -8        533.14        598.41        55.73 o                         
   1  34  -8         46.09         55.04        14.77 o                         
   2  34  -8         56.90         96.07        32.10 o                         
   1  35  -8        125.49        155.07        20.34 o                         
   2   0  -7       5537.66       5475.90       372.47 o                         
   4   0  -7       3038.64       3069.56       221.70 o                         
   6   0  -7        128.64        212.01        24.84 o                         
   8   0  -7        747.88        803.75        65.42 o                         
  10   0  -7         29.33         46.64        23.02 o                         
   2   1  -7        412.16        398.22        27.84 o                         
   3   1  -7       3294.04       3200.49       206.53 o                         
   4   1  -7       1329.62       1367.49       102.97 o                         
   5   1  -7        242.61        236.30        26.65 o                         
   6   1  -7        260.80        245.63        19.70 o                         
   7   1  -7        438.22        435.28        28.91 o                         
   8   1  -7          1.63         36.04        13.71 o                         
   9   1  -7        112.33         98.49        17.07 o                         
  10   1  -7         55.17         58.79        16.91 o                         
   2   2  -7        290.31        235.02        23.62 o                         
   3   2  -7        752.22        978.78        51.18 o                         
   4   2  -7        152.10        201.14        52.70 o                         
   5   2  -7       1861.89       1836.90        92.30 o                         
   6   2  -7          7.61         16.40        10.49 o                         
   7   2  -7        167.97        212.53        20.12 o                         
   8   2  -7          3.41         37.83        13.49 o                         
   9   2  -7        155.16        173.43        25.14 o                         
  10   2  -7         16.66         10.89        14.34 o                         
   2   3  -7        331.53        350.51        24.17 o                         
   3   3  -7       1779.39       1690.75       177.15 o                         
   4   3  -7        971.30       1130.15        82.38 o                         
   5   3  -7        135.65        135.01        14.13 o                         
   6   3  -7        981.07        861.52        49.03 o                         
   7   3  -7        478.82        521.41        33.40 o                         
   8   3  -7         15.06         36.73        13.49 o                         
   9   3  -7         58.07         88.80        16.45 o                         
  10   3  -7        129.71        136.23        20.34 o                         
   2   4  -7       3956.48       3852.55       207.43 o                         
   3   4  -7         86.69        116.36        11.97 o                         
   4   4  -7       1477.47       1409.61        87.53 o                         
   5   4  -7        313.46        340.67        49.64 o                         
   6   4  -7        319.82        389.54        25.89 o                         
   7   4  -7          6.07         33.63        12.07 o                         
   8   4  -7        631.47        591.89        38.33 o                         
   9   4  -7          7.69         13.61        13.45 o                         
  10   4  -7         14.44         -1.93        14.12 o                         
   2   5  -7         94.73        113.14        13.02 o                         
   3   5  -7       2164.65       2151.77       107.29 o                         
   4   5  -7        685.52        641.98        43.31 o                         
   5   5  -7         42.04         77.83        11.97 o                         
   6   5  -7        209.17        258.18        59.94 o                         
   7   5  -7        459.28        429.83        30.59 o                         
   8   5  -7          9.37         25.18        20.59 o                         
   9   5  -7         99.60        114.90        28.47 o                         
  10   5  -7         23.29         47.69        15.96 o                         
   2   6  -7       1626.91       1621.78       136.56 o                         
   3   6  -7         23.46         79.69        13.63 o                         
   4   6  -7        123.61        150.06        14.39 o                         
   5   6  -7       2390.41       2315.04       133.26 o                         
   6   6  -7         78.63         89.43        25.44 o                         
   7   6  -7        218.99        256.57        21.98 o                         
   8   6  -7          8.41         15.08        12.22 o                         
   9   6  -7         64.28         81.90        16.45 o                         
  10   6  -7         13.70         29.53        25.14 o                         
   1   7  -7        373.00        497.25        35.13 o                         
   2   7  -7       1284.69       1180.64        65.09 o                         
   3   7  -7        330.93        325.19        41.16 o                         
   4   7  -7        819.66        914.53        61.15 o                         
   5   7  -7         33.34         64.91        13.93 o                         
   6   7  -7       1671.44       1609.31        85.86 o                         
   7   7  -7        228.89        252.78        22.03 o                         
   8   7  -7         37.18         23.73        13.63 o                         
   9   7  -7         19.29         28.38        13.68 o                         
  10   7  -7        131.02        122.93        19.89 o                         
   1   8  -7        545.91        417.90        35.74 o                         
   2   8  -7       3987.74       4014.34       191.24 o                         
   3   8  -7        108.38        127.40        13.09 o                         
   4   8  -7       1056.59        910.23        51.15 o                         
   5   8  -7        668.70        651.91        79.65 o                         
   6   8  -7        403.92        479.08        30.09 o                         
   7   8  -7         79.89        105.24        15.09 o                         
   8   8  -7        285.47        324.69        26.13 o                         
   9   8  -7         28.63         29.18        14.49 o                         
  10   8  -7         10.09         20.97        15.26 o                         
   1   9  -7       1543.03       1647.42       109.64 o                         
   2   9  -7        297.87        276.31        18.88 o                         
   3   9  -7       2060.31       1930.47        97.00 o                         
   4   9  -7        289.53        309.87        20.78 o                         
   5   9  -7         51.66        106.38        12.81 o                         
   6   9  -7        142.13        193.22        36.34 o                         
   7   9  -7        344.75        330.04        24.92 o                         
   8   9  -7         44.48         55.10        13.80 o                         
   9   9  -7        123.63        125.96        24.23 o                         
  10   9  -7         27.99         38.71        12.59 o                         
   1  10  -7       1001.38       1076.27        83.59 o                         
   2  10  -7        938.17        887.34        60.57 o                         
   3  10  -7         35.58        105.02        13.63 o                         
   4  10  -7         35.36         47.24        15.14 o                         
   5  10  -7       1163.33       1080.79       102.07 o                         
   6  10  -7         17.96         42.02        10.75 o                         
   7  10  -7        129.35        129.83        16.39 o                         
   8  10  -7        131.53        117.10        16.73 o                         
   9  10  -7        125.99        146.94        15.30 o                         
  10  10  -7         14.44         23.77        16.02 o                         
   1  11  -7        474.77        470.60        35.74 o                         
   2  11  -7        954.88        936.41        56.07 o                         
   3  11  -7        136.97        154.68        13.83 o                         
   4  11  -7       1430.52       1381.01        69.12 o                         
   5  11  -7         70.77        100.74        12.77 o                         
   6  11  -7       1141.34       1140.07        49.84 o                         
   7  11  -7         18.77         24.69         7.99 o                         
   8  11  -7         20.82         54.62        10.33 o                         
   9  11  -7         12.86         14.59        11.94 o                         
  10  11  -7        112.94        161.73        32.71 o                         
   1  12  -7       1494.47       1365.81        98.73 o                         
   2  12  -7       3216.88       3179.23       162.96 o                         
   3  12  -7        196.81        225.18        40.28 o                         
   4  12  -7        612.56        532.08        33.52 o                         
   5  12  -7        420.20        388.51        25.87 o                         
   6  12  -7        146.22        209.21        18.33 o                         
   7  12  -7         96.54         93.61        12.62 o                         
   8  12  -7        272.41        263.84        25.00 o                         
   9  12  -7         52.70         79.35        26.65 o                         
  10  12  -7         23.32         27.26        23.62 o                         
   1  13  -7       1168.36       1263.44        83.59 o                         
   2  13  -7         12.80         18.40         6.70 o                         
   3  13  -7       3414.64       3116.23       165.96 o                         
   4  13  -7         86.00        119.35        27.86 o                         
   5  13  -7        189.25        199.75        34.53 o                         
   6  13  -7         50.68         52.73        11.93 o                         
   7  13  -7        257.40        261.41        22.83 o                         
   8  13  -7         33.39          3.63        20.59 o                         
   9  13  -7        123.72        178.09        33.32 o                         
  10  13  -7         19.34         33.32        24.84 o                         
   1  14  -7        695.18        671.70        51.49 o                         
   2  14  -7        868.64        859.06        88.10 o                         
   3  14  -7        176.36        240.21        22.11 o                         
   4  14  -7        783.93        718.27        52.40 o                         
   5  14  -7        451.70        414.14        27.68 o                         
   6  14  -7          0.46         -4.85        16.35 o                         
   7  14  -7         72.48         67.24        22.41 o                         
   8  14  -7        154.65        136.90        29.68 o                         
   9  14  -7        156.85        156.28        31.50 o                         
   0  15  -7       1870.32       1802.48       124.18 o                         
   2  15  -7        525.61        539.65        52.70 o                         
   3  15  -7          7.60         27.86        15.14 o                         
   4  15  -7       1037.39       1065.97        76.93 o                         
   5  15  -7        160.67        137.50        24.84 o                         
   6  15  -7        435.08        445.15        43.61 o                         
   7  15  -7         14.06         16.96        19.99 o                         
   8  15  -7         18.02         31.50        23.62 o                         
   9  15  -7          1.24          4.85        23.62 o                         
   2  16  -7       1039.68        986.62        81.17 o                         
   4  16  -7        111.00         88.44        23.02 o                         
   5  16  -7        313.29        362.17        35.74 o                         
   6  16  -7         78.86        113.27        23.62 o                         
   7  16  -7         34.71         39.37        21.81 o                         
   8  16  -7        163.56        108.43        30.29 o                         
   9  16  -7         15.18         52.70        25.44 o                         
   2  17  -7        259.98        238.05        29.08 o                         
   3  17  -7       1329.50       1288.88        99.34 o                         
   4  17  -7          9.54         21.20        16.35 o                         
   5  17  -7         32.15         24.84        18.17 o                         
   6  17  -7         15.18         -9.09        17.57 o                         
   7  17  -7        546.44        508.15        52.09 o                         
   8  17  -7         40.78         35.74        24.23 o                         
   9  17  -7         97.13        106.61        29.08 o                         
   1  18  -7        867.50        848.57        68.45 o                         
   2  18  -7        573.58        583.26        47.25 o                         
   3  18  -7        149.01        204.74        25.44 o                         
   4  18  -7        670.99        637.17        56.33 o                         
   5  18  -7        547.53        534.20        53.30 o                         
   6  18  -7        206.06        241.08        32.71 o                         
   7  18  -7         33.75         57.54        23.02 o                         
   8  18  -7        130.68        124.18        29.68 o                         
   9  18  -7         49.26         19.99        24.84 o                         
   1  19  -7          4.14         13.93        13.33 o                         
   2  19  -7        182.56        173.85        23.62 o                         
   3  19  -7         23.19         51.49        17.57 o                         
   4  19  -7        548.65        622.03        50.88 o                         
   5  19  -7         70.74         71.48        21.81 o                         
   6  19  -7        358.84        360.96        43.01 o                         
   7  19  -7          8.26          5.45        21.20 o                         
   8  19  -7         28.77         62.39        24.23 o                         
   9  19  -7          1.93          6.06        23.02 o                         
   1  20  -7        802.92        766.19        62.39 o                         
   2  20  -7        114.57         98.13        20.59 o                         
   3  20  -7         33.75         44.82        16.96 o                         
   4  20  -7        119.27        107.21        24.23 o                         
   5  20  -7        288.59        348.24        37.56 o                         
   6  20  -7        172.99        185.35        30.89 o                         
   7  20  -7         53.87         75.11        24.23 o                         
   8  20  -7         78.36        122.36        29.08 o                         
   9  20  -7          4.23          3.63        22.41 o                         
   1  21  -7        508.70        562.67        48.46 o                         
   2  21  -7        116.54        102.97        20.59 o                         
   3  21  -7        505.71        493.01        46.04 o                         
   4  21  -7         53.33         70.27        21.20 o                         
   5  21  -7         19.08         22.41        18.78 o                         
   6  21  -7         32.85         37.56        22.41 o                         
   7  21  -7        332.35        300.44        40.58 o                         
   8  21  -7         16.95         24.84        23.62 o                         
   1  22  -7        405.83        349.45        40.58 o                         
   2  22  -7        413.62        472.41        39.98 o                         
   3  22  -7         89.63        101.16        21.81 o                         
   4  22  -7        322.70        302.26        35.74 o                         
   5  22  -7        217.79        233.21        34.53 o                         
   6  22  -7        139.87        173.85        30.29 o                         
   7  22  -7         21.35         40.58        23.02 o                         
   8  22  -7        116.12        126.60        29.68 o                         
   1  23  -7         18.07         18.78        14.54 o                         
   2  23  -7         97.86        104.19        21.20 o                         
   3  23  -7         76.45         47.25        18.78 o                         
   4  23  -7        399.65        419.71        44.82 o                         
   5  23  -7         70.23         77.53        23.62 o                         
   6  23  -7        246.95        262.89        37.56 o                         
   7  23  -7          5.74        -18.78        18.78 o                         
   8  23  -7          1.96         29.68        23.02 o                         
   1  24  -7        466.40        469.38        45.43 o                         
   2  24  -7        239.99        204.13        30.29 o                         
   3  24  -7         89.71        149.62        24.84 o                         
   4  24  -7        271.66        285.30        37.56 o                         
   5  24  -7        259.02        335.52        39.37 o                         
   6  24  -7         70.82         45.43        23.02 o                         
   7  24  -7         58.37         55.73        23.62 o                         
   8  24  -7         51.42         41.19        23.62 o                         
   0  25  -7          5.46          9.69        14.54 o                         
   1  25  -7        249.94        276.21        33.92 o                         
   2  25  -7        118.51        115.70        23.02 o                         
   3  25  -7        806.63        847.97        75.72 o                         
   4  25  -7         28.69         29.68        20.59 o                         
   5  25  -7         25.96          7.27        19.38 o                         
   6  25  -7         68.88         81.17        24.84 o                         
   7  25  -7        163.06        142.95        30.89 o                         
   8  25  -7          0.85         18.78        23.02 o                         
   1  26  -7         88.99        107.21        23.02 o                         
   2  26  -7        634.51        657.16        54.52 o                         
   3  26  -7         79.64        103.58        23.62 o                         
   4  26  -7        147.73        170.82        28.47 o                         
   5  26  -7         82.16         27.26        20.59 o                         
   6  26  -7         45.09         44.82        22.41 o                         
   7  26  -7          1.92          9.69        21.20 o                         
   0  27  -7        360.11        299.23        35.13 o                         
   1  27  -7        104.18        129.63        23.62 o                         
   2  27  -7         87.19        106.00        23.62 o                         
   3  27  -7         28.51         40.58        19.99 o                         
   4  27  -7        389.24        379.73        43.61 o                         
   5  27  -7         11.99          4.24        18.78 o                         
   6  27  -7        147.70        121.75        27.86 o                         
   7  27  -7          4.45         18.17        21.81 o                         
   1  28  -7        188.33        213.82        29.08 o                         
   2  28  -7        251.64        265.31        35.13 o                         
   3  28  -7         39.35         61.78        21.20 o                         
   4  28  -7         15.58          7.87        18.78 o                         
   5  28  -7        212.43        216.85        33.32 o                         
   6  28  -7         44.26         27.86        21.20 o                         
   7  28  -7         26.83         73.90        24.84 o                         
   0  29  -7         91.25         46.64        18.78 o                         
   1  29  -7        133.52        173.85        27.26 o                         
   2  29  -7          9.66          8.48        17.57 o                         
   3  29  -7        491.24        447.58        46.04 o                         
   4  29  -7         17.17         10.90        18.78 o                         
   5  29  -7         38.38         70.87        23.02 o                         
   6  29  -7         34.75         46.64        22.41 o                         
   1  30  -7        115.34        112.44        16.69 o                         
   2  30  -7        600.50        610.52        55.73 o                         
   3  30  -7         18.63         -1.82        17.57 o                         
   4  30  -7         83.71         73.29        23.02 o                         
   5  30  -7         39.41         63.00        22.41 o                         
   6  30  -7         42.66         26.65        21.81 o                         
   0  31  -7        467.36        487.56        50.28 o                         
   1  31  -7        147.38        148.94        17.97 o                         
   2  31  -7         69.53         96.31        23.02 o                         
   3  31  -7         31.17         60.57        21.20 o                         
   4  31  -7        150.21        175.06        29.68 o                         
   5  31  -7         16.86          9.69        19.38 o                         
   6  31  -7        183.59        212.01        33.92 o                         
   1  32  -7        271.11        275.72        24.83 o                         
   2  32  -7         77.02         98.73        23.62 o                         
   3  32  -7         10.63         14.54        18.17 o                         
   4  32  -7          3.66         22.41        19.38 o                         
   5  32  -7        335.99        337.94        41.80 o                         
   0  33  -7        165.63        203.53        29.68 o                         
   1  33  -7        229.30        238.08        49.37 o                         
   2  33  -7         10.47         10.90        16.96 o                         
   3  33  -7        212.74        215.64        32.10 o                         
   4  33  -7         28.33         39.98        20.59 o                         
   5  33  -7          2.26        -18.17        18.17 o                         
   1  34  -7         28.51         19.78        14.23 o                         
   2  34  -7        240.38        265.89        24.60 o                         
   3  34  -7          2.28        -13.93        17.57 o                         
   4  34  -7         81.18         92.68        24.84 o                         
   0  35  -7        339.24        391.24        41.80 o                         
   1  35  -7          8.84         29.25        14.54 o                         
   2  35  -7         23.68         23.62        18.17 o                         
   3  35  -7         40.60         32.71        19.99 o                         
   4  35  -7         77.99         87.83        24.84 o                         
   2   0  -6        971.69        930.89        78.75 o                         
   4   0  -6       3336.48       3346.32       234.42 o                         
   6   0  -6        633.64        549.34        50.28 o                         
   8   0  -6          2.88         64.81        18.78 o                         
  10   0  -6        173.72        176.87        30.89 o                         
   2   1  -6       1311.27       1376.54       141.14 o                         
   3   1  -6        510.80        604.73        39.37 o                         
   4   1  -6       1794.33       1679.02       115.09 o                         
   5   1  -6        880.45        883.18        47.76 o                         
   6   1  -6         49.44         88.41        12.42 o                         
   7   1  -6         83.91         99.86        15.75 o                         
   8   1  -6        548.14        519.56        34.05 o                         
   9   1  -6         96.26        116.28        23.02 o                         
  10   1  -6          7.40          8.96        14.23 o                         
  11   1  -6         58.69         63.15        17.74 o                         
   2   2  -6         91.69         85.18         9.09 o                         
   3   2  -6       4699.35       4274.74       230.61 o                         
   4   2  -6         55.34         82.18        12.42 o                         
   5   2  -6        240.04        208.12        17.55 o                         
   6   2  -6         82.47         73.69        11.97 o                         
   7   2  -6        836.37        833.67        46.25 o                         
   8   2  -6         27.10         49.01        13.02 o                         
   9   2  -6        201.25        184.15        21.42 o                         
  10   2  -6          1.91          5.44        14.06 o                         
  11   2  -6         21.89         40.24        16.88 o                         
   2   3  -6       3428.78       3435.16       170.47 o                         
   3   3  -6        593.80        649.76        41.49 o                         
   4   3  -6       2301.27       2111.43       116.93 o                         
   5   3  -6        307.16        331.62        39.04 o                         
   6   3  -6        212.50        242.44        30.59 o                         
   7   3  -6         98.77        137.15        15.83 o                         
   8   3  -6        258.08        301.55        24.40 o                         
   9   3  -6         22.61         33.91        13.69 o                         
  10   3  -6         11.76          4.56        13.63 o                         
  11   3  -6         32.79         48.36        17.55 o                         
   2   4  -6        934.32        808.53        48.39 o                         
   3   4  -6        961.90        967.58        48.82 o                         
   4   4  -6       1887.63       1991.36        98.08 o                         
   5   4  -6         33.59         65.62        11.51 o                         
   6   4  -6       1190.10       1068.94        61.89 o                         
   7   4  -6         18.23         11.08        10.25 o                         
   8   4  -6         17.10         29.09        11.97 o                         
   9   4  -6         27.47         33.22        13.80 o                         
  10   4  -6        135.19        118.96        18.83 o                         
  11   4  -6          0.53         -7.74        14.74 o                         
   2   5  -6        745.89        814.66        91.16 o                         
   3   5  -6         83.58        113.28        10.17 o                         
   4   5  -6        782.74        719.82        56.94 o                         
   5   5  -6       2092.32       1999.92       102.79 o                         
   6   5  -6        210.63        280.78        19.65 o                         
   7   5  -6        300.29        303.48        49.94 o                         
   8   5  -6        303.77        285.85        23.75 o                         
   9   5  -6         99.16        152.35        18.11 o                         
  10   5  -6         12.05          6.06        14.13 o                         
  11   5  -6         66.48         58.00        17.74 o                         
   2   6  -6         40.97         42.51        17.87 o                         
   3   6  -6       2042.35       1945.05        97.86 o                         
   4   6  -6         88.93        109.66        11.35 o                         
   5   6  -6        127.91        148.34        15.09 o                         
   6   6  -6        388.01        399.21        26.94 o                         
   7   6  -6        735.03        751.67        41.95 o                         
   8   6  -6         12.52         11.11        17.26 o                         
   9   6  -6        178.81        198.92        21.60 o                         
  10   6  -6          9.40         10.73        14.54 o                         
  11   6  -6         13.04         11.59        15.16 o                         
   1   7  -6       1247.08       1351.27        92.68 o                         
   2   7  -6       3684.48       3557.71       184.82 o                         
   3   7  -6         30.66         36.33         8.18 o                         
   4   7  -6        707.14        662.80        42.38 o                         
   5   7  -6        388.05        389.71        22.84 o                         
   6   7  -6        659.68        724.34        38.29 o                         
   7   7  -6        144.06        144.65        16.02 o                         
   8   7  -6        274.65        273.82        23.55 o                         
   9   7  -6         11.19         11.67        12.63 o                         
  10   7  -6         35.23         45.40        15.83 o                         
  11   7  -6         28.23         12.31        16.06 o                         
   1   8  -6       1250.06       1262.23        86.62 o                         
   2   8  -6        784.88        705.27        30.49 o                         
   3   8  -6       1205.01       1093.32        57.58 o                         
   4   8  -6       1147.01       1208.75        61.66 o                         
   5   8  -6        143.97        189.17        15.85 o                         
   6   8  -6       1717.66       1603.00        89.73 o                         
   7   8  -6         24.76         37.39        11.63 o                         
   8   8  -6         54.09         55.31        13.09 o                         
   9   8  -6         32.11         49.08        14.39 o                         
  10   8  -6        162.35        180.03        22.03 o                         
  11   8  -6          1.62         14.96        12.12 o                         
   1   9  -6       3932.78       3712.18       279.24 o                         
   2   9  -6        772.33        753.03        47.15 o                         
   3   9  -6         19.56         39.49         7.27 o                         
   4   9  -6         96.70        116.53        13.02 o                         
   5   9  -6       2226.74       2136.79       113.92 o                         
   6   9  -6        205.67        205.77        45.13 o                         
   7   9  -6        313.64        303.14        23.63 o                         
   8   9  -6        107.88         94.88        15.14 o                         
   9   9  -6        161.50        131.38        21.50 o                         
  10   9  -6          7.49         16.13        11.15 o                         
   1  10  -6       2259.96       2409.37       164.15 o                         
   2  10  -6       1988.14       1729.63        74.82 o                         
   3  10  -6       3941.20       3817.20       154.80 o                         
   4  10  -6        500.84        465.86        38.77 o                         
   5  10  -6          8.25         42.30        16.66 o                         
   6  10  -6        389.61        419.31        72.69 o                         
   7  10  -6        376.03        419.06        26.89 o                         
   8  10  -6          5.00         19.12        11.79 o                         
   9  10  -6        119.64        118.99        18.71 o                         
  10  10  -6         11.94         23.82        11.40 o                         
   1  11  -6        110.16        125.39        13.93 o                         
   2  11  -6       6146.13       6075.81       242.78 o                         
   3  11  -6         22.35         58.19         5.97 o                         
   4  11  -6        778.01        690.00        33.53 o                         
   5  11  -6        396.01        324.93        32.75 o                         
   6  11  -6         65.79        137.50        14.26 o                         
   7  11  -6         57.27         59.40        15.45 o                         
   8  11  -6        372.29        329.31        20.84 o                         
   9  11  -6         71.13         80.22        12.74 o                         
  10  11  -6         21.77         29.82        11.63 o                         
   1  12  -6        110.27        106.61        11.51 o                         
   2  12  -6        661.65        611.71        27.67 o                         
   3  12  -6        934.13        893.71        48.44 o                         
   4  12  -6        757.93        786.87        35.03 o                         
   5  12  -6         24.09         45.67         6.99 o                         
   6  12  -6        905.93        877.71        39.93 o                         
   7  12  -6        115.74        129.12        11.78 o                         
   8  12  -6         43.40         69.76        10.62 o                         
   9  12  -6         67.83         70.81        12.20 o                         
  10  12  -6        147.55        145.87        16.79 o                         
   1  13  -6       1395.94       1311.29        97.52 o                         
   2  13  -6        356.51        394.55        72.96 o                         
   3  13  -6        328.60        404.76        18.17 o                         
   4  13  -6        111.65        119.74         8.89 o                         
   5  13  -6       1603.74       1521.86        63.51 o                         
   6  13  -6          1.59          4.92         6.51 o                         
   7  13  -6        168.17        179.03        14.05 o                         
   8  13  -6         21.66         14.65         9.08 o                         
   9  13  -6        190.48        218.64        17.74 o                         
  10  13  -6          6.72         25.51        15.14 o                         
   1  14  -6       1747.42       1726.77       111.46 o                         
   2  14  -6        270.53        254.08        29.38 o                         
   3  14  -6       3066.41       2807.73       119.36 o                         
   4  14  -6       1149.67       1196.63        58.29 o                         
   5  14  -6        131.30        125.47        11.16 o                         
   6  14  -6        322.07        273.45        16.26 o                         
   7  14  -6        395.95        406.75        21.98 o                         
   8  14  -6         10.44         16.75        10.04 o                         
   9  14  -6        157.66        146.33        19.79 o                         
  10  14  -6         32.98         27.92        14.40 o                         
   1  15  -6        706.92        572.96        43.01 o                         
   2  15  -6       5381.86       5394.60       267.43 o                         
   3  15  -6         79.67         94.86         7.58 o                         
   4  15  -6       1557.68       1356.87        60.24 o                         
   5  15  -6        427.30        381.88        19.86 o                         
   6  15  -6        102.16        126.95        10.90 o                         
   7  15  -6         40.52         42.40        10.98 o                         
   8  15  -6        522.84        508.88        34.93 o                         
   9  15  -6         39.90         28.23        13.33 o                         
  10  15  -6         21.62         40.93        14.84 o                         
   0  16  -6       3400.11       3344.50       228.36 o                         
   2  16  -6        580.88        513.60        47.85 o                         
   3  16  -6       1707.98       1724.95       123.57 o                         
   4  16  -6        933.29        862.55        49.79 o                         
   5  16  -6        333.88        276.92        25.71 o                         
   6  16  -6        719.64        647.52        38.62 o                         
   7  16  -6        284.84        308.38        23.58 o                         
   8  16  -6         35.33         39.42        12.55 o                         
   9  16  -6         30.06         29.89        29.68 o                         
  10  16  -6         70.19         67.70        16.30 o                         
   2  17  -6        141.66        116.30        19.38 o                         
   3  17  -6        233.17        352.48        30.89 o                         
   4  17  -6        483.58        526.91        30.94 o                         
   5  17  -6       1290.45       1246.83        65.70 o                         
   6  17  -6         16.90         33.13         9.72 o                         
   7  17  -6         90.43         99.79        14.01 o                         
   8  17  -6          0.83          9.06        11.28 o                         
   9  17  -6         57.83         36.72        21.81 o                         
  10  17  -6         15.38          7.27        21.81 o                         
   1  18  -6        435.98        528.14        42.40 o                         
   2  18  -6         11.17         26.05        13.93 o                         
   3  18  -6        623.89        543.89        52.09 o                         
   4  18  -6        545.29        646.26        47.25 o                         
   5  18  -6         19.80         27.45        12.11 o                         
   6  18  -6        333.21        306.47        23.58 o                         
   7  18  -6        312.56        292.93        23.86 o                         
   8  18  -6          0.56         17.68        11.74 o                         
   9  18  -6         66.10         72.08        26.65 o                         
  10  18  -6         47.78         30.89        24.84 o                         
   1  19  -6        113.56        132.66        18.78 o                         
   2  19  -6       1270.16       1169.55        92.68 o                         
   3  19  -6         51.61         51.49        16.35 o                         
   4  19  -6        909.86        824.95        70.87 o                         
   5  19  -6        122.97        112.06        22.41 o                         
   6  19  -6        367.69        417.90        40.58 o                         
   7  19  -6          0.08         28.02        14.34 o                         
   8  19  -6        463.13        447.58        49.06 o                         
   9  19  -6          0.59         -1.82        21.20 o                         
   1  20  -6        587.05        638.38        49.06 o                         
   2  20  -6        231.69        182.33        24.84 o                         
   3  20  -6       1260.14       1246.48        89.04 o                         
   4  20  -6        636.51        666.85        54.52 o                         
   5  20  -6         21.82         27.86        16.96 o                         
   6  20  -6        254.82        275.00        36.34 o                         
   7  20  -6        476.04        481.50        49.67 o                         
   8  20  -6         41.61         39.37        22.41 o                         
   9  20  -6         39.97         40.58        24.23 o                         
   1  21  -6       3140.15       2838.77       213.22 o                         
   2  21  -6        157.15        207.16        24.84 o                         
   3  21  -6        201.14        282.88        29.68 o                         
   4  21  -6         27.33         38.77        16.96 o                         
   5  21  -6       1278.82       1225.28        95.10 o                         
   6  21  -6          0.02        -14.54        16.35 o                         
   7  21  -6        140.40        132.66        28.47 o                         
   8  21  -6         19.71          9.09        21.20 o                         
   9  21  -6         33.53         31.50        23.62 o                         
   1  22  -6        214.63        271.37        30.29 o                         
   2  22  -6        243.00        208.98        27.86 o                         
   3  22  -6        858.79        718.34        59.97 o                         
   4  22  -6        524.30        595.98        49.67 o                         
   5  22  -6         41.42         72.69        21.20 o                         
   6  22  -6        307.03        329.46        39.37 o                         
   7  22  -6        218.87        196.86        32.71 o                         
   8  22  -6          8.91         43.61        23.02 o                         
   9  22  -6         21.17         20.59        23.62 o                         
   1  23  -6        274.35        285.91        29.68 o                         
   2  23  -6       1594.04       1485.14       109.64 o                         
   3  23  -6         80.00         95.71        19.99 o                         
   4  23  -6        628.47        646.86        55.12 o                         
   5  23  -6         67.17        109.64        23.02 o                         
   6  23  -6        272.11        313.10        36.34 o                         
   7  23  -6         75.15         84.80        24.84 o                         
   8  23  -6        283.06        284.09        39.98 o                         
   9  23  -6         11.76         49.67        24.84 o                         
   1  24  -6        425.24        487.56        41.19 o                         
   2  24  -6        199.91        233.81        27.26 o                         
   3  24  -6       1395.05       1368.23       102.37 o                         
   4  24  -6        318.75        288.33        35.74 o                         
   5  24  -6         60.60         69.05        21.20 o                         
   6  24  -6         78.42         41.80        20.59 o                         
   7  24  -6        228.45        200.50        32.10 o                         
   8  24  -6         17.40          2.42        20.59 o                         
   1  25  -6       1119.79       1002.37        81.77 o                         
   2  25  -6        457.06        483.92        41.19 o                         
   3  25  -6         92.26        181.72        24.84 o                         
   4  25  -6         19.58         37.56        18.17 o                         
   5  25  -6        750.98        685.03        60.57 o                         
   6  25  -6          4.44         11.51        19.38 o                         
   7  25  -6         88.50         41.80        22.41 o                         
   8  25  -6         27.27         56.94        23.62 o                         
   0  26  -6       1263.55       1164.10        87.23 o                         
   1  26  -6        180.76        192.02        26.65 o                         
   2  26  -6        196.97        215.04        30.89 o                         
   3  26  -6        603.76        503.30        53.30 o                         
   4  26  -6        538.43        512.39        48.46 o                         
   5  26  -6         34.10         43.01        19.38 o                         
   6  26  -6        335.19        311.89        37.56 o                         
   7  26  -6         86.30        116.30        26.65 o                         
   8  26  -6          2.96        -19.38        19.38 o                         
   1  27  -6         33.63         12.72        15.75 o                         
   2  27  -6       1581.07       1509.37       120.54 o                         
   3  27  -6         15.08          3.63        16.35 o                         
   4  27  -6        433.96        445.76        45.43 o                         
   5  27  -6        164.06        176.87        28.47 o                         
   6  27  -6        105.59         95.71        24.84 o                         
   7  27  -6         10.40          5.45        19.99 o                         
   8  27  -6        141.86        174.45        31.50 o                         
   0  28  -6        139.07        107.21        21.20 o                         
   1  28  -6        544.45        497.85        46.04 o                         
   2  28  -6         32.68         47.25        18.17 o                         
   3  28  -6        975.78        943.61        74.51 o                         
   4  28  -6        150.24        138.11        25.44 o                         
   5  28  -6         29.31         27.86        19.38 o                         
   6  28  -6         59.14         48.46        21.20 o                         
   7  28  -6        125.99        156.89        28.47 o                         
   1  29  -6        556.08        499.06        46.64 o                         
   2  29  -6        384.47        387.61        38.16 o                         
   3  29  -6        105.94        119.33        23.62 o                         
   4  29  -6         96.06        107.82        23.02 o                         
   5  29  -6        487.30        411.84        46.04 o                         
   6  29  -6          0.07         16.96        18.78 o                         
   7  29  -6         50.93         63.60        23.62 o                         
   0  30  -6        777.31        675.33        57.54 o                         
   1  30  -6        155.35        187.17        26.65 o                         
   2  30  -6        149.36        153.86        24.84 o                         
   3  30  -6         65.96         58.76        19.99 o                         
   4  30  -6        254.65        309.47        34.53 o                         
   5  30  -6         48.37         70.87        21.81 o                         
   6  30  -6        347.18        322.19        39.98 o                         
   7  30  -6         73.15         80.56        24.23 o                         
   1  31  -6        101.37        128.04        16.66 o                         
   2  31  -6        630.80        620.82        54.52 o                         
   3  31  -6         15.47          7.27        16.96 o                         
   4  31  -6        111.28         86.62        23.02 o                         
   5  31  -6        118.64        143.56        26.65 o                         
   6  31  -6         98.87        109.64        26.05 o                         
   7  31  -6          8.07         -1.82        19.38 o                         
   0  32  -6        142.46        178.09        26.65 o                         
   1  32  -6        465.33        493.68        51.79 o                         
   2  32  -6         40.39         68.45        20.59 o                         
   3  32  -6        451.37        413.05        42.40 o                         
   4  32  -6         19.96          7.87        17.57 o                         
   5  32  -6          7.31         35.13        19.99 o                         
   6  32  -6         23.75         49.06        21.81 o                         
   1  33  -6        491.49        487.10        33.84 o                         
   2  33  -6        132.04        121.75        23.02 o                         
   3  33  -6          8.60          0.61        16.35 o                         
   4  33  -6         93.36         89.04        23.62 o                         
   5  33  -6        319.47        343.39        40.58 o                         
   6  33  -6         31.94         84.80        23.62 o                         
   0  34  -6        783.44        844.33        66.03 o                         
   1  34  -6         44.62         60.75        21.20 o                         
   2  34  -6        112.55        115.70        23.02 o                         
   3  34  -6         38.75         32.71        18.78 o                         
   4  34  -6        311.93        327.64        38.16 o                         
   5  34  -6         16.12          0.00        18.78 o                         
   2  35  -6        397.38        501.49        59.36 o                         
   3  35  -6         13.78         52.70        24.23 o                         
   2   0  -5       2331.98       2189.49       155.67 o                         
   4   0  -5       3306.64       3124.08       224.12 o                         
   6   0  -5        741.47        789.82        59.97 o                         
   8   0  -5        778.66        704.41        61.18 o                         
  10   0  -5         28.09         15.14        19.99 o                         
   2   1  -5        382.05        374.30        22.91 o                         
   3   1  -5       3146.76       3058.98       162.76 o                         
   4   1  -5       2042.31       1875.38        97.23 o                         
   5   1  -5        658.08        556.77        32.76 o                         
   6   1  -5        234.75        213.55        16.88 o                         
   7   1  -5        685.61        606.09        37.05 o                         
   8   1  -5         15.76         43.16        12.20 o                         
   9   1  -5        113.74        120.14        17.12 o                         
  10   1  -5         80.16         82.25        22.11 o                         
  11   1  -5         22.13         20.28        22.72 o                         
   2   2  -5        160.88        138.40        18.17 o                         
   3   2  -5       1016.48       1147.47        55.47 o                         
   4   2  -5         64.81         87.35        22.72 o                         
   5   2  -5       2684.05       2827.72       141.56 o                         
   6   2  -5         47.44         26.05         8.99 o                         
   7   2  -5         97.87        107.05        14.34 o                         
   8   2  -5         45.25         43.99        19.38 o                         
   9   2  -5        185.98        193.82        20.12 o                         
  10   2  -5          3.30          2.42        13.28 o                         
  11   2  -5        135.77        141.32        21.40 o                         
   2   3  -5        230.47        206.85        14.54 o                         
   3   3  -5       3398.57       3199.28       176.68 o                         
   4   3  -5        760.78        791.85        68.45 o                         
   5   3  -5        251.26        251.42        33.62 o                         
   6   3  -5        205.59        209.56        26.35 o                         
   7   3  -5        868.04        828.61        46.47 o                         
   8   3  -5         29.45         37.86        11.99 o                         
   9   3  -5         84.73         86.38        16.02 o                         
  10   3  -5        183.60        216.75        23.34 o                         
  11   3  -5         24.89         21.14        19.99 o                         
   2   4  -5       2102.52       2164.96       112.86 o                         
   3   4  -5        543.94        530.32        72.69 o                         
   4   4  -5        985.82        974.75        56.53 o                         
   5   4  -5        609.27        580.38        53.00 o                         
   6   4  -5        546.29        545.36        32.54 o                         
   7   4  -5         20.62         44.53        10.92 o                         
   8   4  -5        659.40        632.42        39.40 o                         
   9   4  -5         88.84         93.79        18.17 o                         
  10   4  -5          2.90         13.44        13.88 o                         
  11   4  -5          5.92         31.00        17.87 o                         
   2   5  -5        443.80        391.14        23.32 o                         
   3   5  -5       1796.21       1877.86        95.08 o                         
   4   5  -5        870.33        878.15        48.60 o                         
   5   5  -5        296.14        383.14        22.65 o                         
   6   5  -5        204.77        195.56        17.12 o                         
   7   5  -5        606.53        568.40        54.21 o                         
   8   5  -5         33.13         44.15        11.97 o                         
   9   5  -5         92.95         95.89        17.57 o                         
  10   5  -5         36.56         39.27        15.16 o                         
  11   5  -5         11.16         26.01        15.59 o                         
   2   6  -5       1162.43       1126.62        73.29 o                         
   3   6  -5        763.58        858.91        41.52 o                         
   4   6  -5         69.25         66.69         8.72 o                         
   5   6  -5       2645.33       2477.39       133.21 o                         
   6   6  -5         47.04         87.05        13.63 o                         
   7   6  -5        328.29        342.85        23.75 o                         
   8   6  -5         40.68         53.30        12.16 o                         
   9   6  -5        192.24        232.19        22.03 o                         
  10   6  -5         10.25          6.96        19.08 o                         
  11   6  -5         73.32         74.10        18.36 o                         
   1   7  -5        831.74        946.64        70.27 o                         
   2   7  -5       1662.20       1474.95        76.45 o                         
   3   7  -5       1634.43       1602.11        87.37 o                         
   4   7  -5       1264.85       1252.92        84.80 o                         
   5   7  -5         93.00        116.85        12.16 o                         
   6   7  -5       1638.69       1525.15        80.30 o                         
   7   7  -5        710.94        681.52        45.73 o                         
   8   7  -5         73.86         86.22        13.80 o                         
   9   7  -5         34.13         37.56        13.80 o                         
  10   7  -5        185.31        184.15        21.36 o                         
  11   7  -5         18.91         23.62        15.85 o                         
   1   8  -5        711.35        642.02        45.43 o                         
   2   8  -5       6551.17       6784.94       338.11 o                         
   3   8  -5        495.53        495.65        27.37 o                         
   4   8  -5        693.56        715.94        42.81 o                         
   5   8  -5        294.24        275.24        28.44 o                         
   6   8  -5        561.97        579.70        33.18 o                         
   7   8  -5         67.63         78.53        12.22 o                         
   8   8  -5        608.34        579.06        35.95 o                         
   9   8  -5         16.63         25.30        13.26 o                         
  10   8  -5         17.44         34.03        14.49 o                         
  11   8  -5          0.84        -11.04        11.04 o                         
   1   9  -5       1687.42       1764.93       121.15 o                         
   2   9  -5        366.15        368.01        17.75 o                         
   3   9  -5       2602.19       2616.37       135.05 o                         
   4   9  -5        840.20        845.70        43.23 o                         
   5   9  -5         98.36        116.80        17.26 o                         
   6   9  -5        559.97        552.07        32.75 o                         
   7   9  -5        337.29        395.32        24.92 o                         
   8   9  -5          3.22         18.66        13.63 o                         
   9   9  -5        156.65        157.99        29.68 o                         
  10   9  -5         68.23         75.79        16.21 o                         
  11   9  -5          4.90          4.40        11.49 o                         
   1  10  -5       2820.39       2831.51       212.01 o                         
   2  10  -5        344.11        285.91        24.23 o                         
   3  10  -5         81.45        122.95         8.52 o                         
   4  10  -5        255.58        235.25        19.38 o                         
   5  10  -5       2595.32       2442.51       126.99 o                         
   6  10  -5         90.77        118.54        13.02 o                         
   7  10  -5        356.79        329.74        24.31 o                         
   8  10  -5        101.55        111.27        19.08 o                         
   9  10  -5        261.90        310.33        26.46 o                         
  10  10  -5          0.46         18.04        10.69 o                         
  11  10  -5         59.03         46.65        13.20 o                         
   1  11  -5       1849.15       1936.96       134.47 o                         
   2  11  -5        784.52        770.52        33.06 o                         
   3  11  -5       1495.21       1401.76        84.56 o                         
   4  11  -5       1567.40       1521.85        63.52 o                         
   5  11  -5         76.61         79.88        10.62 o                         
   6  11  -5       1271.06       1236.40        64.86 o                         
   7  11  -5        110.90         88.16        12.95 o                         
   8  11  -5        108.35        148.45        16.72 o                         
   9  11  -5         41.25         52.18        12.01 o                         
  10  11  -5        181.36        188.03        17.27 o                         
  11  11  -5          3.07         -9.39        11.00 o                         
   1  12  -5        552.33        505.12        36.95 o                         
   2  12  -5       8229.59       8040.94       327.65 o                         
   3  12  -5        128.75        152.20        14.32 o                         
   4  12  -5       1561.29       1443.78        60.72 o                         
   5  12  -5        443.24        425.03        26.73 o                         
   6  12  -5        263.24        314.87        17.14 o                         
   7  12  -5         10.22         30.95         7.66 o                         
   8  12  -5        278.64        280.10        20.46 o                         
   9  12  -5         45.46         35.29        16.81 o                         
  10  12  -5         35.05         55.86        12.42 o                         
  11  12  -5         16.95         30.66        12.36 o                         
   1  13  -5       3756.94       3883.94       180.96 o                         
   2  13  -5        846.08        734.58        33.41 o                         
   3  13  -5       4629.89       4405.56       184.15 o                         
   4  13  -5        296.12        299.35        42.13 o                         
   5  13  -5        205.22        218.87        13.49 o                         
   6  13  -5        670.97        628.87        29.68 o                         
   7  13  -5        651.90        633.23        30.00 o                         
   8  13  -5         19.41         22.13         8.57 o                         
   9  13  -5        165.19        177.61        15.99 o                         
  10  13  -5         36.14         33.01        11.93 o                         
  11  13  -5         25.36         14.21        15.09 o                         
   1  14  -5       4306.03       4012.72       220.11 o                         
   2  14  -5         80.10        110.04        16.66 o                         
   3  14  -5        450.94        499.66        21.71 o                         
   4  14  -5        234.10        229.47        17.87 o                         
   5  14  -5       2382.20       2233.43        95.46 o                         
   6  14  -5         37.16         66.39         8.01 o                         
   7  14  -5        162.29        162.58        16.36 o                         
   8  14  -5        115.84        115.10        12.71 o                         
   9  14  -5        270.35        255.10        19.03 o                         
  10  14  -5          1.49          6.45        11.36 o                         
  11  14  -5         49.37         54.44        16.72 o                         
   0  15  -5       1374.11       1365.20        93.28 o                         
   1  15  -5        963.40       1013.91        82.38 o                         
   2  15  -5        514.31        497.62        23.47 o                         
   3  15  -5       1194.17       1090.25        49.16 o                         
   4  15  -5       1461.77       1418.59        58.85 o                         
   5  15  -5        216.84        208.57        12.67 o                         
   6  15  -5        646.06        636.92        29.65 o                         
   7  15  -5         18.96         16.21         7.29 o                         
   8  15  -5         59.45         84.26        10.98 o                         
   9  15  -5         15.04         12.88        12.17 o                         
  10  15  -5        142.73        160.01        20.61 o                         
   1  16  -5       1150.83       1037.69        95.71 o                         
   2  16  -5       2241.39       2214.53        92.08 o                         
   3  16  -5        635.02        677.08        27.51 o                         
   4  16  -5        472.90        460.60        23.20 o                         
   5  16  -5        339.38        338.84        16.92 o                         
   6  16  -5        229.81        271.22        15.74 o                         
   7  16  -5         12.59         21.29         7.73 o                         
   8  16  -5        399.41        368.66        28.29 o                         
   9  16  -5         26.46         17.62        12.77 o                         
  10  16  -5         15.64         16.46        13.52 o                         
   1  17  -5       1657.14       1876.99       124.18 o                         
   2  17  -5        251.83        204.36        15.72 o                         
   3  17  -5       4206.03       3972.49       203.23 o                         
   4  17  -5        184.46        155.98        15.35 o                         
   5  17  -5        138.12        150.46        12.12 o                         
   6  17  -5        345.93        313.90        22.24 o                         
   7  17  -5        894.53        836.31        48.78 o                         
   8  17  -5          1.66          0.57        10.62 o                         
   9  17  -5        207.73        217.09        23.02 o                         
  10  17  -5          2.67         -0.08        12.55 o                         
   1  18  -5       4601.69       4205.05       223.10 o                         
   2  18  -5        636.97        619.93        30.70 o                         
   3  18  -5        173.66        220.07        16.66 o                         
   4  18  -5        933.25        968.71        51.12 o                         
   5  18  -5       1675.02       1592.64        83.72 o                         
   6  18  -5        141.65        184.09        16.30 o                         
   7  18  -5        132.56        163.37        17.17 o                         
   8  18  -5        197.33        258.17        22.85 o                         
   9  18  -5         85.07         91.10        16.43 o                         
  10  18  -5          1.80          7.39        12.77 o                         
   1  19  -5        139.96        119.33        17.57 o                         
   2  19  -5        858.90        786.06        42.54 o                         
   3  19  -5        144.43        131.23        12.95 o                         
   4  19  -5       1736.12       1830.33        88.21 o                         
   5  19  -5         18.80         25.88         8.62 o                         
   6  19  -5        670.55        657.98        39.72 o                         
   7  19  -5          5.74         23.20        10.27 o                         
   8  19  -5         36.31         38.05        12.20 o                         
   9  19  -5          3.72          9.73        12.20 o                         
  10  19  -5         77.86         76.00        17.03 o                         
   1  20  -5       1517.68       1546.34        74.07 o                         
   2  20  -5       1697.07       1667.14        86.92 o                         
   3  20  -5        307.95        354.41        20.90 o                         
   4  20  -5       1059.97        933.03        54.78 o                         
   5  20  -5        486.81        501.67        29.41 o                         
   6  20  -5        132.05        150.72        15.57 o                         
   7  20  -5        143.24        169.49        18.19 o                         
   8  20  -5        306.99        309.78        26.13 o                         
   9  20  -5         11.33         13.24        13.08 o                         
  10  20  -5          1.73          5.87        13.83 o                         
   1  21  -5       1068.21       1112.61        86.01 o                         
   2  21  -5         87.93         77.53        10.30 o                         
   3  21  -5       2440.25       2282.45       117.99 o                         
   4  21  -5         36.55         61.54        10.08 o                         
   5  21  -5         79.06        143.56        14.70 o                         
   6  21  -5          0.12          2.30         9.07 o                         
   7  21  -5        900.88        892.43        52.17 o                         
   8  21  -5          1.20         20.87        11.99 o                         
   9  21  -5        176.43        191.10        21.68 o                         
  10  21  -5          3.97          3.88        13.83 o                         
   1  22  -5       1369.24       1217.41       105.40 o                         
   2  22  -5       1000.54       1070.84        50.72 o                         
   3  22  -5        342.46        413.88        41.80 o                         
   4  22  -5        439.38        457.58        28.54 o                         
   5  22  -5        824.40        756.34        44.92 o                         
   6  22  -5        268.76        294.70        21.97 o                         
   7  22  -5        100.82        106.94        14.98 o                         
   8  22  -5        243.79        261.02        23.54 o                         
   9  22  -5         33.61         58.52        14.84 o                         
   1  23  -5         79.52         68.45        14.54 o                         
   2  23  -5        274.66        285.91        29.08 o                         
   3  23  -5        231.02        192.63        27.26 o                         
   4  23  -5       1230.88       1318.17        67.21 o                         
   5  23  -5         49.33         75.57        13.93 o                         
   6  23  -5        609.58        557.37        36.10 o                         
   7  23  -5          6.41          6.95        11.51 o                         
   8  23  -5          0.18         18.10        12.07 o                         
   9  23  -5         21.57         11.29        12.81 o                         
   1  24  -5       1344.61       1247.09        93.28 o                         
   2  24  -5        893.55        831.01        70.87 o                         
   3  24  -5         28.11         76.32        16.96 o                         
   4  24  -5       1103.99       1128.62        61.84 o                         
   5  24  -5        594.75        615.29        36.04 o                         
   6  24  -5         74.15         59.34        12.20 o                         
   7  24  -5        106.54        130.48        16.82 o                         
   8  24  -5        168.67        175.28        26.05 o                         
   9  24  -5         60.84         74.51        25.44 o                         
   1  25  -5       1295.88       1355.51        96.92 o                         
   2  25  -5         59.01         56.94        16.35 o                         
   3  25  -5       2110.75       1966.64       152.65 o                         
   4  25  -5         47.65         61.78        19.38 o                         
   5  25  -5         91.98        108.25        20.59 o                         
   6  25  -5        109.73        122.74        15.42 o                         
   7  25  -5        349.17        339.59        27.99 o                         
   8  25  -5          2.46         35.13        21.81 o                         
   9  25  -5         43.90         42.40        24.23 o                         
   1  26  -5        498.38        445.15        44.22 o                         
   2  26  -5       1599.16       1625.00       114.48 o                         
   3  26  -5        184.26        202.32        26.65 o                         
   4  26  -5        606.74        606.28        50.88 o                         
   5  26  -5        200.51        198.08        29.08 o                         
   6  26  -5        128.48        173.85        27.26 o                         
   7  26  -5          0.92         20.59        18.78 o                         
   8  26  -5        178.92        185.35        31.50 o                         
   9  26  -5         35.16         35.74        23.62 o                         
   0  27  -5       1855.36       1664.38       123.57 o                         
   1  27  -5        304.92        340.36        30.89 o                         
   2  27  -5        253.00        308.26        34.53 o                         
   3  27  -5        114.24        159.91        23.62 o                         
   4  27  -5        671.60        615.97        54.52 o                         
   5  27  -5          8.41          6.66        16.35 o                         
   6  27  -5        589.62        522.69        51.49 o                         
   7  27  -5          0.35         29.68        19.38 o                         
   8  27  -5          2.26         18.17        20.59 o                         
   1  28  -5        865.92        847.36        69.05 o                         
   2  28  -5        539.34        494.22        46.64 o                         
   3  28  -5          8.26         46.04        16.96 o                         
   4  28  -5        203.61        164.76        27.86 o                         
   5  28  -5        862.26        938.77        72.69 o                         
   6  28  -5         47.40         92.68        22.41 o                         
   7  28  -5        147.94        143.56        27.86 o                         
   8  28  -5         75.94         65.42        24.23 o                         
   0  29  -5        424.04        353.69        35.74 o                         
   1  29  -5        788.21        851.00        67.84 o                         
   2  29  -5         22.53         50.28        16.35 o                         
   3  29  -5       1432.77       1434.26       107.82 o                         
   4  29  -5         77.36        112.06        21.81 o                         
   5  29  -5         27.27         36.34        18.17 o                         
   6  29  -5        139.40        156.89        27.86 o                         
   7  29  -5        228.31        281.67        35.13 o                         
   8  29  -5         14.41         18.17        20.59 o                         
   1  30  -5        231.33        208.37        29.08 o                         
   2  30  -5       1443.66       1493.01       106.61 o                         
   3  30  -5         17.54         26.05        16.35 o                         
   4  30  -5        292.87        294.99        35.13 o                         
   5  30  -5        169.73        199.89        28.47 o                         
   6  30  -5         82.61        145.38        26.05 o                         
   7  30  -5         20.18         46.64        21.20 o                         
   8  30  -5        114.97        123.57        27.86 o                         
   0  31  -5       1471.50       1457.88       106.61 o                         
   1  31  -5        316.83        287.83        22.48 o                         
   2  31  -5        268.99        324.01        34.53 o                         
   3  31  -5        251.12        287.72        30.89 o                         
   4  31  -5        355.58        372.47        38.16 o                         
   5  31  -5         16.75         47.85        18.78 o                         
   6  31  -5        398.67        445.76        46.64 o                         
   7  31  -5         25.17         46.04        21.81 o                         
   1  32  -5        947.33        963.01        52.90 o                         
   2  32  -5        278.75        254.41        32.10 o                         
   3  32  -5          4.36         16.35        15.14 o                         
   4  32  -5         49.47         54.52        18.78 o                         
   5  32  -5        741.97        824.34        67.24 o                         
   6  32  -5         34.23         50.28        21.20 o                         
   7  32  -5         61.58        121.75        26.65 o                         
   0  33  -5        375.16        400.33        37.56 o                         
   1  33  -5        281.04        324.64        24.84 o                         
   2  33  -5         31.46         50.28        16.96 o                         
   3  33  -5        639.18        575.99        52.09 o                         
   4  33  -5         64.45         66.63        19.99 o                         
   5  33  -5         14.01         51.49        19.38 o                         
   6  33  -5         38.82         53.91        20.59 o                         
   7  33  -5        154.36        178.69        29.68 o                         
   1  34  -5         27.97         25.44        22.41 o                         
   2  34  -5        602.64        536.01        51.49 o                         
   3  34  -5          0.76          1.21        15.14 o                         
   4  34  -5        121.53        155.07        26.05 o                         
   5  34  -5         26.21         22.41        21.81 o                         
   2   0  -4       2390.78       2429.36       186.57 o                         
   4   0  -4       8676.26       8693.26       612.34 o                         
   6   0  -4       2830.11       2706.78       194.44 o                         
   8   0  -4        107.59        100.55        19.99 o                         
  10   0  -4        386.36        388.82        43.61 o                         
  12   0  -4         61.18         26.65        25.44 o                         
   2   1  -4       4764.21       5176.71       303.75 o                         
   3   1  -4       1800.23       1756.55        97.52 o                         
   4   1  -4       4726.66       4602.45       315.56 o                         
   5   1  -4       2314.83       2378.87       167.79 o                         
   6   1  -4        711.82        801.31        67.54 o                         
   7   1  -4        163.43        163.95        16.69 o                         
   8   1  -4        861.36        834.76        46.69 o                         
   9   1  -4         78.32         60.42        13.92 o                         
  10   1  -4        108.21        120.46        26.96 o                         
  11   1  -4        108.93        154.96        20.97 o                         
  12   1  -4         41.57         39.98        17.56 o                         
   2   2  -4        540.28        561.37        31.48 o                         
   3   2  -4      10796.32      10499.43       534.07 o                         
   4   2  -4        297.65        357.96        24.23 o                         
   5   2  -4        993.91        885.53        48.40 o                         
   6   2  -4        323.78        347.04        22.48 o                         
   7   2  -4       2005.36       1936.28        98.30 o                         
   8   2  -4         11.13         38.98        10.92 o                         
   9   2  -4        236.12        257.80        23.56 o                         
  10   2  -4          8.18         17.76        13.69 o                         
  11   2  -4         42.81         61.11        17.55 o                         
  12   2  -4          1.51        -14.25        15.63 o                         
   2   3  -4      17106.10      17898.37       858.91 o                         
   3   3  -4       1607.22       1686.40        80.31 o                         
   4   3  -4       4368.42       4195.59       212.66 o                         
   5   3  -4       1754.48       1758.86       121.75 o                         
   6   3  -4        942.99        942.37        55.70 o                         
   7   3  -4         12.37         34.53        14.54 o                         
   8   3  -4        987.66        964.22        52.25 o                         
   9   3  -4         59.24         68.39        13.88 o                         
  10   3  -4         13.75         15.18        13.26 o                         
  11   3  -4         52.22         57.85        26.96 o                         
  12   3  -4         24.06         10.25        20.29 o                         
   2   4  -4       2685.93       2568.10       137.70 o                         
   3   4  -4       3201.35       3149.73       154.62 o                         
   4   4  -4       7891.28       8137.09       394.44 o                         
   5   4  -4        102.06        153.74        24.84 o                         
   6   4  -4       2391.48       2293.90       117.14 o                         
   7   4  -4         96.54        104.35        13.26 o                         
   8   4  -4        112.54        116.91        14.77 o                         
   9   4  -4         97.74        118.28        16.06 o                         
  10   4  -4        308.38        308.86        27.20 o                         
  11   4  -4          7.09         23.89        15.78 o                         
  12   4  -4         31.05         51.49        25.44 o                         
   2   5  -4       3420.66       3828.48       259.25 o                         
   3   5  -4        220.65        385.31        20.97 o                         
   4   5  -4       1797.75       1834.71        94.87 o                         
   5   5  -4       4766.00       4703.25       233.82 o                         
   6   5  -4        826.08        806.05        66.93 o                         
   7   5  -4        900.84        899.61        48.82 o                         
   8   5  -4        583.22        546.63        35.54 o                         
   9   5  -4        330.18        346.10        27.20 o                         
  10   5  -4          1.01          9.05        12.83 o                         
  11   5  -4         95.42         82.94        18.54 o                         
   1   6  -4       6552.51       6984.60       477.26 o                         
   2   6  -4       1243.59       1159.19       152.95 o                         
   3   6  -4      10800.99      11286.71       554.63 o                         
   4   6  -4         60.51         79.96        10.90 o                         
   5   6  -4        453.88        560.65        31.89 o                         
   6   6  -4        399.13        395.02        48.16 o                         
   7   6  -4       1734.83       1605.85        81.16 o                         
   8   6  -4         75.17         99.10        13.69 o                         
   9   6  -4        419.54        442.36        31.69 o                         
  10   6  -4         19.81         21.90        13.88 o                         
  11   6  -4         17.65         27.56        19.69 o                         
   1   7  -4       4633.63       4703.74       267.40 o                         
   2   7  -4      12630.69      13300.83       648.39 o                         
   3   7  -4        757.66        874.19        43.03 o                         
   4   7  -4       1093.25       1126.61        61.03 o                         
   5   7  -4        740.50        731.62        93.89 o                         
   6   7  -4        765.89        768.26        42.60 o                         
   7   7  -4        193.28        217.29        18.60 o                         
   8   7  -4        441.73        433.64        28.42 o                         
   9   7  -4         36.62         49.85        13.69 o                         
  10   7  -4         24.82          2.58        13.26 o                         
  11   7  -4         44.16         54.50        16.88 o                         
   1   8  -4       3045.22       3186.47       237.11 o                         
   2   8  -4       5333.29       5052.80       259.95 o                         
   3   8  -4        317.14        288.33        22.41 o                         
   4   8  -4       3474.40       3517.26       172.39 o                         
   5   8  -4        152.38        196.49        22.72 o                         
   6   8  -4       1949.39       1890.44        98.94 o                         
   7   8  -4        167.27        163.14        30.89 o                         
   8   8  -4        239.40        205.71        32.71 o                         
   9   8  -4         51.88         82.72        14.92 o                         
  10   8  -4        246.03        251.34        24.83 o                         
  11   8  -4          0.78         -6.14        13.26 o                         
   1   9  -4       7974.22       7943.38       391.65 o                         
   2   9  -4       3661.38       3652.37       185.68 o                         
   3   9  -4         83.36        175.24        12.50 o                         
   4   9  -4        194.10        185.59        13.63 o                         
   5   9  -4       5707.12       5491.18       273.01 o                         
   6   9  -4        320.21        301.05        20.74 o                         
   7   9  -4        529.99        514.90        31.03 o                         
   8   9  -4         89.05         92.03        14.34 o                         
   9   9  -4        489.21        495.27        32.71 o                         
  10   9  -4         13.43         46.80        14.83 o                         
  11   9  -4         76.95         62.50        13.61 o                         
   1  10  -4       5863.44       6168.21       298.28 o                         
   2  10  -4        174.15        166.74        16.17 o                         
   3  10  -4       8525.60       8359.34       340.24 o                         
   4  10  -4        232.49        233.09        38.46 o                         
   5  10  -4        242.31        361.35        20.26 o                         
   6  10  -4       1156.97       1098.20        62.09 o                         
   7  10  -4        919.79        897.62        49.03 o                         
   8  10  -4         40.57         39.24        11.20 o                         
   9  10  -4        240.24        265.73        23.88 o                         
  10  10  -4         29.01         42.26        11.71 o                         
  11  10  -4         13.56         11.73        12.03 o                         
   1  11  -4       1085.31        961.39        53.97 o                         
   2  11  -4       8765.83       8881.83       353.76 o                         
   3  11  -4        540.79        591.40        24.92 o                         
   4  11  -4       1562.65       1405.59        58.51 o                         
   5  11  -4        756.80        676.06        71.17 o                         
   6  11  -4        458.50        518.49        29.28 o                         
   7  11  -4         15.41         22.60         9.74 o                         
   8  11  -4        592.62        537.52        35.29 o                         
   9  11  -4        187.87        217.03        16.87 o                         
  10  11  -4         75.62         90.89        13.18 o                         
  11  11  -4         14.56         19.52        12.31 o                         
   0  12  -4       2167.81       2187.67       158.10 o                         
   1  12  -4       1757.71       1797.64       116.91 o                         
   2  12  -4       1448.47       1445.47        65.97 o                         
   3  12  -4       1085.57       1133.06        81.70 o                         
   4  12  -4       1923.76       1814.76        77.75 o                         
   5  12  -4        513.03        501.49        24.17 o                         
   6  12  -4       2455.26       2302.75        98.03 o                         
   7  12  -4        163.79        176.87        14.85 o                         
   8  12  -4        195.11        221.81        16.06 o                         
   9  12  -4         85.43         98.58        12.68 o                         
  10  12  -4        221.19        217.68        18.52 o                         
  11  12  -4          2.04         -3.50        11.41 o                         
   1  13  -4       5671.95       5518.69       287.79 o                         
   2  13  -4       2075.09       1968.07        86.37 o                         
   3  13  -4        291.07        338.59        15.57 o                         
   4  13  -4        225.03        263.17        16.21 o                         
   5  13  -4       2929.60       2883.90       114.70 o                         
   6  13  -4        100.98         88.84         9.09 o                         
   7  13  -4        263.99        302.86        17.98 o                         
   8  13  -4          4.79          5.02         7.88 o                         
   9  13  -4        150.18        188.16        15.99 o                         
  10  13  -4          2.67         18.88        10.56 o                         
  11  13  -4        101.91        106.85        15.14 o                         
   0  14  -4       4029.14       4172.59       193.81 o                         
   1  14  -4       3362.42       3399.94       163.62 o                         
   2  14  -4        536.16        552.31        25.43 o                         
   3  14  -4       3638.38       3570.88       150.96 o                         
   4  14  -4       1059.76       1078.55        41.70 o                         
   5  14  -4        268.24        252.68        14.75 o                         
   6  14  -4        539.07        539.41        24.19 o                         
   7  14  -4        349.71        375.64        19.99 o                         
   8  14  -4          5.61         -1.62         7.79 o                         
   9  14  -4        122.23        122.28        13.84 o                         
  10  14  -4         51.82         68.57        12.77 o                         
  11  14  -4          5.77         14.05        11.70 o                         
   1  15  -4        140.52         90.86        11.51 o                         
   2  15  -4       9434.06       9522.14       376.26 o                         
   3  15  -4        537.31        518.37        23.11 o                         
   4  15  -4       2545.38       2266.26        95.81 o                         
   5  15  -4        349.35        334.61        26.18 o                         
   6  15  -4        319.75        359.33        17.84 o                         
   7  15  -4         22.06         24.16         7.43 o                         
   8  15  -4        778.91        774.88        37.15 o                         
   9  15  -4         43.12         24.97        10.03 o                         
  10  15  -4         43.01         72.05        20.84 o                         
  11  15  -4          1.26        -13.08        13.08 o                         
   0  16  -4       9090.25       8710.22       634.14 o                         
   1  16  -4        155.81         99.34        12.11 o                         
   2  16  -4        759.09        742.59        42.38 o                         
   3  16  -4       2310.55       2239.68        88.70 o                         
   4  16  -4       2075.43       1995.04        84.92 o                         
   5  16  -4        163.93        161.66        11.16 o                         
   6  16  -4       1300.01       1222.29        53.95 o                         
   7  16  -4        512.09        511.18        29.98 o                         
   8  16  -4         69.34         83.36        11.00 o                         
   9  16  -4         82.50         88.01        21.89 o                         
  10  16  -4        134.04        138.58        19.36 o                         
  11  16  -4         14.15          8.27        14.26 o                         
   1  17  -4       2869.04       2840.81       146.05 o                         
   2  17  -4       1434.94       1273.91        72.37 o                         
   3  17  -4        602.32        670.91        27.44 o                         
   4  17  -4        296.71        282.98        23.50 o                         
   5  17  -4       1683.59       1610.29        68.41 o                         
   6  17  -4        472.11        486.52        23.68 o                         
   7  17  -4         80.42         93.37        10.22 o                         
   8  17  -4         24.51         18.81         8.40 o                         
   9  17  -4         85.75        110.79        16.56 o                         
  10  17  -4          2.52         -9.28        11.64 o                         
  11  17  -4         65.27         64.63        16.56 o                         
   0  18  -4       2520.40       2575.34       171.42 o                         
   1  18  -4       1104.51       1140.08        58.66 o                         
   2  18  -4        908.56        848.80        44.82 o                         
   3  18  -4       1057.31       1024.28        60.80 o                         
   4  18  -4       1007.86       1078.08        43.20 o                         
   5  18  -4         19.74         42.56         6.34 o                         
   6  18  -4        149.71        163.66        12.08 o                         
   7  18  -4        451.58        424.53        27.12 o                         
   8  18  -4         49.49         60.33        13.09 o                         
   9  18  -4         95.56        107.60        16.44 o                         
  10  18  -4         76.55         64.11        21.81 o                         
   1  19  -4         68.45         97.35         9.69 o                         
   2  19  -4       2384.43       2364.98       122.71 o                         
   3  19  -4         17.32         15.29         7.87 o                         
   4  19  -4       1520.88       1520.63        82.02 o                         
   5  19  -4         60.16         60.71        10.33 o                         
   6  19  -4        520.59        531.32        31.86 o                         
   7  19  -4         23.02         56.39        11.63 o                         
   8  19  -4        789.43        767.85        45.11 o                         
   9  19  -4          8.05         -2.92        26.35 o                         
  10  19  -4          0.05          5.72        12.89 o                         
   0  20  -4       3954.71       3707.34       286.51 o                         
   1  20  -4         76.02        110.61         9.46 o                         
   2  20  -4        493.90        439.57        25.85 o                         
   3  20  -4       1231.19       1206.58        62.52 o                         
   4  20  -4       1401.75       1361.22        72.37 o                         
   5  20  -4        274.98        274.89        20.01 o                         
   6  20  -4        174.78        195.80        18.11 o                         
   7  20  -4        468.88        457.98        29.47 o                         
   8  20  -4         63.44         82.01        14.26 o                         
   9  20  -4         52.88         46.37        13.96 o                         
  10  20  -4         82.59         99.80        17.59 o                         
   1  21  -4       3149.56       3141.06       157.40 o                         
   2  21  -4         18.48         20.77         6.66 o                         
   3  21  -4        559.19        624.11        31.43 o                         
   4  21  -4         27.54         30.85         8.28 o                         
   5  21  -4        940.01        974.56        52.66 o                         
   6  21  -4         16.17         20.36         9.60 o                         
   7  21  -4        162.22        181.37        18.02 o                         
   8  21  -4          5.06         19.63        12.22 o                         
   9  21  -4         69.93         69.55        15.26 o                         
  10  21  -4          9.45         17.07        14.26 o                         
   0  22  -4       2496.02       2370.60       169.00 o                         
   1  22  -4        477.83        496.35        30.14 o                         
   2  22  -4        441.85        382.25        22.65 o                         
   3  22  -4       1328.30       1238.45        68.51 o                         
   4  22  -4        351.34        385.00        25.74 o                         
   5  22  -4         85.32        106.59        12.81 o                         
   6  22  -4        466.11        440.39        28.54 o                         
   7  22  -4        270.94        276.24        23.20 o                         
   8  22  -4         14.36         38.50        13.24 o                         
   9  22  -4         38.71         52.90        14.70 o                         
  10  22  -4         71.51         93.66        21.81 o                         
   1  23  -4         62.86         84.62        15.75 o                         
   2  23  -4       1383.98       1385.15        72.80 o                         
   3  23  -4        283.06        245.55        17.85 o                         
   4  23  -4       1454.67       1409.16        73.66 o                         
   5  23  -4         31.47         46.91         9.90 o                         
   6  23  -4        234.29        278.93        27.83 o                         
   7  23  -4         56.28         58.94        13.24 o                         
   8  23  -4        421.46        376.63        29.04 o                         
   9  23  -4         29.02         36.00        14.23 o                         
  10  23  -4          0.79         -3.06        28.17 o                         
   0  24  -4       2421.61       2305.79       176.87 o                         
   1  24  -4       1039.70       1095.59        53.29 o                         
   2  24  -4         16.41         18.61         6.83 o                         
   3  24  -4       1312.10       1246.92        67.45 o                         
   4  24  -4        643.81        650.67        37.23 o                         
   5  24  -4         87.12         82.70        12.07 o                         
   6  24  -4         73.72         98.62        15.75 o                         
   7  24  -4        303.98        295.64        24.49 o                         
   8  24  -4          1.86         31.01        12.72 o                         
   9  24  -4         88.73         85.11        16.44 o                         
   1  25  -4       1431.84       1388.74        76.45 o                         
   2  25  -4        135.68        164.67        13.80 o                         
   3  25  -4        135.25        215.12        15.69 o                         
   4  25  -4          1.10         15.49         8.72 o                         
   5  25  -4       1194.05       1144.69        61.86 o                         
   6  25  -4         34.35         38.12        11.50 o                         
   7  25  -4        166.22        190.67        21.20 o                         
   8  25  -4         15.62          6.35        12.22 o                         
   9  25  -4         91.87        125.59        18.36 o                         
   0  26  -4       1068.70       1129.20        57.17 o                         
   1  26  -4         73.43         90.41         9.90 o                         
   2  26  -4        249.26        278.29        21.50 o                         
   3  26  -4        825.53        743.23        43.89 o                         
   4  26  -4        365.91        376.01        24.80 o                         
   5  26  -4         72.50         71.49        12.72 o                         
   6  26  -4        441.60        421.95        28.61 o                         
   7  26  -4        257.69        288.08        23.88 o                         
   8  26  -4          8.95          2.37        11.63 o                         
   9  26  -4         24.84         37.13        14.26 o                         
   1  27  -4         16.71         12.72         6.98 o                         
   2  27  -4       1626.17       1716.74        91.66 o                         
   3  27  -4         86.73         88.04        14.84 o                         
   4  27  -4        361.81        359.72        24.74 o                         
   5  27  -4        100.38        128.91        14.92 o                         
   6  27  -4        186.94        214.19        19.40 o                         
   7  27  -4          5.80         19.59        12.07 o                         
   8  27  -4        158.78        158.62        19.38 o                         
   9  27  -4         19.01         32.78        14.39 o                         
   0  28  -4        789.05        725.43        40.46 o                         
   1  28  -4        650.64        614.85        33.60 o                         
   2  28  -4        134.99        174.49        15.35 o                         
   3  28  -4        984.26       1003.04        53.95 o                         
   4  28  -4        240.38        229.57        24.23 o                         
   5  28  -4         55.36         76.89        12.76 o                         
   6  28  -4         92.48        102.23        17.57 o                         
   7  28  -4        123.82        135.89        17.68 o                         
   8  28  -4         19.44         20.23        12.93 o                         
   9  28  -4         45.86         53.54        15.78 o                         
   1  29  -4        785.36        690.61        40.89 o                         
   2  29  -4        152.73        193.78        15.35 o                         
   3  29  -4         11.86         31.62         9.14 o                         
   4  29  -4         44.77         50.27        11.51 o                         
   5  29  -4        678.16        617.09        38.54 o                         
   6  29  -4         33.84         43.95        12.59 o                         
   7  29  -4         68.66        101.36        15.59 o                         
   8  29  -4         21.63         21.49        13.26 o                         
   0  30  -4        750.21        672.30        56.33 o                         
   1  30  -4        325.27        345.53        22.06 o                         
   2  30  -4        187.02        213.10        17.97 o                         
   3  30  -4        122.34         98.67        12.93 o                         
   4  30  -4        298.55        282.72        21.60 o                         
   5  30  -4          1.60         -0.16         9.74 o                         
   6  30  -4        434.14        420.14        30.18 o                         
   7  30  -4         71.83         66.94        14.31 o                         
   8  30  -4          4.85         19.29        14.39 o                         
   1  31  -4        114.68        154.52        33.32 o                         
   2  31  -4        977.90        935.13        77.53 o                         
   3  31  -4         34.36         48.44        12.44 o                         
   4  31  -4        178.61        223.74        20.97 o                         
   5  31  -4        261.06        261.77        22.91 o                         
   6  31  -4        149.36        227.06        21.79 o                         
   7  31  -4         13.55         25.44        18.17 o                         
   8  31  -4        129.02        166.58        29.08 o                         
   0  32  -4        112.79        104.79        17.57 o                         
   1  32  -4        495.44        500.89        30.84 o                         
   2  32  -4         42.34         32.10        14.54 o                         
   3  32  -4        560.75        545.71        46.04 o                         
   4  32  -4         39.68         41.19        16.96 o                         
   5  32  -4         14.80         49.06        18.17 o                         
   6  32  -4         81.53        115.09        23.62 o                         
   7  32  -4        110.66        122.36        25.44 o                         
   2  33  -4        144.58        189.59        26.05 o                         
   3  33  -4         22.81         45.43        15.75 o                         
   4  33  -4        127.79        154.46        23.62 o                         
   5  33  -4        349.12        328.85        38.16 o                         
   6  33  -4          6.07         26.05        20.59 o                         
   2   0  -3      10312.17      10151.08       697.75 o                         
   4   0  -3      15289.35      15252.70      1117.46 o                         
   6   0  -3        736.22        851.60        59.97 o                         
   8   0  -3       1407.32       1262.84        99.34 o                         
  10   0  -3         17.34         16.96        19.38 o                         
  12   0  -3         57.01         97.52        27.86 o                         
   2   1  -3        943.01        993.89        72.69 o                         
   3   1  -3       6953.27       6561.09       326.76 o                         
   4   1  -3       1937.04       2018.79       133.53 o                         
   5   1  -3        755.37        713.77        39.83 o                         
   6   1  -3       1041.43       1069.67        57.39 o                         
   7   1  -3       1933.87       1862.45        94.66 o                         
   8   1  -3        190.77        254.77        20.34 o                         
   9   1  -3        194.58        245.40        25.14 o                         
  10   1  -3         62.09         74.93        27.56 o                         
  11   1  -3         36.22         90.01        32.10 o                         
  12   1  -3         28.10         51.58        18.20 o                         
   2   2  -3        621.19        524.51        38.77 o                         
   3   2  -3       2267.06       2751.87       130.85 o                         
   4   2  -3        147.13        225.70        53.00 o                         
   5   2  -3       8817.20       8633.05       435.99 o                         
   6   2  -3        439.59        421.11        24.40 o                         
   7   2  -3        456.64        509.64        32.34 o                         
   8   2  -3         32.03         40.92        10.92 o                         
   9   2  -3        222.69        233.12        20.97 o                         
  10   2  -3         16.88         35.44        13.71 o                         
  11   2  -3        278.71        345.87        29.75 o                         
  12   2  -3          6.76          5.75        15.78 o                         
   2   3  -3       1982.47       1888.14       100.44 o                         
   3   3  -3       7725.75       7376.12       383.30 o                         
   4   3  -3       6122.88       6264.99       307.28 o                         
   5   3  -3        609.00        635.57        36.19 o                         
   6   3  -3       2329.75       2207.72       118.00 o                         
   7   3  -3       2217.72       2195.25       109.86 o                         
   8   3  -3         16.63         73.57        12.20 o                         
   9   3  -3        207.64        235.15        21.40 o                         
  10   3  -3        293.54        293.15        26.55 o                         
  11   3  -3         27.99         31.65        16.06 o                         
  12   3  -3         32.72         25.64        17.50 o                         
   1   4  -3        159.96        131.44        12.11 o                         
   2   4  -3      12513.10      12553.80       636.65 o                         
   3   4  -3       2344.30       2400.72       120.14 o                         
   4   4  -3       7828.66       7690.67       399.36 o                         
   5   4  -3        984.72        923.84        60.24 o                         
   6   4  -3        884.21        963.15        46.90 o                         
   7   4  -3        206.83        248.62        18.63 o                         
   8   4  -3       1855.58       1758.89        90.16 o                         
   9   4  -3        157.63        153.03        29.38 o                         
  10   4  -3         13.85         30.59        14.06 o                         
  11   4  -3         15.39         31.47        23.62 o                         
  12   4  -3         40.02         11.30        17.12 o                         
   1   5  -3       9031.20       9855.54       674.12 o                         
   2   5  -3         70.59         98.73        10.30 o                         
   3   5  -3      14739.60      14326.97       706.64 o                         
   4   5  -3       1287.60       1422.06        68.96 o                         
   5   5  -3        277.78        380.89        39.37 o                         
   6   5  -3        627.33        572.76        30.83 o                         
   7   5  -3        605.06        614.33        36.40 o                         
   8   5  -3         35.94         61.32        11.77 o                         
   9   5  -3        240.38        292.76        24.60 o                         
  10   5  -3         60.13         66.56        16.02 o                         
  11   5  -3         19.02         37.60        16.02 o                         
  12   5  -3         12.12          3.03        16.56 o                         
   1   6  -3      19185.48      19589.96       961.49 o                         
   2   6  -3       4209.64       4364.81       215.83 o                         
   3   6  -3       1805.06       2199.97       103.22 o                         
   4   6  -3        427.51        487.64        47.55 o                         
   5   6  -3       4327.42       4213.02       214.76 o                         
   6   6  -3         17.09         53.64         8.96 o                         
   7   6  -3        579.95        534.84        31.89 o                         
   8   6  -3        100.46        114.43        13.69 o                         
   9   6  -3        434.45        481.31        31.46 o                         
  10   6  -3         56.68         83.70        16.88 o                         
  11   6  -3        105.95        122.10        22.11 o                         
  12   6  -3          4.00         -8.42        13.43 o                         
   1   7  -3         51.43         62.74         6.36 o                         
   2   7  -3       7595.24       7063.36       365.74 o                         
   3   7  -3       6023.67       6278.59       315.84 o                         
   4   7  -3       3917.44       4057.29       194.88 o                         
   5   7  -3        119.66        157.06        12.16 o                         
   6   7  -3       4643.44       4457.92       223.11 o                         
   7   7  -3        653.22        630.95        36.83 o                         
   8   7  -3         19.86         46.94        10.87 o                         
   9   7  -3         33.80         55.30        13.49 o                         
  10   7  -3        359.92        350.41        29.09 o                         
  11   7  -3         32.28         28.14        19.99 o                         
  12   7  -3         20.19         28.62        13.67 o                         
   1   8  -3        579.05        543.14        61.78 o                         
   2   8  -3      21770.31      22010.97       884.81 o                         
   3   8  -3        363.31        391.31        22.46 o                         
   4   8  -3       1937.91       1845.19       100.65 o                         
   5   8  -3       1336.05       1306.64        98.73 o                         
   6   8  -3        319.75        421.57        22.89 o                         
   7   8  -3        156.87        144.42        14.54 o                         
   8   8  -3       1356.63       1365.43        71.95 o                         
   9   8  -3         83.24         89.12        17.26 o                         
  10   8  -3         76.61         94.35        16.69 o                         
  11   8  -3         11.13          9.08        11.47 o                         
  12   8  -3         40.72         32.34        20.07 o                         
   0   9  -3        305.90        520.27        33.32 o                         
   1   9  -3       7193.31       7750.49       375.59 o                         
   2   9  -3       1400.48       1422.95        60.38 o                         
   3   9  -3      13995.24      13926.32       714.78 o                         
   4   9  -3       2718.65       2631.92       129.35 o                         
   5   9  -3        145.01        221.52        15.78 o                         
   6   9  -3        284.09        255.19        26.96 o                         
   7   9  -3        675.76        675.47        43.01 o                         
   8   9  -3          1.80         31.63        10.33 o                         
   9   9  -3        364.85        365.16        27.80 o                         
  10   9  -3        133.53        144.34        19.06 o                         
  11   9  -3          2.23         -0.56        11.12 o                         
  12   9  -3          7.12         -1.55        12.61 o                         
   1  10  -3       7646.69       7674.52       395.30 o                         
   2  10  -3       8703.81       8884.22       358.89 o                         
   3  10  -3         25.81        156.62        14.63 o                         
   4  10  -3       1648.63       1581.90        82.02 o                         
   5  10  -3       4380.45       4022.79       206.88 o                         
   6  10  -3        325.73        388.31        24.13 o                         
   7  10  -3        618.03        611.98        36.60 o                         
   8  10  -3        186.99        204.32        19.03 o                         
   9  10  -3        443.95        475.80        31.86 o                         
  10  10  -3         43.81         82.69        12.93 o                         
  11  10  -3         45.85         51.64        13.21 o                         
   0  11  -3      16101.60      16119.99      1130.79 o                         
   1  11  -3        263.62        267.13        19.38 o                         
   2  11  -3       3821.99       3673.28       158.77 o                         
   3  11  -3       3269.45       3006.02       120.77 o                         
   4  11  -3       2370.46       2461.90        96.05 o                         
   5  11  -3         64.25         72.06         6.95 o                         
   6  11  -3       4630.09       4491.37       226.32 o                         
   7  11  -3         14.26         32.24         9.14 o                         
   8  11  -3         58.90         83.17        10.75 o                         
   9  11  -3          8.46         14.30        10.05 o                         
  10  11  -3        227.04        225.70        17.64 o                         
  11  11  -3          4.32          8.76        11.42 o                         
   1  12  -3       3097.72       3049.28       150.55 o                         
   2  12  -3      14701.07      15088.59       600.75 o                         
   3  12  -3        735.02        758.19        30.52 o                         
   4  12  -3       1017.41        922.89        40.33 o                         
   5  12  -3       1969.45       1946.35        79.73 o                         
   6  12  -3        558.59        645.56        28.18 o                         
   7  12  -3         36.55         57.87         8.59 o                         
   8  12  -3        392.75        384.68        21.74 o                         
   9  12  -3         94.98        107.36        12.80 o                         
  10  12  -3         86.13         95.66        13.82 o                         
  11  12  -3         54.12         62.49        13.18 o                         
   0  13  -3        538.96        561.46        36.34 o                         
   1  13  -3       7705.13       8314.67       543.89 o                         
   2  13  -3        235.89        251.05        13.36 o                         
   3  13  -3       4820.48       4868.01       197.32 o                         
   4  13  -3        364.86        362.17        16.48 o                         
   5  13  -3        772.76        706.59        31.57 o                         
   6  13  -3        580.26        547.83        26.32 o                         
   7  13  -3       1766.54       1697.99        71.45 o                         
   8  13  -3         81.20         89.84        10.90 o                         
   9  13  -3        237.83        254.81        18.96 o                         
  10  13  -3         57.42         36.54        11.43 o                         
  11  13  -3         38.86         17.50        12.00 o                         
   1  14  -3       4139.66       4359.91       253.77 o                         
   2  14  -3       2449.50       2667.65       106.31 o                         
   3  14  -3        149.83        189.88         9.93 o                         
   4  14  -3       1849.23       1799.19        74.37 o                         
   5  14  -3       4516.17       4249.46       171.83 o                         
   6  14  -3        163.31        178.54        12.30 o                         
   7  14  -3         64.54         90.28         9.58 o                         
   8  14  -3        245.80        256.89        17.53 o                         
   9  14  -3        321.70        314.83        21.12 o                         
  10  14  -3         11.24         11.60        10.74 o                         
  11  14  -3         73.97         83.31        14.20 o                         
   0  15  -3      11624.74      11521.13       814.05 o                         
   1  15  -3       2902.09       2607.71       111.33 o                         
   2  15  -3       1720.35       1654.51        89.09 o                         
   3  15  -3         18.74         44.55         5.92 o                         
   4  15  -3       2097.80       2060.95        85.33 o                         
   5  15  -3        389.17        346.99        18.10 o                         
   6  15  -3       1940.15       1840.23        77.51 o                         
   7  15  -3         92.56         87.60         9.58 o                         
   8  15  -3          1.92         14.48         8.44 o                         
   9  15  -3          0.01         -0.45         8.73 o                         
  10  15  -3        156.62        148.99        24.27 o                         
  11  15  -3          0.33          4.51        10.85 o                         
   1  16  -3       6488.10       6399.44       260.27 o                         
   2  16  -3       2960.21       3027.80       149.05 o                         
   3  16  -3       1097.48       1185.25        45.56 o                         
   4  16  -3       1227.22       1154.78        48.36 o                         
   5  16  -3       1022.87       1001.78        43.11 o                         
   6  16  -3        214.96        262.11        15.02 o                         
   7  16  -3        195.37        219.04        14.96 o                         
   8  16  -3        228.00        197.09        15.52 o                         
   9  16  -3         26.60         33.21        10.11 o                         
  10  16  -3         20.27         30.12        10.95 o                         
  11  16  -3         58.68         75.21        14.55 o                         
   0  17  -3       6175.65       5753.27       397.91 o                         
   1  17  -3       1567.32       1601.08        68.44 o                         
   2  17  -3        199.57        203.29        12.33 o                         
   3  17  -3       6032.58       5896.32       241.97 o                         
   4  17  -3        299.38        310.58        23.71 o                         
   5  17  -3        112.03        140.45        10.14 o                         
   6  17  -3        443.41        340.57        18.22 o                         
   7  17  -3       1265.43       1211.02        51.97 o                         
   8  17  -3        125.33        155.48        13.53 o                         
   9  17  -3        327.54        304.51        20.42 o                         
  10  17  -3          0.04         -7.33         9.51 o                         
  11  17  -3         39.98         58.60        16.44 o                         
   1  18  -3       3214.07       3012.39       122.28 o                         
   2  18  -3       2273.48       2438.84       121.21 o                         
   3  18  -3        367.77        429.48        18.65 o                         
   4  18  -3       1846.00       1874.46        79.26 o                         
   5  18  -3       2487.92       2443.20        97.45 o                         
   6  18  -3        207.80        194.31        12.70 o                         
   7  18  -3         45.23         52.06         8.21 o                         
   8  18  -3        713.27        721.27        33.75 o                         
   9  18  -3        134.99        142.43        13.80 o                         
  10  18  -3          3.80         -2.34        12.07 o                         
  11  18  -3         59.92         80.55        17.17 o                         
   0  19  -3       6568.63       6355.37       454.24 o                         
   1  19  -3        230.26        217.36        11.28 o                         
   2  19  -3        758.46        698.40        38.54 o                         
   3  19  -3          7.46         30.33         9.69 o                         
   4  19  -3       2981.70       3003.38       119.25 o                         
   5  19  -3         63.24         79.36         7.37 o                         
   6  19  -3        527.96        525.86        25.70 o                         
   7  19  -3         78.80         55.79         8.69 o                         
   8  19  -3         31.37         50.82         9.78 o                         
   9  19  -3         13.28          3.62        15.45 o                         
  10  19  -3        156.19        132.04        19.58 o                         
  11  19  -3          3.64          4.77        14.39 o                         
   1  20  -3       3520.63       3654.60       144.20 o                         
   2  20  -3        981.66        878.57        45.40 o                         
   3  20  -3        794.68        891.17        44.54 o                         
   4  20  -3        581.40        528.89        32.52 o                         
   5  20  -3        487.16        476.78        27.83 o                         
   6  20  -3        128.40        140.04        14.39 o                         
   7  20  -3        203.88        242.34        23.02 o                         
   8  20  -3        439.28        418.58        28.85 o                         
   9  20  -3         29.19         48.69        13.53 o                         
  10  20  -3          4.62         -2.15        13.24 o                         
   0  21  -3        288.14        341.57        24.84 o                         
   1  21  -3       1036.95       1070.36        48.02 o                         
   2  21  -3        129.53        123.74        11.30 o                         
   3  21  -3       5966.05       5804.72       288.43 o                         
   4  21  -3        357.98        319.72        20.08 o                         
   5  21  -3         78.96         91.21        15.14 o                         
   6  21  -3        217.78        222.44        18.28 o                         
   7  21  -3        884.01        885.23        50.09 o                         
   8  21  -3          7.12         47.47        13.63 o                         
   9  21  -3        127.35        152.21        18.28 o                         
  10  21  -3         14.05          3.25        13.68 o                         
   1  22  -3       2219.66       2090.52        86.96 o                         
   2  22  -3       3174.66       3183.91       158.26 o                         
   3  22  -3        390.34        452.90        25.69 o                         
   4  22  -3       1251.98       1192.82        63.82 o                         
   5  22  -3        558.50        502.02        32.10 o                         
   6  22  -3        211.72        226.17        18.11 o                         
   7  22  -3         98.82         94.15        14.23 o                         
   8  22  -3        404.41        421.73        29.75 o                         
   9  22  -3         73.05         68.44        15.16 o                         
  10  22  -3          7.26         19.46        25.74 o                         
   0  23  -3       5393.81       5033.17       365.20 o                         
   1  23  -3        164.81        169.28        10.36 o                         
   2  23  -3        164.56        146.55        12.59 o                         
   3  23  -3        385.50        323.05        21.40 o                         
   4  23  -3       1675.77       1668.57        83.95 o                         
   5  23  -3         14.81         25.46         8.71 o                         
   6  23  -3        471.08        413.73        28.03 o                         
   7  23  -3         54.82         61.28        13.02 o                         
   8  23  -3         14.13         19.56        12.33 o                         
   9  23  -3         10.11          4.12        16.35 o                         
  10  23  -3        154.30        174.46        21.79 o                         
   1  24  -3        695.84        780.33        32.75 o                         
   2  24  -3        782.42        727.14        37.68 o                         
   3  24  -3         67.65        105.50        11.11 o                         
   4  24  -3        437.57        402.74        25.26 o                         
   5  24  -3       1077.50       1064.37        54.82 o                         
   6  24  -3        215.69        195.55        18.36 o                         
   7  24  -3         71.91         95.04        14.66 o                         
   8  24  -3        266.79        268.91        22.94 o                         
   9  24  -3         86.71         84.70        16.12 o                         
  10  24  -3         10.83         22.88        14.49 o                         
   0  25  -3        520.73        524.21        28.05 o                         
   1  25  -3       1408.63       1465.59        60.27 o                         
   2  25  -3        149.18        153.20        13.88 o                         
   3  25  -3       1341.76       1202.26        65.96 o                         
   4  25  -3        153.91        149.92        14.31 o                         
   5  25  -3        140.80        157.33        15.16 o                         
   6  25  -3        254.96        289.26        22.68 o                         
   7  25  -3        655.95        590.48        36.60 o                         
   8  25  -3          7.92         13.13        12.16 o                         
   9  25  -3         38.00         34.59        14.23 o                         
  10  25  -3          4.51         21.63        14.83 o                         
   1  26  -3        565.01        516.34        24.95 o                         
   2  26  -3       1930.51       1833.42        92.73 o                         
   3  26  -3        392.67        341.86        23.62 o                         
   4  26  -3        846.11        848.38        44.97 o                         
   5  26  -3        158.45        155.14        16.06 o                         
   6  26  -3        172.99        234.83        19.89 o                         
   7  26  -3          9.96          2.19        10.61 o                         
   8  26  -3        120.77        104.25        16.45 o                         
   9  26  -3         22.88         -8.17        12.40 o                         
   0  27  -3       3098.99       2938.72       145.84 o                         
   1  27  -3        402.93        443.81        20.28 o                         
   2  27  -3        187.28        190.09        15.83 o                         
   3  27  -3        128.80        155.75        19.99 o                         
   4  27  -3        520.37        508.44        39.07 o                         
   5  27  -3         19.19         32.70        10.49 o                         
   6  27  -3        832.16        758.62        44.11 o                         
   7  27  -3         14.22         16.88        12.42 o                         
   8  27  -3         11.82         43.17        13.37 o                         
   9  27  -3         32.55         44.62        14.31 o                         
   1  28  -3        967.10        977.30        42.55 o                         
   2  28  -3        224.76        190.50        16.06 o                         
   3  28  -3          5.67          6.51         7.49 o                         
   4  28  -3        239.56        215.25        18.40 o                         
   5  28  -3       1136.50       1104.77        61.25 o                         
   6  28  -3        118.77        144.84        16.49 o                         
   7  28  -3        123.24        105.06        15.59 o                         
   8  28  -3         46.39         38.77        13.69 o                         
   9  28  -3         89.45        108.18        27.56 o                         
   0  29  -3        627.15        659.00        37.69 o                         
   1  29  -3       1311.73       1229.79        45.81 o                         
   2  29  -3        192.46        226.76        27.26 o                         
   3  29  -3        952.40        880.44        49.69 o                         
   4  29  -3        176.91        192.35        16.91 o                         
   5  29  -3         68.61         60.95        17.26 o                         
   6  29  -3        118.43        159.53        17.34 o                         
   7  29  -3        274.70        267.68        22.89 o                         
   8  29  -3          0.49         -4.53        15.14 o                         
   9  29  -3         52.73         52.73        23.02 o                         
   1  30  -3        134.14        122.27         8.78 o                         
   2  30  -3       1358.43       1418.54        70.46 o                         
   3  30  -3         98.01        115.97        13.06 o                         
   4  30  -3        250.50        249.94        19.91 o                         
   5  30  -3        183.62        165.86        17.56 o                         
   6  30  -3        123.64        162.03        23.93 o                         
   7  30  -3          0.35         -4.68        20.59 o                         
   8  30  -3        144.90        153.22        19.06 o                         
   0  31  -3        966.91        890.97        47.76 o                         
   1  31  -3        143.72        177.20        12.46 o                         
   2  31  -3        207.59        229.92        18.20 o                         
   3  31  -3        306.28        288.07        20.77 o                         
   4  31  -3        415.64        379.14        25.70 o                         
   5  31  -3          8.82         14.22        14.54 o                         
   6  31  -3        385.21        358.48        26.77 o                         
   7  31  -3          7.08          6.14        11.34 o                         
   8  31  -3         30.02         29.57        13.69 o                         
   1  32  -3        765.93        758.34        40.69 o                         
   2  32  -3        407.98        376.10        36.95 o                         
   3  32  -3         18.83         59.78        10.87 o                         
   4  32  -3          3.31         -2.37        11.51 o                         
   5  32  -3        685.67        653.48        40.26 o                         
   6  32  -3         57.56         50.82        13.26 o                         
   7  32  -3         98.49         94.49        22.41 o                         
   8  32  -3          1.91         32.10        18.17 o                         
   0  33  -3        239.02        247.14        26.05 o                         
   1  33  -3        333.04        300.62        22.06 o                         
   2  33  -3         54.18         96.92        16.96 o                         
   3  33  -3       1131.76       1075.06        85.41 o                         
   4  33  -3        172.24        206.56        25.44 o                         
   5  33  -3         30.05         44.82        16.35 o                         
   6  33  -3         34.56         36.95        16.96 o                         
   7  33  -3        154.14        146.59        26.05 o                         
   1  34  -3         53.40         55.47        10.49 o                         
   2  34  -3        827.52        823.74        64.21 o                         
   3  34  -3         12.84         20.59        14.54 o                         
   4  34  -3         78.14         66.63        18.78 o                         
   5  34  -3         86.83        109.64        21.20 o                         
   6  34  -3         40.94         16.96        15.75 o                         
   7  34  -3          9.76         13.93        16.96 o                         
   0  35  -3         88.26         67.24        17.57 o                         
   1  35  -3         14.81         28.47        14.54 o                         
   2  35  -3        191.88        196.26        25.44 o                         
   3  35  -3        213.31        250.77        29.08 o                         
   4  35  -3        255.81        265.92        31.50 o                         
   5  35  -3         46.29         49.06        18.17 o                         
   6  35  -3        129.48        101.76        22.41 o                         
   7  35  -3         56.90         72.69        21.81 o                         
   2  36  -3         29.44         38.16        16.96 o                         
   3  36  -3         77.03        106.00        20.59 o                         
   4  36  -3         56.13         81.77        19.38 o                         
   5  36  -3        348.66        304.62        38.16 o                         
   6  36  -3         10.53          5.45        20.59 o                         
   2   0  -2       8004.94       8831.91       634.75 o                         
   4   0  -2       7858.76       7869.52       586.29 o                         
   6   0  -2       2092.50       2030.85       145.98 o                         
   8   0  -2         28.68         66.03        16.35 o                         
  10   0  -2        332.11        353.08        39.98 o                         
  12   0  -2         49.40         79.35        26.65 o                         
   1   1  -2      10269.73       9518.67       485.03 o                         
   3   1  -2        196.21        278.26        14.99 o                         
   4   1  -2       3730.77       3626.43       179.04 o                         
   5   1  -2       3288.45       3336.51       165.97 o                         
   6   1  -2       1962.07       2002.25       101.51 o                         
   7   1  -2        369.96        325.91        23.99 o                         
   8   1  -2       1017.52        933.91        52.04 o                         
   9   1  -2         19.49         -7.24        10.06 o                         
  10   1  -2         21.23         12.96        13.06 o                         
  11   1  -2        122.92        139.61        21.20 o                         
  12   1  -2         51.70         60.38        22.41 o                         
   1   2  -2       2369.18       2459.80       116.50 o                         
   2   2  -2       3013.48       2861.13       147.77 o                         
   3   2  -2       4076.62       4049.54       210.52 o                         
   4   2  -2        346.75        425.47        22.72 o                         
   5   2  -2        822.97        802.24        45.40 o                         
   6   2  -2        190.17        189.33        25.44 o                         
   7   2  -2       2313.47       2244.47       112.86 o                         
   8   2  -2        118.09        107.04        25.44 o                         
   9   2  -2        199.78        252.01        22.91 o                         
  10   2  -2          9.82         -3.63        12.42 o                         
  11   2  -2         48.51         79.24        22.41 o                         
  12   2  -2          3.86         12.04        16.49 o                         
   1   3  -2       3087.29       3178.72       209.25 o                         
   2   3  -2        502.65        412.92        23.77 o                         
   3   3  -2       1060.33       1070.47        55.25 o                         
   4   3  -2        555.22        758.92        63.00 o                         
   5   3  -2        730.73        722.58        49.67 o                         
   6   3  -2        190.81        190.26        15.16 o                         
   7   3  -2          2.10         13.70         7.92 o                         
   8   3  -2        536.72        491.19        30.62 o                         
   9   3  -2          8.45          6.50        22.41 o                         
  10   3  -2         15.98         22.91        13.06 o                         
  11   3  -2         99.38        111.53        19.99 o                         
  12   3  -2         43.26         52.44        17.74 o                         
   1   4  -2        540.05        764.58        39.19 o                         
   2   4  -2        696.69        733.47        43.90 o                         
   3   4  -2       1521.13       1745.87        88.45 o                         
   4   4  -2       4453.26       4655.15       229.32 o                         
   5   4  -2       2670.15       2568.68       128.28 o                         
   6   4  -2        861.33        848.34        49.90 o                         
   7   4  -2        166.27        157.23        14.74 o                         
   8   4  -2         25.17         31.60        10.06 o                         
   9   4  -2         41.01         52.62        12.85 o                         
  10   4  -2        390.30        431.83        32.12 o                         
  11   4  -2          0.35        -14.11        14.23 o                         
  12   4  -2         20.22         42.70        20.90 o                         
   1   5  -2       1545.51       1424.57       110.24 o                         
   2   5  -2       4048.41       4220.02       213.52 o                         
   3   5  -2        101.14        147.25        14.84 o                         
   4   5  -2       6783.27       6371.26       332.12 o                         
   5   5  -2       3504.79       3555.09       182.25 o                         
   6   5  -2        378.95        348.55        25.74 o                         
   7   5  -2        724.51        675.39        37.68 o                         
   8   5  -2        632.20        638.49        38.11 o                         
   9   5  -2        588.69        568.35        35.33 o                         
  10   5  -2          0.09         25.06        13.49 o                         
  11   5  -2         86.68         69.10        17.74 o                         
  12   5  -2         32.19         24.43        16.45 o                         
   0   6  -2       3015.64       3310.64       247.75 o                         
   1   6  -2       6548.51       6159.04       323.77 o                         
   2   6  -2        311.94        314.84        19.35 o                         
   3   6  -2      12091.43      11733.50       597.25 o                         
   4   6  -2        216.59        238.32        19.69 o                         
   5   6  -2        434.38        368.45        21.83 o                         
   6   6  -2        219.38        191.58        16.06 o                         
   7   6  -2       1075.77       1042.98        54.82 o                         
   8   6  -2         54.36         70.84        16.05 o                         
   9   6  -2        485.36        506.01        33.62 o                         
  10   6  -2         15.30         43.10        19.08 o                         
  11   6  -2          9.41          3.33        14.54 o                         
  12   6  -2          3.74         -7.29        12.45 o                         
   1   7  -2       1598.14       1729.88        80.95 o                         
   2   7  -2      16174.45      15774.18       792.52 o                         
   3   7  -2       1593.06       1798.98        89.09 o                         
   4   7  -2       3341.25       3051.13       170.68 o                         
   5   7  -2        187.85        200.82        15.83 o                         
   6   7  -2        372.47        371.44        23.75 o                         
   7   7  -2        251.33        237.83        19.26 o                         
   8   7  -2        576.82        589.21        35.33 o                         
   9   7  -2         51.00         78.60        14.34 o                         
  10   7  -2         12.96         43.23        29.38 o                         
  11   7  -2         51.05         71.68        17.07 o                         
  12   7  -2         36.39         25.41        13.93 o                         
   0   8  -2       2476.46       2290.85       129.78 o                         
   1   8  -2       8862.27       9240.02       372.77 o                         
   2   8  -2       5563.55       5450.61       228.33 o                         
   3   8  -2       1119.75       1101.86        54.82 o                         
   4   8  -2       6177.75       6379.22       318.20 o                         
   5   8  -2          8.31         32.32         8.18 o                         
   6   8  -2       1970.94       1880.31       100.01 o                         
   7   8  -2         91.34         94.90        11.73 o                         
   8   8  -2        148.88        154.37        15.78 o                         
   9   8  -2         32.33         61.48        13.28 o                         
  10   8  -2        421.59        386.55        30.60 o                         
  11   8  -2          1.94         -1.71        11.00 o                         
  12   8  -2          3.93         13.40        13.05 o                         
   1   9  -2       4141.71       4294.93       169.96 o                         
   2   9  -2       4439.84       4984.47       209.10 o                         
   3   9  -2          6.78         43.55         4.12 o                         
   4   9  -2        466.02        424.48        22.69 o                         
   5   9  -2       3921.15       3943.81       201.74 o                         
   6   9  -2        172.00        176.60        15.16 o                         
   7   9  -2        471.74        503.77        43.92 o                         
   8   9  -2        413.71        411.18        27.40 o                         
   9   9  -2        572.56        570.61        37.03 o                         
  10   9  -2          7.54         16.42        15.86 o                         
  11   9  -2         84.95         88.43        17.99 o                         
  12   9  -2          6.06         21.46        13.14 o                         
   0  10  -2       1321.13       1476.05        94.49 o                         
   1  10  -2       4718.15       4965.53       169.88 o                         
   2  10  -2        269.87        261.79        13.31 o                         
   3  10  -2      10015.68      10468.37       422.08 o                         
   4  10  -2        451.00        428.83        20.16 o                         
   5  10  -2         17.04         54.94         9.39 o                         
   6  10  -2        250.31        261.54        28.47 o                         
   7  10  -2        756.41        741.87        42.60 o                         
   8  10  -2        216.32        210.40        18.40 o                         
   9  10  -2        402.57        424.39        23.42 o                         
  10  10  -2         56.63         84.26        12.82 o                         
  11  10  -2          6.16        -10.74        10.74 o                         
  12  10  -2          1.12         11.41        12.42 o                         
   1  11  -2       5283.09       5348.21       217.26 o                         
   2  11  -2      14925.49      16458.82       667.20 o                         
   3  11  -2        114.25        144.10         8.53 o                         
   4  11  -2        754.91        686.56        30.07 o                         
   5  11  -2       1178.54       1062.46        46.39 o                         
   6  11  -2        930.56        964.19        41.96 o                         
   7  11  -2        657.28        625.19        30.29 o                         
   8  11  -2        447.35        492.59        25.97 o                         
   9  11  -2        138.14        154.17        14.09 o                         
  10  11  -2         33.75         48.45        11.76 o                         
  11  11  -2         29.32         24.55        12.35 o                         
  12  11  -2         88.14         57.08        14.72 o                         
   0  12  -2       9325.90       9309.23       660.80 o                         
   1  12  -2       1178.96       1335.71        51.99 o                         
   2  12  -2       3670.38       3533.34       149.68 o                         
   3  12  -2       1290.65       1226.16        71.74 o                         
   4  12  -2       1025.71       1058.78        47.21 o                         
   5  12  -2        248.89        232.12        13.60 o                         
   6  12  -2       4896.66       4525.81       188.00 o                         
   7  12  -2        280.33        281.34        19.61 o                         
   8  12  -2        182.83        166.41        13.39 o                         
   9  12  -2         28.32         20.13         9.83 o                         
  10  12  -2        209.31        192.95        17.08 o                         
  11  12  -2          1.15          9.49        11.35 o                         
  12  12  -2          4.47         16.64        12.92 o                         
   1  13  -2       9278.13       9217.04       382.33 o                         
   2  13  -2       2172.17       2233.33        91.51 o                         
   3  13  -2         59.80         81.06         5.51 o                         
   4  13  -2        457.37        414.49        19.47 o                         
   5  13  -2       5388.45       5271.37       212.36 o                         
   6  13  -2         60.82         86.98         8.69 o                         
   7  13  -2        335.48        376.26        21.19 o                         
   8  13  -2          6.73         13.19         7.86 o                         
   9  13  -2         65.35         78.49        11.41 o                         
  10  13  -2         23.71         43.28        11.38 o                         
  11  13  -2        135.71        161.59        16.89 o                         
   0  14  -2       6460.16       6484.33       442.73 o                         
   1  14  -2       7786.01       7718.00       306.09 o                         
   2  14  -2        885.18        794.96        35.20 o                         
   3  14  -2       2418.93       2431.12       101.77 o                         
   4  14  -2       1433.02       1457.57        60.26 o                         
   5  14  -2        204.06        235.66        13.56 o                         
   6  14  -2        555.55        550.27        26.42 o                         
   7  14  -2        790.47        745.46        33.79 o                         
   8  14  -2         55.96         84.03        10.41 o                         
   9  14  -2        318.26        300.66        19.84 o                         
  10  14  -2         83.17         97.85        12.98 o                         
  11  14  -2          5.73          7.08        13.89 o                         
   1  15  -2        312.33        290.90        12.23 o                         
   2  15  -2       6544.93       7183.13       352.04 o                         
   3  15  -2        561.30        574.90        24.93 o                         
   4  15  -2       1622.73       1541.42        62.83 o                         
   5  15  -2        932.41        770.76        34.26 o                         
   6  15  -2       1329.63       1374.37        55.60 o                         
   7  15  -2         86.21         92.68         9.66 o                         
   8  15  -2        999.20        994.73        45.79 o                         
   9  15  -2         55.99         59.01        10.66 o                         
  10  15  -2         10.68         15.91        10.41 o                         
  11  15  -2          9.70         13.47        11.18 o                         
   0  16  -2       8185.12       8213.52       586.29 o                         
   1  16  -2        169.37        146.48         8.86 o                         
   2  16  -2        333.40        369.10        22.06 o                         
   3  16  -2       3051.96       3176.85       127.65 o                         
   4  16  -2       1822.00       1829.24        74.37 o                         
   5  16  -2         23.18         25.33         5.56 o                         
   6  16  -2       2394.24       2270.79        95.35 o                         
   7  16  -2        638.72        599.84        28.52 o                         
   8  16  -2        116.64        131.25        12.43 o                         
   9  16  -2         68.95         65.76        11.06 o                         
  10  16  -2        191.30        181.96        16.83 o                         
  11  16  -2         42.73         45.22        12.43 o                         
   1  17  -2      11572.98      11800.00       481.88 o                         
   2  17  -2        666.17        555.77        30.62 o                         
   3  17  -2       1532.59       1551.11        75.60 o                         
   4  17  -2        456.87        417.40        19.89 o                         
   5  17  -2       3019.41       3036.06       123.10 o                         
   6  17  -2        154.67        154.41        11.00 o                         
   7  17  -2        212.44        220.72        14.75 o                         
   8  17  -2          6.23          7.53         7.73 o                         
   9  17  -2        133.94        132.91        13.34 o                         
  10  17  -2         58.63         72.15        15.29 o                         
  11  17  -2        100.43        124.82        15.46 o                         
   0  18  -2       4572.78       4655.19       331.88 o                         
   1  18  -2       3445.90       3484.72       143.62 o                         
   2  18  -2       1155.74       1162.28        59.32 o                         
   3  18  -2       4601.71       4230.96       218.83 o                         
   4  18  -2       2471.31       2515.75        98.73 o                         
   5  18  -2        402.74        402.27        20.10 o                         
   6  18  -2        198.84        179.81        12.70 o                         
   7  18  -2        462.65        441.83        22.44 o                         
   8  18  -2         14.37         23.05         8.43 o                         
   9  18  -2        218.42        229.52        17.53 o                         
  10  18  -2         68.36         66.69        11.99 o                         
  11  18  -2         23.12         20.83        14.98 o                         
   1  19  -2        328.61        336.63        16.44 o                         
   2  19  -2       7674.19       7790.22       377.73 o                         
   3  19  -2        502.06        598.92        31.27 o                         
   4  19  -2       4415.10       4371.47       217.33 o                         
   5  19  -2         62.05         60.40         7.32 o                         
   6  19  -2        409.35        378.67        19.64 o                         
   7  19  -2         35.70         57.13         8.62 o                         
   8  19  -2       1211.65       1148.90        50.92 o                         
   9  19  -2          6.42         11.22         9.23 o                         
  10  19  -2          4.18         16.82        11.73 o                         
  11  19  -2          5.58          2.65        14.39 o                         
   0  20  -2       7363.18       7052.45       511.18 o                         
   1  20  -2        374.14        410.97        18.77 o                         
   2  20  -2       1927.04       1765.23        94.23 o                         
   3  20  -2       4637.33       4336.00       216.26 o                         
   4  20  -2       3846.79       3741.29       185.46 o                         
   5  20  -2        157.66        174.23        14.97 o                         
   6  20  -2        433.66        414.61        20.59 o                         
   7  20  -2        907.55        866.26        38.56 o                         
   8  20  -2         66.76         82.60        10.66 o                         
   9  20  -2        168.68        160.39        16.69 o                         
  10  20  -2        135.33        142.34        20.01 o                         
  11  20  -2          6.00         -7.44        43.01 o                         
   1  21  -2       5767.67       5655.80       224.84 o                         
   2  21  -2        256.23        257.58        16.70 o                         
   3  21  -2       1780.31       1877.39        89.09 o                         
   4  21  -2        331.86        337.26        22.06 o                         
   5  21  -2       1558.12       1430.01        73.46 o                         
   6  21  -2         29.02         30.57         9.57 o                         
   7  21  -2        441.95        476.73        30.40 o                         
   8  21  -2         68.83         87.36        15.14 o                         
   9  21  -2        183.26        163.07        19.40 o                         
  10  21  -2          8.60         15.53        14.12 o                         
   0  22  -2       2174.91       2454.24       120.36 o                         
   1  22  -2         16.85         31.56        13.93 o                         
   2  22  -2        192.83        167.87        13.49 o                         
   3  22  -2       2758.89       2567.17       132.35 o                         
   4  22  -2        917.81        960.88        50.11 o                         
   5  22  -2          6.02         10.84        11.51 o                         
   6  22  -2        361.48        369.93        24.40 o                         
   7  22  -2        396.59        399.68        27.83 o                         
   8  22  -2         15.33         27.97        12.33 o                         
   9  22  -2        140.03        163.13        19.69 o                         
  10  22  -2         93.09        107.55        24.53 o                         
   1  23  -2        129.02        183.66        10.83 o                         
   2  23  -2       4056.90       4089.50       201.52 o                         
   3  23  -2         29.10         40.27         8.10 o                         
   4  23  -2       2599.86       2408.57       125.07 o                         
   5  23  -2        182.01        224.83        16.91 o                         
   6  23  -2        400.64        362.37        24.40 o                         
   7  23  -2          3.84         31.87        11.04 o                         
   8  23  -2        783.88        721.93        44.11 o                         
   9  23  -2         39.48         54.87        19.08 o                         
  10  23  -2          0.91         -5.72        16.96 o                         
   0  24  -2       6197.25       5779.69       293.14 o                         
   1  24  -2       4341.94       4025.06       166.58 o                         
   2  24  -2        362.60        360.07        22.06 o                         
   3  24  -2       3403.34       3310.05       168.11 o                         
   4  24  -2       1364.02       1316.96        68.96 o                         
   5  24  -2        114.29        133.15        13.49 o                         
   6  24  -2        247.01        225.75        20.12 o                         
   7  24  -2        626.71        634.80        37.05 o                         
   8  24  -2          5.25         40.91        12.76 o                         
   9  24  -2         73.21         73.89        15.16 o                         
  10  24  -2         42.36         41.02        15.63 o                         
   1  25  -2       5007.14       4742.11       194.06 o                         
   2  25  -2        500.10        535.05        28.91 o                         
   3  25  -2         95.33        144.10        23.02 o                         
   4  25  -2         38.41         52.62         9.39 o                         
   5  25  -2       2173.35       2010.54       104.51 o                         
   6  25  -2        102.37        148.63        15.83 o                         
   7  25  -2        233.08        284.43        23.77 o                         
   8  25  -2         19.74         13.41        12.07 o                         
   9  25  -2         85.04         97.48        16.21 o                         
  10  25  -2         26.31         38.45        15.35 o                         
   0  26  -2       5686.59       5751.22       280.72 o                         
   1  26  -2        142.71        223.49        18.99 o                         
   2  26  -2        147.51        187.29        15.20 o                         
   3  26  -2        830.01        758.85        42.40 o                         
   4  26  -2        673.68        698.85        38.76 o                         
   5  26  -2         81.40        103.31        20.59 o                         
   6  26  -2       1251.07       1265.01        68.53 o                         
   7  26  -2        358.52        301.66        25.05 o                         
   8  26  -2         26.44         34.14        12.83 o                         
   9  26  -2          6.17          3.24        12.72 o                         
  10  26  -2        117.33        115.75        19.22 o                         
   1  27  -2         88.59        144.69         9.78 o                         
   2  27  -2       3068.86       2944.69       149.05 o                         
   3  27  -2         89.30         99.25        11.81 o                         
   4  27  -2        995.56        948.21        50.96 o                         
   5  27  -2        391.00        402.97        25.89 o                         
   6  27  -2        640.66        635.80        39.19 o                         
   7  27  -2         25.77         40.53        12.20 o                         
   8  27  -2        274.38        272.11        23.99 o                         
   9  27  -2         10.23         10.92        13.06 o                         
   0  28  -2       2129.00       1877.86        98.94 o                         
   1  28  -2       2101.16       2013.25        71.85 o                         
   2  28  -2         12.91         49.67        11.51 o                         
   3  28  -2       1698.36       1629.25        83.09 o                         
   4  28  -2        182.13        199.58        17.77 o                         
   5  28  -2        124.92        168.29        16.49 o                         
   6  28  -2        232.05        194.15        19.26 o                         
   7  28  -2        239.71        306.22        24.84 o                         
   8  28  -2         13.42         11.96        11.77 o                         
   9  28  -2        131.22        126.94        19.06 o                         
   1  29  -2       1749.44       1679.81        61.93 o                         
   2  29  -2        313.49        335.67        20.74 o                         
   3  29  -2         14.28         44.22         8.87 o                         
   4  29  -2         36.17         45.51        12.11 o                         
   5  29  -2       1803.20       1738.43        92.09 o                         
   6  29  -2         12.95         38.41        11.81 o                         
   7  29  -2        153.27        153.14        17.77 o                         
   8  29  -2         62.39         61.17        14.34 o                         
   9  29  -2         91.53         95.63        18.47 o                         
   0  30  -2       2688.69       2601.39       185.96 o                         
   1  30  -2        509.07        521.77        25.64 o                         
   2  30  -2        702.63        702.87        39.60 o                         
   3  30  -2        268.72        248.70        19.65 o                         
   4  30  -2        994.28       1002.63        54.82 o                         
   5  30  -2         36.93         60.60        11.90 o                         
   6  30  -2        761.60        771.86        46.46 o                         
   7  30  -2        150.38        129.93        19.99 o                         
   8  30  -2         11.72          9.72        12.20 o                         
   9  30  -2          5.89         23.62        19.99 o                         
   1  31  -2        518.15        512.39        30.40 o                         
   2  31  -2       2664.71       2659.54       194.44 o                         
   3  31  -2          8.09         32.10        14.54 o                         
   4  31  -2        449.92        411.84        41.80 o                         
   5  31  -2        219.03        220.70        21.47 o                         
   6  31  -2        151.82        189.38        19.46 o                         
   7  31  -2         58.66         33.92        18.17 o                         
   8  31  -2        142.94        115.70        24.84 o                         
   0  32  -2        186.17        184.14        23.02 o                         
   1  32  -2        655.18        670.07        39.41 o                         
   2  32  -2         65.84        120.54        19.38 o                         
   3  32  -2       1974.16       1892.74       142.35 o                         
   4  32  -2         29.45         18.17        15.14 o                         
   5  32  -2         13.86         69.66        18.17 o                         
   6  32  -2         76.53         82.99        21.20 o                         
   7  32  -2        140.43        164.76        26.65 o                         
   8  32  -2         20.72         55.73        20.59 o                         
   1  33  -2        728.65        664.19        39.62 o                         
   2  33  -2        333.35        354.90        35.13 o                         
   3  33  -2         42.51         82.38        17.57 o                         
   4  33  -2        179.93        205.34        27.86 o                         
   5  33  -2        524.17        453.03        46.64 o                         
   6  33  -2          1.58         18.17        16.35 o                         
   7  33  -2         50.28         43.01        19.38 o                         
   8  33  -2        111.16        115.70        25.44 o                         
   0  34  -2       1017.03       1025.99        78.75 o                         
   1  34  -2          9.16         15.64         9.63 o                         
   2  34  -2        462.49        505.73        45.43 o                         
   3  34  -2         81.20        107.82        20.59 o                         
   4  34  -2        898.25        939.37        73.90 o                         
   5  34  -2         32.82         35.74        16.96 o                         
   6  34  -2        328.81        328.25        36.95 o                         
   7  34  -2          0.60         10.90        16.96 o                         
   1  35  -2        434.00        376.15        26.56 o                         
   2  35  -2       1673.29       1668.62       130.23 o                         
   3  35  -2        139.53        183.54        27.26 o                         
   4  35  -2        134.30        155.67        25.44 o                         
   5  35  -2        198.79        213.22        27.86 o                         
   6  35  -2         41.86         36.34        18.17 o                         
   7  35  -2         30.58         49.06        19.99 o                         
   0  36  -2         34.30         31.50        15.75 o                         
   1  36  -2        367.40        374.42        27.20 o                         
   2  36  -2         88.92        101.16        21.20 o                         
   3  36  -2       1024.32       1081.72        85.41 o                         
   4  36  -2         96.13         59.97        19.38 o                         
   5  36  -2         27.12         59.36        18.78 o                         
   6  36  -2         38.39         45.43        19.38 o                         
   7  36  -2        300.30        330.67        39.98 o                         
   1  37  -2        438.32        444.68        29.98 o                         
   2  37  -2        189.85        239.87        29.68 o                         
   3  37  -2         91.67        120.54        23.62 o                         
   4  37  -2        239.76        263.49        33.92 o                         
   5  37  -2        305.84        336.12        38.77 o                         
   6  37  -2          6.35        -14.54        15.75 o                         
   0  38  -2       1514.52       1690.42       124.18 o                         
   1  38  -2         15.99         29.68        11.99 o                         
   2  38  -2         71.61        110.24        21.81 o                         
   3  38  -2         34.54         36.34        17.57 o                         
   4  38  -2        235.54        272.58        33.92 o                         
   5  38  -2         59.33         69.05        20.59 o                         
   6  38  -2        250.08        243.51        33.92 o                         
   1  39  -2        445.44        473.02        44.82 o                         
   2  39  -2        462.32        405.78        43.61 o                         
   3  39  -2         21.08         21.81        17.57 o                         
   4  39  -2        101.18        121.75        25.44 o                         
   5  39  -2        218.09        244.72        33.32 o                         
   0  40  -2         31.12         38.77        19.99 o                         
   1  40  -2        187.86        216.25        29.08 o                         
   2  40  -2          2.56         18.17        16.35 o                         
   3  40  -2        411.61        350.05        40.58 o                         
   4  40  -2          7.72         34.53        19.99 o                         
   5  40  -2         39.39         38.77        21.81 o                         
   2  41  -2        173.13        195.65        38.16 o                         
   3  41  -2         21.32         15.14        23.02 o                         
   4  41  -2         69.33         99.95        32.10 o                         
   2   0  -1       9987.05      10773.71       718.95 o                         
   4   0  -1       7150.49       7693.25       551.76 o                         
   6   0  -1       2954.00       2736.41       194.44 o                         
   8   0  -1       1332.65       1181.67        89.65 o                         
  10   0  -1         48.31         48.46        20.59 o                         
  12   0  -1         92.48         67.84        26.65 o                         
   1   1  -1      12875.34      15449.99      1414.24 o                         
   2   1  -1       2418.64       2659.32       138.78 o                         
   3   1  -1       2960.56       3299.27       167.04 o                         
   4   1  -1        843.64        888.89        42.83 o                         
   5   1  -1        738.66        643.13        35.33 o                         
   6   1  -1        834.19        791.53        41.55 o                         
   7   1  -1       2164.43       2167.76       112.00 o                         
   8   1  -1          4.84          7.24         9.14 o                         
   9   1  -1        169.12        185.95        18.60 o                         
  10   1  -1         86.47         80.81        16.96 o                         
  11   1  -1         70.82         78.69        17.77 o                         
  12   1  -1         42.23         43.28        17.74 o                         
   1   2  -1      43391.86      42989.04      2456.62 o                         
   2   2  -1       6787.93       7310.77       360.39 o                         
   3   2  -1       4301.24       4362.06       219.26 o                         
   4   2  -1        890.63        851.07        72.66 o                         
   5   2  -1       7858.76       8125.45       410.29 o                         
   6   2  -1        467.83        420.93        25.70 o                         
   7   2  -1        389.04        429.90        26.77 o                         
   8   2  -1         27.59         22.41         9.42 o                         
   9   2  -1        163.55        149.82        17.31 o                         
  10   2  -1          7.74         14.17        23.62 o                         
  11   2  -1        291.18        341.00        29.54 o                         
  12   2  -1          0.44         22.82        16.69 o                         
   1   3  -1       6846.35       7221.67       359.96 o                         
   2   3  -1      20279.14      20444.14      1012.03 o                         
   3   3  -1       8705.95       8561.98       443.48 o                         
   4   3  -1       9687.16       9971.56       494.24 o                         
   5   3  -1       2475.05       2282.92       117.57 o                         
   6   3  -1       2337.84       2295.98       113.93 o                         
   7   3  -1       2673.48       2617.87       109.34 o                         
   8   3  -1         48.72         66.13        11.54 o                         
   9   3  -1        101.44        120.26        15.40 o                         
  10   3  -1        209.83        281.96        25.46 o                         
  11   3  -1         51.60         68.93        17.34 o                         
  12   3  -1         20.33         21.49        16.64 o                         
   1   4  -1        965.67        688.05        53.30 o                         
   2   4  -1      17438.63      17320.42       883.96 o                         
   3   4  -1       1473.19       1657.45        85.45 o                         
   4   4  -1      10717.83      11025.83       540.28 o                         
   5   4  -1         30.40         38.92         6.81 o                         
   6   4  -1       1035.45       1029.68        56.75 o                         
   7   4  -1        966.20        868.79        47.97 o                         
   8   4  -1       1631.42       1556.58        80.31 o                         
   9   4  -1        137.54        127.14        15.83 o                         
  10   4  -1         10.83         25.81        13.26 o                         
  11   4  -1          8.91         20.12        15.16 o                         
  12   4  -1         47.73         46.44        17.93 o                         
   2   5  -1       3690.54       3538.74       171.97 o                         
   3   5  -1      18364.35      18508.81       931.08 o                         
   4   5  -1       2585.84       2682.25       141.77 o                         
   5   5  -1        559.49        569.62        30.19 o                         
   6   5  -1        151.07        161.09        13.28 o                         
   7   5  -1        537.66        599.11        34.05 o                         
   8   5  -1         67.00         82.28        12.20 o                         
   9   5  -1        451.41        456.22        31.27 o                         
  10   5  -1        131.71        141.81        18.40 o                         
  11   5  -1         14.52         14.42        16.96 o                         
  12   5  -1         18.46         25.79        15.07 o                         
   1   6  -1       8865.49       9695.14       495.09 o                         
   2   6  -1       3833.07       4133.44       198.53 o                         
   3   6  -1       1872.37       2121.06       100.01 o                         
   4   6  -1        705.44        624.85        34.05 o                         
   5   6  -1       6123.91       6356.61       319.70 o                         
   6   6  -1         31.72         58.15         8.53 o                         
   7   6  -1        550.16        536.78        31.26 o                         
   8   6  -1         86.17        103.11        13.02 o                         
   9   6  -1        791.80        818.19        61.78 o                         
  10   6  -1         18.40         13.87        12.83 o                         
  11   6  -1        140.40        145.76        21.17 o                         
  12   6  -1          5.66          1.32        11.98 o                         
   1   7  -1        389.51        545.60        29.97 o                         
   2   7  -1       3824.15       3922.37       159.01 o                         
   3   7  -1      12040.57      12364.06       630.23 o                         
   4   7  -1       3793.86       3997.40       197.24 o                         
   5   7  -1        161.30        171.34        13.26 o                         
   6   7  -1       2620.64       2633.87       127.85 o                         
   7   7  -1        786.23        776.88        42.62 o                         
   8   7  -1        201.43        214.10        19.06 o                         
   9   7  -1        152.90        147.65        17.50 o                         
  10   7  -1        459.65        475.64        34.46 o                         
  11   7  -1         15.86          0.65        14.55 o                         
  12   7  -1         16.87         32.93        12.78 o                         
   1   8  -1       4961.40       4826.73       169.88 o                         
   2   8  -1      27487.87      28972.66      1197.46 o                         
   3   8  -1       1000.61       1162.84        49.54 o                         
   4   8  -1       2216.36       2184.64       111.36 o                         
   5   8  -1        978.01        981.07        50.54 o                         
   6   8  -1        191.94        244.38        17.31 o                         
   7   8  -1         34.72         28.37        10.60 o                         
   8   8  -1       1384.55       1398.95        76.24 o                         
   9   8  -1        165.43        187.74        19.46 o                         
  10   8  -1         29.62         56.89        11.56 o                         
  11   8  -1          5.63         12.85        11.25 o                         
  12   8  -1         40.11         52.38        14.11 o                         
   0   9  -1       3224.24       3336.02       235.63 o                         
   1   9  -1      14607.58      14903.04       587.81 o                         
   2   9  -1       9876.92      10219.64       417.76 o                         
   3   9  -1      11477.62      12123.90       489.57 o                         
   4   9  -1       2020.88       1946.27        81.48 o                         
   5   9  -1         62.58        101.39         9.20 o                         
   6   9  -1        829.33        752.35        43.90 o                         
   7   9  -1        576.87        561.70        32.54 o                         
   8   9  -1         69.10         96.18        13.02 o                         
   9   9  -1        278.71        337.45        20.59 o                         
  10   9  -1        101.24         91.52        12.90 o                         
  11   9  -1          7.38        -10.64        10.64 o                         
  12   9  -1          4.17          8.05        12.59 o                         
   1  10  -1      12128.17      12877.30       534.07 o                         
   2  10  -1       2314.43       2357.19        94.42 o                         
   3  10  -1       1090.92       1336.01        54.79 o                         
   4  10  -1       2129.46       2010.78        80.90 o                         
   5  10  -1       4579.22       4372.22       182.05 o                         
   6  10  -1        246.05        287.46        21.32 o                         
   7  10  -1        535.41        584.23        27.61 o                         
   8  10  -1         38.08         53.79         8.83 o                         
   9  10  -1        661.16        675.62        32.63 o                         
  10  10  -1         57.84         72.18        11.91 o                         
  11  10  -1         46.59         57.11        12.70 o                         
  12  10  -1         14.63         19.71        12.91 o                         
   0  11  -1       8315.29       7709.61       514.81 o                         
   1  11  -1       3207.38       3515.35       145.37 o                         
   2  11  -1       1825.67       2009.67        83.23 o                         
   3  11  -1        832.52        945.08        42.31 o                         
   4  11  -1       1267.80       1374.85        56.30 o                         
   5  11  -1       1110.79       1010.43        43.25 o                         
   6  11  -1       5177.73       4843.56       200.94 o                         
   7  11  -1        233.92        209.02        14.06 o                         
   8  11  -1        244.32        229.12        15.38 o                         
   9  11  -1          6.40         30.62        11.07 o                         
  10  11  -1        278.97        281.67        20.50 o                         
  11  11  -1          5.53         11.14        10.85 o                         
  12  11  -1         17.90         24.66        12.92 o                         
   1  12  -1       5939.28       6429.02       256.66 o                         
   2  12  -1      12963.98      14192.21       574.40 o                         
   3  12  -1        229.76        246.73        11.51 o                         
   4  12  -1         66.23         84.68         8.11 o                         
   5  12  -1       2371.72       2470.99        98.97 o                         
   6  12  -1       1071.41       1076.60        46.86 o                         
   7  12  -1         35.94         56.64         8.35 o                         
   8  12  -1        472.41        532.82        26.45 o                         
   9  12  -1          5.54         13.50         9.18 o                         
  10  12  -1         86.58         89.30        11.80 o                         
  11  12  -1         69.95         62.10        13.13 o                         
  12  12  -1         93.50         96.29        15.84 o                         
   0  13  -1       2008.27       1977.54       145.38 o                         
   1  13  -1      10748.83      11614.44       462.88 o                         
   2  13  -1       1069.41       1027.52        56.97 o                         
   3  13  -1       4560.56       5203.34       209.56 o                         
   4  13  -1        245.09        213.65        11.40 o                         
   5  13  -1        407.18        461.80        21.66 o                         
   6  13  -1       1298.92       1198.69        53.16 o                         
   7  13  -1       2239.52       2168.67        90.34 o                         
   8  13  -1         34.93         34.86         8.38 o                         
   9  13  -1        290.33        284.09        18.90 o                         
  10  13  -1         62.39         55.80        12.94 o                         
  11  13  -1         38.36         36.57        12.12 o                         
  12  13  -1          1.43         33.41        13.10 o                         
   1  14  -1      13816.29      14617.98       600.75 o                         
   2  14  -1       1501.81       1617.23        73.67 o                         
   3  14  -1         31.93         52.28         4.90 o                         
   4  14  -1        966.96        942.74        39.87 o                         
   5  14  -1       8569.09       8308.68       339.54 o                         
   6  14  -1        591.87        576.59        26.91 o                         
   7  14  -1        242.60        283.10        17.00 o                         
   8  14  -1        268.38        263.50        17.07 o                         
   9  14  -1        268.41        298.64        19.72 o                         
  10  14  -1         27.00         23.93         8.93 o                         
  11  14  -1         69.10         90.76        14.58 o                         
   0  15  -1      18085.13      17903.09      1264.05 o                         
   1  15  -1       5584.52       5284.17       217.84 o                         
   2  15  -1       1827.79       1849.20        79.04 o                         
   3  15  -1       2001.93       1890.86        98.51 o                         
   4  15  -1       3103.40       2961.80       120.30 o                         
   5  15  -1         11.12         32.00         7.26 o                         
   6  15  -1       2554.95       2535.20       104.57 o                         
   7  15  -1         66.91         66.41         8.48 o                         
   8  15  -1          2.03         15.52         7.84 o                         
   9  15  -1          1.68         -1.10         8.34 o                         
  10  15  -1        184.07        170.51        13.88 o                         
  11  15  -1          2.97          3.94        11.20 o                         
   1  16  -1       8329.96       8514.10       336.98 o                         
   2  16  -1       9435.18       9454.94       390.95 o                         
   3  16  -1       1635.18       1760.59        86.95 o                         
   4  16  -1       1399.29       1356.22        58.87 o                         
   5  16  -1        583.05        570.50        25.63 o                         
   6  16  -1        415.34        390.08        19.09 o                         
   7  16  -1        335.19        374.24        19.56 o                         
   8  16  -1        365.40        320.79        19.44 o                         
   9  16  -1         26.12         33.40         9.62 o                         
  10  16  -1         71.67         69.54        10.81 o                         
  11  16  -1         51.85         67.28        13.74 o                         
   0  17  -1       1471.15       1612.89       119.94 o                         
   1  17  -1        549.95        626.13        28.30 o                         
   2  17  -1       1685.38       1657.98        65.75 o                         
   3  17  -1       8565.48       8532.21       428.70 o                         
   4  17  -1        390.82        387.47        22.27 o                         
   5  17  -1        306.92        336.52        18.05 o                         
   6  17  -1        326.17        304.83        20.86 o                         
   7  17  -1       1824.40       1719.70        72.27 o                         
   8  17  -1        127.76        136.53        12.41 o                         
   9  17  -1        331.15        328.66        20.88 o                         
  10  17  -1          9.32         13.01         8.87 o                         
  11  17  -1         54.32         51.03        12.21 o                         
   1  18  -1       2323.86       2394.24       102.00 o                         
   2  18  -1       2405.66       2508.28        97.46 o                         
   3  18  -1        332.01        352.15        20.34 o                         
   4  18  -1        491.39        497.27        28.70 o                         
   5  18  -1       3559.18       3561.44       177.75 o                         
   6  18  -1         42.92         42.41         9.00 o                         
   7  18  -1          4.57         14.94        11.23 o                         
   8  18  -1        602.95        631.69        30.17 o                         
   9  18  -1        182.85        180.41        15.43 o                         
  10  18  -1         16.38         25.77        11.36 o                         
  11  18  -1         79.89        110.68        19.69 o                         
   0  19  -1       6305.68       6461.94       327.84 o                         
   1  19  -1       1787.32       1796.01        73.91 o                         
   2  19  -1        331.22        322.67        16.32 o                         
   3  19  -1        287.06        272.21        17.55 o                         
   4  19  -1       3350.90       3198.61       163.19 o                         
   5  19  -1         12.52         28.47         8.14 o                         
   6  19  -1        208.02        215.60        19.69 o                         
   7  19  -1         27.09         24.87         7.57 o                         
   8  19  -1          5.13         32.31         8.37 o                         
   9  19  -1         34.71         53.20        13.63 o                         
  10  19  -1        244.91        269.18        20.81 o                         
  11  19  -1          4.46         22.06        15.26 o                         
   1  20  -1       2409.48       2693.43       110.39 o                         
   2  20  -1       1579.41       1429.80        64.93 o                         
   3  20  -1       1404.26       1455.14        70.46 o                         
   4  20  -1       2521.84       2415.74       125.07 o                         
   5  20  -1        866.05        853.47        44.97 o                         
   6  20  -1          4.81          0.62         9.99 o                         
   7  20  -1         60.96         82.28        12.59 o                         
   8  20  -1        644.60        575.89        45.43 o                         
   9  20  -1        101.95        127.16        17.15 o                         
  10  20  -1          9.32         16.69        11.28 o                         
  11  20  -1         55.47         51.82        14.96 o                         
   0  21  -1       1281.34       1291.55        65.75 o                         
   1  21  -1       1370.60       1435.62        61.78 o                         
   2  21  -1        235.99        234.74        12.34 o                         
   3  21  -1      11119.94      10651.44       544.14 o                         
   4  21  -1         79.06        126.77        11.97 o                         
   5  21  -1        138.27        157.06        14.54 o                         
   6  21  -1        282.35        236.92        18.42 o                         
   7  21  -1       1240.08       1218.44        63.82 o                         
   8  21  -1         11.95         55.49        23.62 o                         
   9  21  -1        213.91        304.36        25.66 o                         
  10  21  -1         10.90         -4.00        11.05 o                         
  11  21  -1         28.25         19.52        12.42 o                         
   1  22  -1       4116.16       3797.73       163.09 o                         
   2  22  -1       5268.74       5124.40       207.82 o                         
   3  22  -1       1331.78       1340.34        67.24 o                         
   4  22  -1       2352.11       2318.31       118.86 o                         
   5  22  -1        837.99        729.15        41.98 o                         
   6  22  -1        152.83        181.77        20.59 o                         
   7  22  -1         83.87         95.10        13.92 o                         
   8  22  -1        546.70        554.78        35.33 o                         
   9  22  -1        146.18        144.51        18.11 o                         
  10  22  -1          5.78         -0.85        12.51 o                         
   0  23  -1      10221.87      10128.72       507.73 o                         
   1  23  -1        639.64        660.18        28.78 o                         
   2  23  -1        466.79        520.94        24.24 o                         
   3  23  -1          1.92          7.86         6.55 o                         
   4  23  -1       2520.11       2522.87       126.14 o                         
   5  23  -1        293.59        291.07        20.26 o                         
   6  23  -1        885.97        897.31        51.18 o                         
   7  23  -1         26.51         27.26        10.87 o                         
   8  23  -1          2.91         47.56        12.40 o                         
   9  23  -1         10.59          6.26        12.63 o                         
  10  23  -1        169.83        180.55        22.71 o                         
   1  24  -1       1227.92       1297.09        53.15 o                         
   2  24  -1        551.71        516.26        24.47 o                         
   3  24  -1         43.16         24.26         8.48 o                         
   4  24  -1        638.88        596.09        35.54 o                         
   5  24  -1       1232.95       1272.86        65.75 o                         
   6  24  -1        160.15        137.02        14.97 o                         
   7  24  -1        114.88        128.75        16.06 o                         
   8  24  -1        423.52        376.48        29.12 o                         
   9  24  -1         42.30         36.82        13.63 o                         
  10  24  -1          7.48          2.17        12.50 o                         
   0  25  -1        417.74        370.92        22.84 o                         
   1  25  -1       1969.93       1979.46        71.85 o                         
   2  25  -1        206.80        198.57        12.01 o                         
   3  25  -1       1902.74       1864.55        98.08 o                         
   4  25  -1         81.04         96.99        11.30 o                         
   5  25  -1         51.15         57.28        10.25 o                         
   6  25  -1        190.53        206.88        18.20 o                         
   7  25  -1        931.79        930.61        53.75 o                         
   8  25  -1         37.80         35.38        13.06 o                         
   9  25  -1         61.06         50.78        14.34 o                         
  10  25  -1         18.11         12.92        11.89 o                         
   1  26  -1       1852.36       1704.31        63.07 o                         
   2  26  -1       1960.78       1855.17        78.10 o                         
   3  26  -1        167.64        200.47        14.83 o                         
   4  26  -1        622.33        565.35        32.95 o                         
   5  26  -1        346.56        308.63        22.65 o                         
   6  26  -1        540.78        595.03        35.32 o                         
   7  26  -1        113.67        150.33        17.12 o                         
   8  26  -1        160.30        174.35        19.03 o                         
   9  26  -1         16.02         29.56        13.69 o                         
  10  26  -1         35.77         28.88        12.55 o                         
   0  27  -1       7622.55       7395.43       371.31 o                         
   1  27  -1        425.10        483.59        19.40 o                         
   2  27  -1        346.47        363.64        19.08 o                         
   3  27  -1         68.99         79.03        12.42 o                         
   4  27  -1        760.65        750.69        42.38 o                         
   5  27  -1         51.16         56.25        11.04 o                         
   6  27  -1       1302.87       1282.85        72.38 o                         
   7  27  -1          0.39         -2.01        10.25 o                         
   8  27  -1         16.60          9.97        11.77 o                         
   9  27  -1         32.88         31.31        29.98 o                         
  10  27  -1        135.83        158.21        17.31 o                         
   1  28  -1       1850.62       1822.89        78.33 o                         
   2  28  -1        485.21        431.96        22.10 o                         
   3  28  -1        119.78        125.38        12.07 o                         
   4  28  -1        375.61        350.38        23.70 o                         
   5  28  -1       1894.61       1850.14        96.15 o                         
   6  28  -1        162.33        144.02        16.39 o                         
   7  28  -1        187.28        215.59        20.94 o                         
   8  28  -1         52.73         66.01        14.54 o                         
   9  28  -1        100.18         69.37        23.02 o                         
   0  29  -1        386.44        371.25        35.74 o                         
   1  29  -1       2005.70       1910.37       100.01 o                         
   2  29  -1        468.43        451.56        28.69 o                         
   3  29  -1       1333.92       1333.59        71.09 o                         
   4  29  -1        291.11        305.70        21.30 o                         
   5  29  -1          6.17         27.56        10.04 o                         
   6  29  -1         57.48        101.96        14.49 o                         
   7  29  -1        407.70        339.82        26.71 o                         
   8  29  -1          7.19          0.47        11.54 o                         
   9  29  -1         38.63         73.90        22.41 o                         
   1  30  -1         64.16         71.21        11.14 o                         
   2  30  -1       1768.27       1680.98        88.88 o                         
   3  30  -1         86.01         70.87        16.35 o                         
   4  30  -1        187.70        210.80        27.26 o                         
   5  30  -1        177.49        187.78        27.26 o                         
   6  30  -1        107.54        135.08        23.62 o                         
   7  30  -1         16.18         19.38        16.96 o                         
   8  30  -1        202.11        166.58        27.86 o                         
   9  30  -1         19.90         32.71        21.20 o                         
   0  31  -1        783.33        684.42        56.33 o                         
   1  31  -1         14.93         16.66         8.99 o                         
   2  31  -1        233.44        287.48        22.38 o                         
   3  31  -1        478.23        549.34        46.04 o                         
   4  31  -1        515.16        416.68        40.58 o                         
   5  31  -1          9.69         10.90        15.75 o                         
   6  31  -1        595.40        540.86        52.70 o                         
   7  31  -1         27.61         22.41        17.57 o                         
   8  31  -1         26.08         47.85        19.99 o                         
   9  31  -1         50.20         61.62        17.50 o                         
   1  32  -1       1267.56       1236.65        67.25 o                         
   2  32  -1        401.19        390.23        29.68 o                         
   3  32  -1         75.12        149.62        23.02 o                         
   4  32  -1        125.57        167.79        24.84 o                         
   5  32  -1        991.00        965.42        76.93 o                         
   6  32  -1         81.17         87.23        21.20 o                         
   7  32  -1        128.65        137.50        25.44 o                         
   8  32  -1          3.02         -4.24        18.17 o                         
   0  33  -1        443.94        351.27        36.34 o                         
   1  33  -1        705.82        761.00        43.90 o                         
   2  33  -1        112.73        154.76        16.66 o                         
   3  33  -1       2209.29       2161.02       162.94 o                         
   4  33  -1        273.06        291.36        34.53 o                         
   5  33  -1         10.36         31.50        16.96 o                         
   6  33  -1         58.02         78.75        19.99 o                         
   7  33  -1        108.70        111.46        23.02 o                         
   8  33  -1          2.82         -6.06        18.17 o                         
   1  34  -1        144.40        139.00        16.06 o                         
   2  34  -1       1646.76       1557.77       122.96 o                         
   3  34  -1         15.54         24.84        15.75 o                         
   4  34  -1        446.11        457.87        46.04 o                         
   5  34  -1         82.89         73.90        21.20 o                         
   6  34  -1          4.28         12.72        16.35 o                         
   7  34  -1          8.68         23.62        18.17 o                         
   8  34  -1        243.96        281.67        36.34 o                         
   0  35  -1        225.02        230.78        29.08 o                         
   1  35  -1         95.08        114.33        30.29 o                         
   2  35  -1        440.62        444.55        41.80 o                         
   3  35  -1        369.69        432.43        43.01 o                         
   4  35  -1        424.98        348.24        39.98 o                         
   5  35  -1         98.83        132.66        24.84 o                         
   6  35  -1        219.50        210.80        30.29 o                         
   7  35  -1         65.35         68.45        22.41 o                         
   1  36  -1        719.88        696.38        41.76 o                         
   2  36  -1         73.77         74.51        19.99 o                         
   3  36  -1        183.82        188.99        29.08 o                         
   4  36  -1         52.03         79.96        19.99 o                         
   5  36  -1        351.52        342.18        39.98 o                         
   6  36  -1          0.64         10.90        16.96 o                         
   7  36  -1         51.74         60.57        23.02 o                         
   0  37  -1        678.12        737.72        61.78 o                         
   1  37  -1        139.30        151.79        17.12 o                         
   2  37  -1          6.06         18.78        16.96 o                         
   3  37  -1        404.00        325.22        37.56 o                         
   4  37  -1        110.80        101.16        23.62 o                         
   5  37  -1          3.42         10.90        16.96 o                         
   6  37  -1        113.62        121.75        24.84 o                         
   1  38  -1         39.85         46.88        13.06 o                         
   2  38  -1        676.79        631.72        56.94 o                         
   3  38  -1         25.71         28.47        18.17 o                         
   4  38  -1        270.11        274.40        35.74 o                         
   5  38  -1         23.19          6.06        17.57 o                         
   6  38  -1        116.77        169.61        27.86 o                         
   0  39  -1        648.97        628.09        56.94 o                         
   1  39  -1        129.08        155.66        18.63 o                         
   2  39  -1         70.80         79.35        21.20 o                         
   3  39  -1        162.90        127.20        25.44 o                         
   4  39  -1        166.67        176.27        29.68 o                         
   5  39  -1         43.84         38.77        19.99 o                         
   6  39  -1        124.14        118.72        26.65 o                         
   1  40  -1        758.92        826.61        49.68 o                         
   2  40  -1          8.68         12.72        17.57 o                         
   3  40  -1         70.73        101.16        23.02 o                         
   4  40  -1         16.04         13.33        18.78 o                         
   5  40  -1        325.52        380.34        44.82 o                         
   0  41  -1        562.29        600.83        55.73 o                         
   1  41  -1        186.78        177.15        27.86 o                         
   2  41  -1         83.61        116.91        24.23 o                         
   3  41  -1        100.45         97.52        23.62 o                         
   4  41  -1        126.07        161.73        28.47 o                         
   1  42  -1         13.42          9.09        18.78 o                         
   2  42  -1        347.56        314.92        38.77 o                         
   3  42  -1          5.27        -11.51        17.57 o                         
   4  42  -1        235.20        252.59        35.13 o                         
   0  43  -1        383.66        356.25        31.30 o                         
   1  43  -1         29.73         24.06        14.54 o                         
   2  43  -1          2.20         13.93        19.99 o                         
   3  43  -1        163.37        165.37        29.08 o                         
   1  44  -1        247.96        227.14        23.99 o                         
   2   0   0       1226.54       1124.73        82.38 o                         
   4   0   0      16252.80      17262.89      1216.80 o                         
   6   0   0       8235.93       8265.16       412.43 o                         
   8   0   0         47.99         92.07        17.57 o                         
  10   0   0        395.03        408.81        43.01 o                         
  12   0   0         51.16         90.86        29.08 o                         
   2   1   0      40076.31      41836.04      2081.84 o                         
   3   1   0        859.38       1022.21        52.25 o                         
   4   1   0      19547.47      20259.93      1008.18 o                         
   5   1   0      10740.54      10564.76       526.79 o                         
   6   1   0       1880.64       1821.31        75.76 o                         
   7   1   0        446.43        413.51        26.58 o                         
   8   1   0       1177.20       1149.74        49.96 o                         
   9   1   0         13.50         23.02        10.71 o                         
  10   1   0          0.07         14.98        12.40 o                         
  11   1   0        135.59        158.72        31.80 o                         
  12   1   0         71.90         59.45        18.54 o                         
   0   2   0          0.16          0.61         0.54 o                         
   1   2   0       8578.28       6102.17       430.01 o                         
   2   2   0        102.33        194.42        14.54 o                         
   3   2   0      12748.97      13382.93       666.38 o                         
   5   2   0        580.16        705.24        30.51 o                         
   6   2   0        115.81        120.70        16.46 o                         
   7   2   0       4936.03       4591.34       162.83 o                         
   8   2   0        132.16        165.94        11.84 o                         
   9   2   0        395.06        423.56        29.12 o                         
  10   2   0         15.06         33.74        29.08 o                         
  11   2   0         39.68         58.40        16.69 o                         
  12   2   0          0.20         37.63        17.87 o                         
   1   3   0       7601.32       6340.83       446.97 o                         
   2   3   0      15378.51      16170.73       806.22 o                         
   3   3   0       9159.89       9288.50       377.43 o                         
   4   3   0       2430.36       2862.07       117.15 o                         
   5   3   0       2220.25       2174.45        89.75 o                         
   6   3   0       1096.98       1137.41        48.12 o                         
   7   3   0          1.50         31.02         5.54 o                         
   8   3   0       2188.73       1936.95        81.69 o                         
   9   3   0          6.30          1.64        12.72 o                         
  10   3   0         11.65         47.69        14.54 o                         
  11   3   0        210.13        257.30        26.77 o                         
  12   3   0         50.10         38.09        13.00 o                         
   1   4   0         10.20          0.30         2.57 o                         
   2   4   0       3361.61       3596.66       180.32 o                         
   3   4   0       1762.81       2370.83       119.29 o                         
   4   4   0      16198.33      16967.66       844.77 o                         
   5   4   0       2450.17       2273.85        93.72 o                         
   6   4   0       3774.32       3815.82       156.55 o                         
   7   4   0         93.20        100.14        11.77 o                         
   8   4   0          9.98         58.14         9.71 o                         
   9   4   0         11.59         39.27        13.63 o                         
  10   4   0        597.46        591.40        38.98 o                         
  11   4   0          0.21          5.58        14.92 o                         
  12   4   0         44.90         51.73        13.98 o                         
   2   5   0       6924.12       6656.45       331.48 o                         
   3   5   0         80.23         63.00         8.48 o                         
   4   5   0       7986.40       7467.68       372.59 o                         
   5   5   0       6412.43       6636.32       331.90 o                         
   6   5   0        433.39        510.61        29.34 o                         
   7   5   0       1214.05       1156.88        61.68 o                         
   8   5   0        790.25        799.21        36.33 o                         
   9   5   0        721.23        672.63        40.90 o                         
  10   5   0          1.01         11.81        12.42 o                         
  11   5   0         74.59         92.81        14.74 o                         
  12   5   0         14.35         22.80        12.49 o                         
   2   6   0       5574.55       5800.55       289.07 o                         
   3   6   0      47889.40      48105.53      2395.12 o                         
   4   6   0       1115.92       1161.98        59.75 o                         
   5   6   0        101.12        125.67        10.68 o                         
   6   6   0       1271.73       1278.93        67.03 o                         
   7   6   0       1383.38       1386.96        73.03 o                         
   8   6   0          1.56         21.46         8.49 o                         
   9   6   0        507.07        506.77        25.98 o                         
  10   6   0         48.79         80.51        15.83 o                         
  11   6   0         23.11         17.07        11.41 o                         
  12   6   0          0.60         -1.97        11.84 o                         
   2   7   0      59627.72      60430.54      3006.07 o                         
   3   7   0       5873.64       6377.53       259.81 o                         
   4   7   0       6155.51       6286.36       313.91 o                         
   5   7   0        223.07        216.64        15.75 o                         
   6   7   0         83.23        129.77        11.97 o                         
   7   7   0         33.19         77.48        13.33 o                         
   8   7   0       1340.81       1297.67        56.52 o                         
   9   7   0        160.44        209.96        15.37 o                         
  10   7   0         49.44         86.03        12.91 o                         
  11   7   0         31.05         34.46        12.55 o                         
  12   7   0         25.10         14.91        12.75 o                         
   2   8   0      13083.14      13669.18       555.29 o                         
   3   8   0       6992.17       6961.12       283.47 o                         
   4   8   0      11330.99      11340.58       461.25 o                         
   5   8   0        269.57        236.05        15.83 o                         
   6   8   0       2819.36       2774.82       141.13 o                         
   7   8   0         56.31         83.00        11.14 o                         
   8   8   0        136.66        126.61        12.56 o                         
   9   8   0        202.52        260.92        19.14 o                         
  10   8   0        497.98        446.45        29.86 o                         
  11   8   0         19.23         14.06        11.45 o                         
  12   8   0          6.56         18.37        12.59 o                         
   1   9   0      13601.26      14664.66       728.91 o                         
   2   9   0       6096.04       6923.80       281.72 o                         
   3   9   0        243.91        319.06        14.79 o                         
   4   9   0        485.86        441.70        20.17 o                         
   5   9   0       9272.88       9190.94       374.40 o                         
   6   9   0        454.18        474.84        22.85 o                         
   7   9   0       1115.55       1165.10        50.71 o                         
   8   9   0        270.74        292.78        17.70 o                         
   9   9   0        824.47        848.81        34.20 o                         
  10   9   0         40.34         60.91        11.92 o                         
  11   9   0        159.59        166.55        22.99 o                         
  12   9   0          5.93         17.44        12.61 o                         
   0  10   0       3444.13       4383.88       309.47 o                         
   1  10   0       6429.31       6338.52       257.83 o                         
   2  10   0          5.13         14.83         4.24 o                         
   3  10   0      18341.56      20150.13       818.63 o                         
   4  10   0        292.94        360.39        16.67 o                         
   5  10   0         17.45         41.80        10.30 o                         
   6  10   0       1611.11       1709.12        72.04 o                         
   7  10   0       1501.73       1399.34        60.15 o                         
   8  10   0         44.03         52.57         8.74 o                         
   9  10   0        509.68        493.70        22.66 o                         
  10  10   0         49.17         65.54        11.82 o                         
  11  10   0          4.30         12.44        10.98 o                         
  12  10   0          5.48         -0.68        11.71 o                         
   1  11   0       6708.41       7195.66       292.56 o                         
   2  11   0      35388.80      38514.82      1917.41 o                         
   3  11   0          9.40         10.96         3.46 o                         
   4  11   0       2315.06       2430.51       100.25 o                         
   5  11   0       1184.53       1134.84        48.38 o                         
   6  11   0        849.16        857.88        38.12 o                         
   7  11   0        644.51        624.77        29.60 o                         
   8  11   0        672.83        759.80        35.55 o                         
   9  11   0         69.85        100.60        10.19 o                         
  10  11   0        155.34        178.79        16.64 o                         
  11  11   0          6.34         14.23        11.18 o                         
  12  11   0         69.76         87.24        15.67 o                         
   0  12   0      30541.06      29712.45      1477.36 o                         
   1  12   0       1565.73       1646.53        67.73 o                         
   2  12   0       2887.52       3068.33       125.78 o                         
   3  12   0       1135.24       1114.04        46.63 o                         
   4  12   0       2547.79       2524.30       104.10 o                         
   5  12   0        873.90        794.18        34.74 o                         
   6  12   0       6830.03       6373.52       260.97 o                         
   7  12   0        904.91        855.94        38.58 o                         
   8  12   0        147.36        123.60        12.41 o                         
   9  12   0         63.84         77.63         9.66 o                         
  10  12   0        196.73        181.76        13.87 o                         
  11  12   0          6.50         17.27        11.25 o                         
  12  12   0          1.72         10.05        13.93 o                         
   1  13   0      11746.01      11243.89       456.93 o                         
   2  13   0       1990.22       2116.86        87.08 o                         
   3  13   0         30.01         23.89         6.36 o                         
   4  13   0        327.68        301.41        14.57 o                         
   5  13   0       8070.37       7877.14       321.36 o                         
   6  13   0        893.31        902.55        39.98 o                         
   7  13   0        139.32        191.59        13.74 o                         
   8  13   0          0.11         -6.59         7.30 o                         
   9  13   0         92.76         98.11        10.52 o                         
  10  13   0          2.84         -2.64         7.98 o                         
  11  13   0        146.80        195.98        18.19 o                         
  12  13   0          4.74         25.82        12.23 o                         
   0  14   0      22630.12      22714.81      1129.13 o                         
   1  14   0       9329.78       9096.30       369.85 o                         
   2  14   0       1175.67       1128.55        47.09 o                         
   3  14   0        147.86        192.44        12.40 o                         
   4  14   0        459.61        497.89        22.38 o                         
   5  14   0         69.96         68.20        10.77 o                         
   6  14   0       1273.99       1255.94        54.20 o                         
   7  14   0        592.35        528.94        25.87 o                         
   8  14   0        154.02        171.24        13.75 o                         
   9  14   0        181.20        179.20        13.55 o                         
  10  14   0         63.72         40.85         9.45 o                         
  11  14   0         16.56         40.17        12.17 o                         
  12  14   0         21.70         49.67        22.41 o                         
   1  15   0        787.42        686.95        29.36 o                         
   2  15   0       8007.51       9015.48       366.94 o                         
   3  15   0         93.93        112.49         9.20 o                         
   4  15   0       3783.14       3919.11       197.03 o                         
   5  15   0         73.02         68.72         7.64 o                         
   6  15   0       1199.96       1188.19        51.29 o                         
   7  15   0         26.36         34.98         7.73 o                         
   8  15   0        976.59        950.16        43.13 o                         
   9  15   0         67.28         58.69         9.20 o                         
  10  15   0          8.98         16.13         8.62 o                         
  11  15   0          5.15         19.60        14.49 o                         
   0  16   0       7382.82       7862.96       391.87 o                         
   1  16   0        515.98        517.66        22.72 o                         
   2  16   0        756.12        903.81        38.35 o                         
   3  16   0       2493.12       2648.20       133.42 o                         
   4  16   0       1430.70       1423.76        73.46 o                         
   5  16   0          0.27         -9.09        11.51 o                         
   6  16   0       2188.49       2085.81        87.43 o                         
   7  16   0        694.94        604.19        28.66 o                         
   8  16   0        329.62        368.37        21.09 o                         
   9  16   0        159.81        141.33        12.10 o                         
  10  16   0        175.09        222.92        17.22 o                         
  11  16   0         33.32         22.95        14.31 o                         
   1  17   0       7641.36       8218.29       334.53 o                         
   2  17   0        357.13        271.50        13.26 o                         
   3  17   0       2761.63       2620.26       132.14 o                         
   4  17   0        140.84        115.74        13.02 o                         
   5  17   0       2113.59       2172.28       110.93 o                         
   6  17   0         59.57         75.68        12.72 o                         
   7  17   0        162.60        168.92        12.80 o                         
   8  17   0        132.70        191.72        14.57 o                         
   9  17   0         90.58        104.12        13.03 o                         
  10  17   0          7.43         17.37        11.32 o                         
  11  17   0        108.07        159.61        21.63 o                         
   0  18   0       5102.10       5175.74       258.45 o                         
   1  18   0       3227.31       3382.76       138.60 o                         
   2  18   0       2914.06       2859.58       117.62 o                         
   3  18   0       2818.43       2659.55       134.49 o                         
   4  18   0       3888.26       3643.46       183.53 o                         
   5  18   0         66.55         96.93        26.05 o                         
   6  18   0        831.05        800.15        44.33 o                         
   7  18   0        395.31        424.03        27.40 o                         
   8  18   0         67.24        126.11        15.40 o                         
   9  18   0        210.59        228.06        18.03 o                         
  10  18   0        102.11         81.08        12.94 o                         
  11  18   0         18.81         23.81        15.59 o                         
   1  19   0        969.39        977.80        41.37 o                         
   2  19   0       8650.61       8640.95       351.90 o                         
   3  19   0          6.19         25.94        10.60 o                         
   4  19   0       5563.46       5315.74       266.59 o                         
   5  19   0        194.49        166.98        14.34 o                         
   6  19   0        497.31        466.24        28.70 o                         
   7  19   0        173.51        164.83        16.69 o                         
   8  19   0       1582.75       1543.34        82.66 o                         
   9  19   0         27.18         20.86        11.07 o                         
  10  19   0          0.28         -2.40        10.14 o                         
  11  19   0          2.16        -15.81        20.90 o                         
   0  20   0       3163.79       3326.45       166.83 o                         
   1  20   0         11.52         32.29         8.75 o                         
   2  20   0        189.98        252.11        13.12 o                         
   3  20   0       4283.16       4165.16       209.23 o                         
   4  20   0       5004.42       4866.84       244.53 o                         
   5  20   0        647.08        657.92        36.84 o                         
   6  20   0         15.04         29.80         8.77 o                         
   7  20   0        205.23        233.85        19.69 o                         
   8  20   0         44.61         86.73        13.92 o                         
   9  20   0        116.72         98.66        18.69 o                         
  10  20   0        152.08        157.50        16.32 o                         
  11  20   0          8.11          5.05        11.61 o                         
   1  21   0       2962.20       3129.26       128.69 o                         
   2  21   0          6.57         14.54         4.62 o                         
   3  21   0        950.74        974.28        51.60 o                         
   4  21   0        184.39        210.30        24.23 o                         
   5  21   0        340.95        331.09        21.42 o                         
   6  21   0         33.30         27.48         8.34 o                         
   7  21   0        296.88        317.95        23.99 o                         
   8  21   0         29.26         30.87        12.20 o                         
   9  21   0        181.64        189.81        19.61 o                         
  10  21   0         15.46         15.70        21.28 o                         
  11  21   0         77.86         71.51        14.30 o                         
   0  22   0        537.31        623.00        33.14 o                         
   1  22   0         60.70         70.84         4.71 o                         
   2  22   0         45.96         65.34         6.59 o                         
   3  22   0       2551.49       2596.21       131.70 o                         
   4  22   0        567.07        527.99        30.18 o                         
   5  22   0         38.26         44.04         8.77 o                         
   6  22   0        267.43        279.23        20.34 o                         
   7  22   0        245.89        275.29        22.06 o                         
   8  22   0          5.47         21.72        18.78 o                         
   9  22   0         58.10         73.59        12.59 o                         
  10  22   0         91.24         89.25        13.63 o                         
   1  23   0        287.67        221.47         9.82 o                         
   2  23   0       1667.90       1624.36        68.07 o                         
   3  23   0         28.42         43.19         7.71 o                         
   4  23   0       1033.41        915.46        49.23 o                         
   5  23   0        111.87        117.17        12.33 o                         
   6  23   0        304.69        280.90        21.20 o                         
   7  23   0          4.64         20.08        10.92 o                         
   8  23   0        635.95        604.33        38.11 o                         
   9  23   0         37.80         51.51        11.77 o                         
  10  23   0          1.90          9.80        13.02 o                         
   0  24   0       3175.35       3102.49       156.11 o                         
   1  24   0       2810.18       2746.08        97.97 o                         
   2  24   0         25.77         23.42         4.98 o                         
   3  24   0       1257.91       1328.66        68.94 o                         
   4  24   0        989.24        967.77        51.81 o                         
   5  24   0         47.73         49.15         9.14 o                         
   6  24   0         20.48         25.04         9.39 o                         
   7  24   0        850.31        851.38        48.61 o                         
   8  24   0          1.80          8.40        10.92 o                         
   9  24   0         63.27         77.36        13.04 o                         
  10  24   0         37.81         71.44        13.75 o                         
   1  25   0       2705.06       2672.32        95.70 o                         
   2  25   0        740.01        731.29        32.37 o                         
   3  25   0        157.13        129.04         9.16 o                         
   4  25   0        388.12        350.17        27.86 o                         
   5  25   0       1988.95       1948.77       100.86 o                         
   6  25   0          2.69          6.88         9.31 o                         
   7  25   0        135.54        197.40        19.06 o                         
   8  25   0         20.16         10.03        11.54 o                         
   9  25   0         93.07         70.26        12.78 o                         
  10  25   0         71.14         60.93        16.05 o                         
   0  26   0       4687.26       4759.98       339.15 o                         
   1  26   0        168.27        207.82        12.46 o                         
   2  26   0        117.93        125.11         9.09 o                         
   3  26   0        247.63        222.09        12.70 o                         
   4  26   0         55.87         75.83        10.17 o                         
   5  26   0         53.33         82.24        13.93 o                         
   6  26   0       1170.71       1232.63        66.59 o                         
   7  26   0        493.96        416.57        29.32 o                         
   8  26   0          0.35        -10.71        10.71 o                         
   9  26   0          4.34         -2.62        10.23 o                         
  10  26   0         74.37         73.38        13.93 o                         
   1  27   0         71.28        126.97        13.06 o                         
   2  27   0        763.82        706.86        39.83 o                         
   3  27   0        376.55        338.27        17.05 o                         
   4  27   0        542.25        499.80        33.62 o                         
   5  27   0        246.69        254.96        19.75 o                         
   6  27   0        588.29        563.59        34.89 o                         
   7  27   0         27.73         21.58        11.30 o                         
   8  27   0        148.90        134.20        17.07 o                         
   9  27   0          4.85         -9.89         9.89 o                         
  10  27   0          0.36         -1.42        12.80 o                         
   0  28   0       1495.21       1305.84        97.52 o                         
   1  28   0       1693.80       1787.09        92.95 o                         
   2  28   0         58.95         57.15        10.06 o                         
   3  28   0        573.43        532.38        45.43 o                         
   4  28   0         78.59         84.20        17.57 o                         
   5  28   0         71.76         92.40        23.02 o                         
   6  28   0        151.56        120.92        15.09 o                         
   7  28   0        137.38        149.97        17.50 o                         
   8  28   0         40.57         48.00        13.02 o                         
   9  28   0        120.19        122.82        26.05 o                         
   1  29   0       1092.71       1011.95        55.04 o                         
   2  29   0          7.13          8.83         8.10 o                         
   3  29   0         15.47         21.20        13.93 o                         
   4  29   0          2.66          7.87        13.33 o                         
   5  29   0       1302.29       1305.84       100.55 o                         
   6  29   0          0.56         10.30        17.57 o                         
   7  29   0        135.49        146.59        25.44 o                         
   8  29   0         60.57         23.32        14.13 o                         
   9  29   0         73.88         83.35        24.23 o                         
   0  30   0       1224.70       1307.66        98.13 o                         
   1  30   0        427.06        391.30        25.48 o                         
   2  30   0        625.45        621.68        36.41 o                         
   3  30   0        349.93        306.44        32.10 o                         
   4  30   0        690.51        715.31        59.97 o                         
   5  30   0        155.53        204.74        29.08 o                         
   6  30   0        636.47        634.75        56.33 o                         
   7  30   0        125.20         92.07        22.41 o                         
   8  30   0          1.71        -11.16        20.29 o                         
   9  30   0          6.05          9.99        14.99 o                         
   1  31   0        190.89        207.34        17.99 o                         
   2  31   0       2353.04       2426.64       125.28 o                         
   3  31   0          4.79         -1.82        13.33 o                         
   4  31   0        302.30        338.54        35.74 o                         
   5  31   0         54.77         67.84        19.38 o                         
   6  31   0        140.39        127.81        24.23 o                         
   7  31   0         49.03         52.09        19.99 o                         
   8  31   0        109.35         97.60        18.02 o                         
   9  31   0         18.36         23.62        26.05 o                         
   0  32   0         33.40         -9.09        12.11 o                         
   1  32   0        168.52        166.57        16.28 o                         
   2  32   0          0.43         19.57         7.84 o                         
   3  32   0       1146.13       1153.80        90.25 o                         
   4  32   0         64.98         58.76        18.78 o                         
   5  32   0          9.87        -15.14        15.14 o                         
   6  32   0         34.69         38.77        18.17 o                         
   7  32   0         75.36         67.24        21.20 o                         
   8  32   0         14.83         35.18        15.26 o                         
   1  33   0        105.38        101.25        26.65 o                         
   2  33   0        102.09        132.25        12.17 o                         
   3  33   0         20.42         36.34        16.96 o                         
   4  33   0         81.89        112.67        21.81 o                         
   5  33   0        379.48        301.66        35.74 o                         
   6  33   0          2.24         -4.85        15.75 o                         
   7  33   0         34.75         19.59        14.23 o                         
   8  33   0        101.35         93.60        18.60 o                         
   0  34   0        262.46        282.27        32.71 o                         
   1  34   0          0.63         -0.28        12.72 o                         
   2  34   0        185.96        216.09        15.97 o                         
   3  34   0         89.72         74.51        19.38 o                         
   4  34   0        818.64        804.35        67.24 o                         
   5  34   0         27.25         71.48        20.59 o                         
   6  34   0        166.36        164.15        26.65 o                         
   7  34   0          0.91         -6.82        13.53 o                         
   8  34   0         17.70         39.81        16.88 o                         
   1  35   0        176.26        210.28        15.84 o                         
   2  35   0       1353.05       1353.44        73.88 o                         
   3  35   0         70.66        101.16        22.41 o                         
   4  35   0         20.86         33.32        17.57 o                         
   5  35   0         80.09         80.56        21.20 o                         
   6  35   0         34.06         45.43        19.99 o                         
   7  35   0          4.02        -10.03        13.78 o                         
   0  36   0          0.82        -13.93        13.93 o                         
   1  36   0        207.24        190.40        19.75 o                         
   2  36   0        127.94        134.88        17.12 o                         
   3  36   0        997.46       1034.47        83.59 o                         
   4  36   0         55.16         41.19        18.78 o                         
   5  36   0         70.96         99.34        22.41 o                         
   6  36   0         27.69         28.38        15.14 o                         
   7  36   0        230.54        259.15        53.91 o                         
   1  37   0        805.95        803.59        38.58 o                         
   2  37   0        227.45        288.94        35.74 o                         
   3  37   0         38.85         40.58        18.78 o                         
   4  37   0        240.67        259.25        33.32 o                         
   5  37   0        279.81        310.08        37.56 o                         
   6  37   0          2.18         -0.39        14.12 o                         
   7  37   0         18.48         32.86        16.59 o                         
   0  38   0       1172.79       1172.31        72.39 o                         
   1  38   0          0.01         12.90         9.54 o                         
   2  38   0         32.54         52.09        20.59 o                         
   3  38   0         11.87         21.81        18.17 o                         
   4  38   0        177.44        155.67        27.26 o                         
   5  38   0         28.12         24.45        14.66 o                         
   6  38   0        285.63        263.67        26.56 o                         
   1  39   0        194.95        244.45        16.78 o                         
   2  39   0        235.33        173.85        27.26 o                         
   3  39   0         29.54         15.14        18.17 o                         
   4  39   0         45.29         22.34        14.49 o                         
   5  39   0        174.83        191.28        22.59 o                         
   6  39   0         56.11         88.26        21.20 o                         
   0  40   0          8.35         34.43        13.49 o                         
   1  40   0        148.85        156.51        16.08 o                         
   2  40   0          0.04          0.13        12.16 o                         
   3  40   0        247.68        210.95        22.65 o                         
   4  40   0         11.54         -4.85        13.80 o                         
   5  40   0         22.89         24.65        15.52 o                         
   1  41   0        243.08        238.66        27.41 o                         
   2  41   0        114.88         79.11        16.28 o                         
   3  41   0         13.48          7.59        13.88 o                         
   4  41   0         55.17         38.71        16.26 o                         
   0  42   0        834.94        810.38        85.11 o                         
   1  42   0         10.36         14.30        10.95 o                         
   2  42   0         17.39         15.94        13.80 o                         
   3  42   0         14.68         15.45        14.56 o                         
   4  42   0        107.11        114.25        25.74 o                         
   1  43   0        312.01        334.40        23.64 o                         
   2  43   0         90.90         93.15        17.56 o                         
   3  43   0         19.91         25.08        14.97 o                         
   0  44   0          1.45        -17.57        18.17 o                         
   1  44   0        121.04        140.54        20.12 o                         
   2   0   1       8947.44       9912.33       507.30 o                         
   4   0   1       7131.86       7888.71       389.73 o                         
   6   0   1       2896.54       2687.33       136.63 o                         
   8   0   1       1286.24       1148.35        89.04 o                         
  10   0   1         44.88         36.95        18.78 o                         
  12   0   1         92.68        101.76        27.86 o                         
   1   1   1      13188.50      16405.02       648.78 o                         
   2   1   1       2476.22       2835.84        97.98 o                         
   3   1   1       2926.77       3355.15       117.89 o                         
   4   1   1        751.20        783.23        29.82 o                         
   5   1   1        712.16        655.73        24.28 o                         
   6   1   1        774.97        754.54        28.59 o                         
   7   1   1       2187.70       2175.79        78.35 o                         
   8   1   1          3.46         10.86         5.99 o                         
   9   1   1        167.84        200.68        22.11 o                         
  10   1   1         81.14         98.00        24.53 o                         
  11   1   1         70.95         95.80        18.63 o                         
  12   1   1         41.48         40.18        13.37 o                         
   1   2   1      43781.84      46549.72      1591.87 o                         
   2   2   1       6741.50       7208.18       254.68 o                         
   3   2   1       4359.44       4402.53       154.81 o                         
   4   2   1        925.19        875.65        31.42 o                         
   5   2   1       8025.93       8263.67       289.74 o                         
   6   2   1        470.19        436.81        17.19 o                         
   7   2   1        379.99        434.47        17.80 o                         
   8   2   1         28.11         19.54         7.75 o                         
   9   2   1        170.87        154.61        17.13 o                         
  10   2   1          7.70          6.92        11.97 o                         
  11   2   1        290.41        286.94        28.23 o                         
  12   2   1          0.42         19.53        12.66 o                         
   1   3   1       6714.67       7246.06       254.45 o                         
   2   3   1      19865.22      20235.41       714.93 o                         
   3   3   1       8945.18       9077.11       313.51 o                         
   4   3   1       9706.20       9898.56       349.25 o                         
   5   3   1       2461.33       2335.28        82.75 o                         
   6   3   1       2249.78       2195.97        79.87 o                         
   7   3   1       2710.29       2638.64        94.25 o                         
   8   3   1         52.06         64.40         7.93 o                         
   9   3   1        101.18        110.99        15.16 o                         
  10   3   1        207.82        243.36        23.77 o                         
  11   3   1         50.75         83.27        14.09 o                         
  12   3   1         19.41         20.93        12.94 o                         
   1   4   1       1014.44        763.82        26.88 o                         
   2   4   1      17518.98      17930.23       559.23 o                         
   3   4   1       1490.13       1712.55        69.59 o                         
   4   4   1      10364.47      10754.69       381.58 o                         
   5   4   1         33.65         55.45         4.21 o                         
   6   4   1       1089.10       1089.38        39.51 o                         
   7   4   1        967.64        880.92        38.80 o                         
   8   4   1       1622.39       1486.04        64.68 o                         
   9   4   1        134.68        108.76        15.63 o                         
  10   4   1          9.34         28.34        13.02 o                         
  11   4   1          8.84         17.52        12.27 o                         
  12   4   1         48.82         71.56        14.92 o                         
   2   5   1       3637.29       3407.29       121.52 o                         
   3   5   1      18418.70      18826.51       658.30 o                         
   4   5   1       2789.71       2907.39       115.52 o                         
   5   5   1        549.43        537.98        20.72 o                         
   6   5   1        138.04        165.79         8.17 o                         
   7   5   1        533.85        570.83        27.11 o                         
   8   5   1         72.01         77.78         9.05 o                         
   9   5   1        433.96        471.53        24.49 o                         
  10   5   1        137.29        121.86        14.30 o                         
  11   5   1         15.52         13.55        11.15 o                         
  12   5   1         18.61         27.79        17.97 o                         
   1   6   1       8701.20      10206.46       495.09 o                         
   2   6   1       3622.68       3822.03       198.10 o                         
   3   6   1       1853.13       1914.34        81.59 o                         
   4   6   1        691.59        647.79        23.75 o                         
   5   6   1       6076.55       6418.63       260.97 o                         
   6   6   1         28.01         43.62         6.57 o                         
   7   6   1        519.67        517.45        24.93 o                         
   8   6   1         77.29         68.02         8.62 o                         
   9   6   1        794.73        756.01        31.46 o                         
  10   6   1         18.41         29.63        10.44 o                         
  11   6   1        137.07        163.95        17.08 o                         
  12   6   1          5.86         -2.86        11.99 o                         
   1   7   1        464.94        667.46        42.40 o                         
   2   7   1       3614.51       3877.80       158.89 o                         
   3   7   1      12077.83      12872.35       514.75 o                         
   4   7   1       3751.10       3888.90       160.87 o                         
   5   7   1        161.97        209.78        11.30 o                         
   6   7   1       2499.81       2448.88        90.18 o                         
   7   7   1        779.80        753.93        29.67 o                         
   8   7   1        207.02        229.62        12.86 o                         
   9   7   1        149.33        156.36        11.50 o                         
  10   7   1        464.94        487.45        27.85 o                         
  11   7   1         16.49          1.88        11.41 o                         
  12   7   1         16.70          3.63        11.96 o                         
   1   8   1       4758.87       4837.31       240.24 o                         
   2   8   1      27820.50      29955.52      1196.99 o                         
   3   8   1       1010.82       1216.66        49.66 o                         
   4   8   1       2201.72       2213.84        90.93 o                         
   5   8   1        970.15        945.31        41.15 o                         
   6   8   1        228.85        239.97        11.89 o                         
   7   8   1         28.21         14.12         6.73 o                         
   8   8   1       1376.37       1447.98        53.53 o                         
   9   8   1        166.22        174.90        12.28 o                         
  10   8   1         29.24         50.26        11.75 o                         
  11   8   1          4.65        -12.47        12.47 o                         
  12   8   1         42.01         49.30        13.93 o                         
   1   9   1      14522.73      14170.97       509.21 o                         
   2   9   1       9916.90      10337.06       417.53 o                         
   3   9   1      11621.09      11949.72       599.60 o                         
   4   9   1       2049.59       1992.55        81.48 o                         
   5   9   1         59.82         95.83        11.39 o                         
   6   9   1        871.42        840.45        31.20 o                         
   7   9   1        563.92        541.04        22.78 o                         
   8   9   1         69.16         85.56         8.44 o                         
   9   9   1        274.95        317.27        17.45 o                         
  10   9   1        101.82         85.61        12.78 o                         
  11   9   1          6.19         -2.29        16.53 o                         
  12   9   1          4.28         21.64        12.33 o                         
   1  10   1      12658.39      13367.77       462.57 o                         
   2  10   1       2240.62       2245.93        94.42 o                         
   3  10   1       1129.68       1289.81        67.25 o                         
   4  10   1       2070.27       1896.28        80.90 o                         
   5  10   1       4666.16       4516.02       182.17 o                         
   6  10   1        232.95        288.17        15.73 o                         
   7  10   1        537.27        578.34        23.85 o                         
   8  10   1         36.33         36.16         7.03 o                         
   9  10   1        650.29        642.88        27.82 o                         
  10  10   1         57.41         54.20        12.12 o                         
  11  10   1         46.72         39.58        12.37 o                         
  12  10   1         14.73         -7.11        17.57 o                         
   0  11   1       7595.89       6902.89       515.42 o                         
   1  11   1       3373.83       3596.84       125.76 o                         
   2  11   1       1812.32       2044.78        72.16 o                         
   3  11   1        930.18       1069.17        42.07 o                         
   4  11   1       1272.64       1316.34        56.31 o                         
   5  11   1       1112.00       1004.68        43.37 o                         
   6  11   1       5182.05       4943.98       200.94 o                         
   7  11   1        250.09        210.95        12.32 o                         
   8  11   1        246.32        218.03        13.09 o                         
   9  11   1         10.00         14.02         7.56 o                         
  10  11   1        281.25        285.32        17.99 o                         
  11  11   1          5.89          4.22        10.85 o                         
  12  11   1         17.18         46.87        17.25 o                         
   1  12   1       5770.69       6190.20       256.78 o                         
   2  12   1      12884.24      14120.25       497.63 o                         
   3  12   1        228.13        229.46        11.11 o                         
   4  12   1         48.67        101.56        11.21 o                         
   5  12   1       2260.59       2294.12        98.85 o                         
   6  12   1       1115.70       1086.64        46.98 o                         
   7  12   1         31.31         49.20         6.88 o                         
   8  12   1        485.57        515.34        22.77 o                         
   9  12   1          5.92         -0.37         8.33 o                         
  10  12   1         87.34         71.70        10.10 o                         
  11  12   1         69.65         70.51        16.45 o                         
  12  12   1         92.42        131.79        40.28 o                         
   0  13   1       2122.07       2091.42       145.98 o                         
   1  13   1      10715.58      11177.60       462.76 o                         
   2  13   1       1069.74       1160.22        40.28 o                         
   3  13   1       4426.96       5028.98       256.09 o                         
   4  13   1        281.90        236.08        14.56 o                         
   5  13   1        403.67        460.29        26.77 o                         
   6  13   1       1321.49       1272.13        53.27 o                         
   7  13   1       2227.28       2123.02        78.29 o                         
   8  13   1         30.35         39.02         7.32 o                         
   9  13   1        292.49        279.52        16.61 o                         
  10  13   1         61.98         65.67         9.85 o                         
  11  13   1         39.20         29.91        14.55 o                         
  12  13   1          1.54         33.56        15.96 o                         
   1  14   1      14125.99      14964.63       600.75 o                         
   2  14   1       1349.89       1366.91        51.94 o                         
   3  14   1         40.72         63.59         6.99 o                         
   4  14   1        898.95        918.24        49.04 o                         
   5  14   1       8679.35       8346.28       416.28 o                         
   6  14   1        594.16        566.61        33.19 o                         
   7  14   1        249.36        297.05        15.05 o                         
   8  14   1        253.98        255.67        14.59 o                         
   9  14   1        280.72        270.30        16.33 o                         
  10  14   1         24.67         27.22        10.84 o                         
  11  14   1         69.95        109.72        22.11 o                         
   0  15   1      18144.36      18029.69      1264.65 o                         
   1  15   1       5647.11       5402.71       217.84 o                         
   2  15   1       1846.07       1963.06        68.45 o                         
   3  15   1       2061.86       1971.88        80.08 o                         
   4  15   1       3048.31       2866.69       147.56 o                         
   5  15   1         10.10         35.49         8.10 o                         
   6  15   1       2503.10       2462.18       128.07 o                         
   7  15   1         73.83         74.61        13.11 o                         
   8  15   1          3.22          0.34         7.63 o                         
   9  15   1          2.57          2.81         8.65 o                         
  10  15   1        177.62        172.68        16.17 o                         
  11  15   1          3.16         14.90        14.54 o                         
   1  16   1       8253.44       8046.29       336.75 o                         
   2  16   1       9650.45       9728.60       338.57 o                         
   3  16   1       1613.95       1662.93        70.29 o                         
   4  16   1       1426.13       1474.22        72.38 o                         
   5  16   1        587.12        535.22        34.53 o                         
   6  16   1        400.97        331.48        23.55 o                         
   7  16   1        342.78        348.52        21.48 o                         
   8  16   1        353.94        341.06        20.28 o                         
   9  16   1         21.32         38.51        10.25 o                         
  10  16   1         70.87        109.37        13.37 o                         
  11  16   1         52.13         95.99        25.14 o                         
   0  17   1       1504.57       1726.16       120.54 o                         
   1  17   1        574.99        616.08        39.43 o                         
   2  17   1       1683.87       1520.27        56.86 o                         
   3  17   1       8606.69       8630.68       349.68 o                         
   4  17   1        404.54        353.18        21.83 o                         
   5  17   1        312.16        412.97        23.12 o                         
   6  17   1        327.79        288.08        20.77 o                         
   7  17   1       1857.09       1667.20        72.74 o                         
   8  17   1        128.77        138.09        12.93 o                         
   9  17   1        341.33        328.99        21.33 o                         
  10  17   1          9.13         37.94        11.15 o                         
  11  17   1         53.50         60.64        16.69 o                         
   1  18   1       2351.51       2572.23       102.35 o                         
   2  18   1       2220.73       2248.84        84.12 o                         
   3  18   1        374.28        335.40        16.02 o                         
   4  18   1        422.80        513.95        28.69 o                         
   5  18   1       3611.75       3463.01       177.54 o                         
   6  18   1         50.00         49.44         9.42 o                         
   7  18   1          9.06         30.95         8.14 o                         
   8  18   1        594.24        574.74        30.54 o                         
   9  18   1        191.30        188.71        19.20 o                         
  10  18   1         16.25         25.10        10.72 o                         
  11  18   1         82.14        102.39        19.06 o                         
   0  19   1       6087.95       6779.93       464.54 o                         
   1  19   1       1793.02       1765.32        73.89 o                         
   2  19   1        286.16        357.94        14.12 o                         
   3  19   1        287.49        283.75        13.79 o                         
   4  19   1       3322.36       3260.08       163.19 o                         
   5  19   1         11.59         21.25         8.78 o                         
   6  19   1        221.37        240.27        24.53 o                         
   7  19   1         27.71         29.78         8.48 o                         
   8  19   1          6.98         16.66        12.49 o                         
   9  19   1         34.88         31.00        10.60 o                         
  10  19   1        246.11        280.82        20.57 o                         
  11  19   1          4.27         19.08        15.42 o                         
   1  20   1       2465.79       2663.43       110.27 o                         
   2  20   1       1716.45       1652.79        56.40 o                         
   3  20   1       1384.05       1303.74        56.99 o                         
   4  20   1       2609.85       2498.16       125.07 o                         
   5  20   1        866.84        791.67        44.76 o                         
   6  20   1          4.54          7.81         7.49 o                         
   7  20   1         58.16         81.59        10.58 o                         
   8  20   1        662.22        586.94        30.40 o                         
   9  20   1        100.74        110.29        13.74 o                         
  10  20   1          9.81         24.24        16.42 o                         
  11  20   1         55.01         63.07        13.71 o                         
   0  21   1       1295.82       1253.75        94.49 o                         
   1  21   1       1479.51       1526.68        61.88 o                         
   2  21   1        238.25        218.03        10.56 o                         
   3  21   1      11288.73      11082.34       443.99 o                         
   4  21   1         85.37        111.46        11.47 o                         
   5  21   1        154.95        196.66        18.17 o                         
   6  21   1        277.89        234.00        18.54 o                         
   7  21   1       1220.97       1131.66        52.32 o                         
   8  21   1         11.32         51.88        13.51 o                         
   9  21   1        212.46        259.20        24.00 o                         
  10  21   1         10.54         17.45        13.16 o                         
  11  21   1         28.64         33.43        12.54 o                         
   1  22   1       4264.72       4160.14       163.31 o                         
   2  22   1       5150.12       5041.44       180.02 o                         
   3  22   1       1325.48       1260.92        54.42 o                         
   4  22   1       2343.40       2336.03       118.85 o                         
   5  22   1        852.22        795.00        42.17 o                         
   6  22   1        151.40        146.06        14.77 o                         
   7  22   1         83.37         88.64        19.51 o                         
   8  22   1        540.72        539.92        29.12 o                         
   9  22   1        143.20        106.04        13.75 o                         
  10  22   1          4.89         27.44        11.29 o                         
   0  23   1      10162.02      10297.06       719.55 o                         
   1  23   1        614.62        625.58        36.41 o                         
   2  23   1        476.64        532.99        21.33 o                         
   3  23   1          0.67          2.19         6.51 o                         
   4  23   1       2529.80       2414.86       125.71 o                         
   5  23   1        292.74        264.58        19.40 o                         
   6  23   1        900.88        957.80        51.39 o                         
   7  23   1         25.55         33.45         9.22 o                         
   8  23   1          4.21         25.93         9.92 o                         
   9  23   1         11.92         -2.17         9.85 o                         
  10  23   1        171.96        225.61        18.99 o                         
   1  24   1       1148.40       1181.56        65.96 o                         
   2  24   1        572.57        539.23        21.06 o                         
   3  24   1         55.97         64.76         8.27 o                         
   4  24   1        647.16        667.50        35.72 o                         
   5  24   1       1196.28       1198.90        65.31 o                         
   6  24   1        172.62        162.38        15.59 o                         
   7  24   1        123.01        145.39        16.71 o                         
   8  24   1        431.46        412.26        24.59 o                         
   9  24   1         42.57         35.85        11.07 o                         
  10  24   1          7.16         14.98        11.63 o                         
   0  25   1        389.45        460.90        35.74 o                         
   1  25   1       1932.24       2034.63       103.01 o                         
   2  25   1        207.62        191.66        12.41 o                         
   3  25   1       1847.13       1937.34        79.73 o                         
   4  25   1         83.70        110.67        11.50 o                         
   5  25   1         49.63         74.09        10.43 o                         
   6  25   1        186.83        199.19        17.68 o                         
   7  25   1        936.45        967.34        44.58 o                         
   8  25   1         37.30         40.63        10.82 o                         
   9  25   1         66.85         65.98        12.45 o                         
  10  25   1         17.40         30.32        12.23 o                         
   1  26   1       1823.56       1800.89        73.91 o                         
   2  26   1       1951.53       1870.57        78.57 o                         
   3  26   1        159.91        166.42        14.12 o                         
   4  26   1        634.56        578.38        32.91 o                         
   5  26   1        364.21        351.70        22.77 o                         
   6  26   1        534.26        561.09        63.30 o                         
   7  26   1        114.09        145.57        22.80 o                         
   8  26   1        162.36        149.12        15.50 o                         
   9  26   1         16.26          9.30        10.69 o                         
  10  26   1         35.31         30.08        30.59 o                         
   0  27   1       7795.19       7501.90       526.93 o                         
   1  27   1        428.97        459.92        23.54 o                         
   2  27   1        373.35        411.15        20.13 o                         
   3  27   1         68.98         56.21         8.72 o                         
   4  27   1        774.62        794.06        61.78 o                         
   5  27   1         50.18         66.03        18.17 o                         
   6  27   1       1307.73       1428.87        73.88 o                         
   7  27   1          0.13          0.78         9.17 o                         
   8  27   1         13.71          9.62        14.84 o                         
   9  27   1         33.51         61.75        16.06 o                         
  10  27   1        134.42        136.20        24.23 o                         
   1  28   1       1893.02       1911.84        79.15 o                         
   2  28   1        510.29        490.57        23.13 o                         
   3  28   1        114.63        113.88        19.38 o                         
   4  28   1        382.78        405.18        36.34 o                         
   5  28   1       1900.91       1822.47       137.50 o                         
   6  28   1        152.23        157.89        18.85 o                         
   7  28   1        197.26        238.66        23.02 o                         
   8  28   1         52.79         55.47        15.52 o                         
   9  28   1         98.94        111.02        36.65 o                         
   0  29   1        398.92        435.46        37.56 o                         
   1  29   1       1991.82       1952.16        82.06 o                         
   2  29   1        461.87        484.51        23.74 o                         
   3  29   1       1378.58       1390.65       102.37 o                         
   4  29   1        289.24        293.18        34.53 o                         
   5  29   1          6.43         29.68        16.96 o                         
   6  29   1         62.40         92.14        16.21 o                         
   7  29   1        412.06        404.46        30.51 o                         
   8  29   1          7.18         -3.00        13.06 o                         
   9  29   1         38.92         48.90        16.49 o                         
   1  30   1         68.25         91.13         9.75 o                         
   2  30   1       1755.45       1710.37        72.62 o                         
   3  30   1         88.71         91.47        18.17 o                         
   4  30   1        190.68        258.04        30.89 o                         
   5  30   1        177.24        219.28        29.68 o                         
   6  30   1        104.28        106.74        17.15 o                         
   7  30   1         15.99         15.16        13.63 o                         
   8  30   1        204.12        185.06        21.83 o                         
   9  30   1         21.44         24.04        16.21 o                         
   0  31   1        762.92        708.20        40.47 o                         
   1  31   1         17.23         29.39         8.00 o                         
   2  31   1        237.82        267.66        21.67 o                         
   3  31   1        462.32        472.41        46.04 o                         
   4  31   1        500.70        423.95        41.80 o                         
   5  31   1          9.71         29.52        12.83 o                         
   6  31   1        604.15        616.27        39.58 o                         
   7  31   1         27.92         41.90        14.49 o                         
   8  31   1         24.34         17.19        14.92 o                         
   9  31   1         50.09         88.41        32.10 o                         
   1  32   1       1246.18       1258.88        47.85 o                         
   2  32   1        406.85        396.00        21.86 o                         
   3  32   1         74.20        150.83        24.23 o                         
   4  32   1        131.78        142.35        25.44 o                         
   5  32   1        994.66        940.35        55.46 o                         
   6  32   1         75.18        109.24        17.31 o                         
   7  32   1        128.82        142.01        24.84 o                         
   8  32   1          3.00         11.37        14.98 o                         
   0  33   1        437.28        412.58        27.20 o                         
   1  33   1        710.00        770.36        31.49 o                         
   2  33   1        107.60        145.96        11.29 o                         
   3  33   1       2201.29       2235.14       116.29 o                         
   4  33   1        273.75        322.56        26.94 o                         
   5  33   1         11.22         27.34        13.37 o                         
   6  33   1         57.17         65.18        16.02 o                         
   7  33   1        111.28         95.25        17.90 o                         
   8  33   1          2.75         20.31        15.78 o                         
   1  34   1        139.41        166.61        12.35 o                         
   2  34   1       1630.30       1665.49        62.98 o                         
   3  34   1         16.50         37.56        12.85 o                         
   4  34   1        451.78        524.83        35.09 o                         
   5  34   1         82.50        104.23        17.12 o                         
   6  34   1          4.15          9.09        29.08 o                         
   7  34   1          8.39         15.86        17.87 o                         
   8  34   1        242.15        267.95        27.43 o                         
   0  35   1        210.80        260.53        21.79 o                         
   1  35   1        102.21         95.32        10.13 o                         
   2  35   1        436.78        422.21        25.29 o                         
   3  35   1        390.04        454.38        32.75 o                         
   4  35   1        410.05        398.24        30.57 o                         
   5  35   1        102.88        149.57        19.22 o                         
   6  35   1        219.47        202.09        22.69 o                         
   7  35   1         61.40         64.64        17.68 o                         
   1  36   1        726.50        698.11        29.83 o                         
   2  36   1         72.01         59.59        11.42 o                         
   3  36   1        177.47        223.91        25.14 o                         
   4  36   1         51.10         54.00        16.35 o                         
   5  36   1        347.91        385.11        30.94 o                         
   6  36   1          1.17         -0.51        13.53 o                         
   7  36   1         52.80         73.65        18.20 o                         
   0  37   1        667.52        732.77        44.32 o                         
   1  37   1        127.86        128.85        11.80 o                         
   2  37   1          8.52         22.31        10.71 o                         
   3  37   1        391.35        331.25        27.60 o                         
   4  37   1        113.50        134.23        18.79 o                         
   5  37   1          3.54          8.90        13.80 o                         
   6  37   1        113.64        112.67        19.40 o                         
   1  38   1         39.50         46.64         9.38 o                         
   2  38   1        686.68        640.91        33.68 o                         
   3  38   1         24.05         45.43        14.56 o                         
   4  38   1        267.79        301.02        49.64 o                         
   5  38   1         22.54          5.91        14.23 o                         
   6  38   1        114.09        114.87        19.64 o                         
   0  39   1        658.87        655.58        41.11 o                         
   1  39   1        125.34        176.07        16.65 o                         
   2  39   1         71.75         93.81        16.70 o                         
   3  39   1        170.54        173.08        22.11 o                         
   4  39   1        166.25        199.27        23.13 o                         
   5  39   1         43.26         41.41        16.21 o                         
   6  39   1        127.46        117.61        31.20 o                         
   1  40   1        752.75        848.14        41.50 o                         
   2  40   1          7.59          1.82        12.85 o                         
   3  40   1         70.51         63.63        16.49 o                         
   4  40   1         15.24         -3.80        13.96 o                         
   5  40   1        329.75        379.11        32.75 o                         
   0  41   1        576.84        617.91        78.14 o                         
   1  41   1        181.76        182.01        17.22 o                         
   2  41   1         84.97        110.89        17.93 o                         
   3  41   1         94.43         97.52        17.97 o                         
   4  41   1        122.77        116.06        19.46 o                         
   1  42   1         14.00         10.96        11.40 o                         
   2  42   1        346.29        321.39        28.74 o                         
   3  42   1          5.73         15.13        14.54 o                         
   4  42   1        235.92        224.06        25.26 o                         
   0  43   1        375.78        414.87        44.82 o                         
   1  43   1         26.98         26.35        11.76 o                         
   2  43   1          3.04         -0.46        13.92 o                         
   3  43   1        157.64        142.98        20.55 o                         
   1  44   1        238.21        214.63        19.29 o                         
   2   0   2       8388.07       9168.70       634.14 o                         
   4   0   2       8322.91       8534.61       414.57 o                         
   6   0   2       2073.17       1999.54       102.36 o                         
   8   0   2         29.00         55.79        11.81 o                         
  10   0   2        330.89        336.12        39.37 o                         
  12   0   2         49.72         51.63        17.87 o                         
   1   1   2      10567.39       9891.28       306.84 o                         
   2   1   2        784.46        863.23        30.97 o                         
   3   1   2        152.93        247.91        15.74 o                         
   4   1   2       3603.51       3543.53       126.37 o                         
   5   1   2       3252.24       3270.67       116.98 o                         
   6   1   2       2009.96       1963.04        71.17 o                         
   7   1   2        401.17        378.79        15.76 o                         
   8   1   2       1041.40        932.93        41.56 o                         
   9   1   2         18.90         11.11         9.82 o                         
  10   1   2         19.37         29.53        12.63 o                         
  11   1   2        120.59        148.91        16.44 o                         
  12   1   2         51.15         44.32        11.60 o                         
   0   2   2       5111.24       5433.08       273.22 o                         
   1   2   2       2181.00       2242.35        95.01 o                         
   2   2   2       3096.86       2975.24        93.35 o                         
   3   2   2       4153.75       4284.50       148.78 o                         
   4   2   2        326.30        387.87        19.93 o                         
   5   2   2        826.15        893.37        36.00 o                         
   6   2   2        204.58        201.39         9.61 o                         
   7   2   2       2285.98       2168.63        79.04 o                         
   8   2   2        118.68        109.23         9.76 o                         
   9   2   2        202.54        269.87        22.22 o                         
  10   2   2          8.51         23.02        12.42 o                         
  11   2   2         49.75         80.19        14.02 o                         
  12   2   2          3.85          0.13        11.99 o                         
   1   3   2       2987.87       3207.86       129.86 o                         
   2   3   2        545.80        477.81        16.88 o                         
   3   3   2       1094.55       1078.53        34.73 o                         
   4   3   2        651.46        880.05        31.26 o                         
   5   3   2        627.78        626.56        36.63 o                         
   6   3   2        180.68        194.24         9.50 o                         
   7   3   2          1.44         15.54         4.06 o                         
   8   3   2        541.25        474.90        23.88 o                         
   9   3   2         15.45         14.83        10.68 o                         
  10   3   2         16.56         20.59        10.10 o                         
  11   3   2        100.08        130.99        15.99 o                         
  12   3   2         43.63         25.65        13.50 o                         
   1   4   2        539.17        767.14        32.06 o                         
   2   4   2        770.02        907.63        35.99 o                         
   3   4   2       1521.69       1746.28        55.86 o                         
   4   4   2       4420.43       4554.66       144.85 o                         
   5   4   2       2679.21       2508.38        90.18 o                         
   6   4   2        959.23        983.39        34.88 o                         
   7   4   2        169.69        150.33         8.74 o                         
   8   4   2         24.18         26.20         6.67 o                         
   9   4   2         41.06         78.52        11.05 o                         
  10   4   2        387.97        443.46        25.73 o                         
  11   4   2          0.43         -3.74        15.16 o                         
  12   4   2         20.92         36.66        13.30 o                         
   1   5   2       1650.21       1603.66        63.77 o                         
   2   5   2       4093.81       4298.15       134.80 o                         
   3   5   2        132.76        180.18         7.54 o                         
   4   5   2       6962.92       6772.09       210.08 o                         
   5   5   2       3549.82       3646.68       115.02 o                         
   6   5   2        356.35        335.66        12.76 o                         
   7   5   2        727.16        641.61        25.80 o                         
   8   5   2        636.55        641.16        26.25 o                         
   9   5   2        579.91        532.11        23.70 o                         
  10   5   2          0.16         22.46        10.35 o                         
  11   5   2         91.87         81.16        14.63 o                         
  12   5   2         31.01         39.58        13.21 o                         
   0   6   2       3102.61       3630.01       175.61 o                         
   1   6   2       7181.52       6856.78       323.98 o                         
   2   6   2        347.18        366.17        12.02 o                         
   3   6   2      12127.19      12103.38       377.65 o                         
   4   6   2        228.03        255.54        13.78 o                         
   5   6   2        437.01        369.00        13.33 o                         
   6   6   2        243.85        240.63         9.70 o                         
   7   6   2       1070.31        994.63        38.23 o                         
   8   6   2         55.78         69.48         7.48 o                         
   9   6   2        497.99        509.87        22.80 o                         
  10   6   2         14.51         21.43        10.60 o                         
  11   6   2          7.12         17.86        11.75 o                         
  12   6   2          3.68          8.97        14.66 o                         
   1   7   2       1550.40       1559.65        57.54 o                         
   2   7   2      16316.35      16000.66       560.02 o                         
   3   7   2       1578.44       1747.73        56.07 o                         
   4   7   2       3679.30       3575.62       120.61 o                         
   5   7   2        246.38        263.25         9.76 o                         
   6   7   2        388.33        396.74        14.50 o                         
   7   7   2        244.87        258.68        12.98 o                         
   8   7   2        570.82        572.24        24.20 o                         
   9   7   2         48.22         63.68         9.29 o                         
  10   7   2         13.81         34.04        11.05 o                         
  11   7   2         51.73         39.04        12.45 o                         
  12   7   2         35.59         32.89        16.82 o                         
   0   8   2       3126.68       2916.97       130.64 o                         
   1   8   2       8967.29       9130.09       323.05 o                         
   2   8   2       5478.76       5733.16       197.89 o                         
   3   8   2       1103.29       1050.19        38.53 o                         
   4   8   2       6115.21       6363.43       224.77 o                         
   5   8   2          9.79         18.88         2.94 o                         
   6   8   2       2012.62       1974.67        62.83 o                         
   7   8   2         77.94         80.97         7.61 o                         
   8   8   2        148.99        115.32         9.55 o                         
   9   8   2         35.86         71.19         8.75 o                         
  10   8   2        423.40        406.50        25.15 o                         
  11   8   2          2.01          3.50        13.26 o                         
  12   8   2          2.92         -6.31        14.39 o                         
   1   9   2       3784.03       4081.81       147.42 o                         
   2   9   2       4563.48       5251.94       181.16 o                         
   3   9   2         11.00         44.10         3.85 o                         
   4   9   2        406.70        384.13        18.54 o                         
   5   9   2       3877.66       4051.41       164.72 o                         
   6   9   2        179.82        189.67        10.58 o                         
   7   9   2        456.43        507.61        21.26 o                         
   8   9   2        402.46        400.93        18.82 o                         
   9   9   2        578.22        578.74        25.34 o                         
  10   9   2          7.37         31.08        10.46 o                         
  11   9   2         87.98        105.70        21.81 o                         
  12   9   2          7.56          6.50        15.69 o                         
   0  10   2       1256.36       1234.47        67.25 o                         
   1  10   2       4396.14       4693.05       170.26 o                         
   2  10   2        279.21        310.86        11.33 o                         
   3  10   2       9715.93      10321.73       365.53 o                         
   4  10   2        486.35        464.59        20.51 o                         
   5  10   2         15.79         40.54         5.57 o                         
   6  10   2        242.74        278.81        15.52 o                         
   7  10   2        781.69        767.97        30.05 o                         
   8  10   2        216.65        198.55        12.52 o                         
   9  10   2        398.78        382.86        19.78 o                         
  10  10   2         57.79         57.89        15.09 o                         
  11  10   2          7.44         11.99        13.49 o                         
  12  10   2          1.38         39.93        15.69 o                         
   1  11   2       5222.72       5334.10       188.58 o                         
   2  11   2      15294.42      16419.68       516.86 o                         
   3  11   2        104.68        103.57         7.35 o                         
   4  11   2        707.21        704.51        30.43 o                         
   5  11   2       1169.64       1113.32        46.75 o                         
   6  11   2        931.82        955.01        42.70 o                         
   7  11   2        654.45        668.05        30.30 o                         
   8  11   2        461.24        529.10        25.86 o                         
   9  11   2        134.82        132.78        13.11 o                         
  10  11   2         34.10         49.50        15.38 o                         
  11  11   2         29.39         35.96        14.54 o                         
  12  11   2         87.62        102.00        19.03 o                         
   0  12   2       9463.69       9423.19       467.68 o                         
   1  12   2       1184.98       1191.66        45.28 o                         
   2  12   2       3753.12       3749.61       116.27 o                         
   3  12   2       1447.21       1525.91        51.25 o                         
   4  12   2       1116.90       1166.05        40.87 o                         
   5  12   2        257.50        276.26        14.33 o                         
   6  12   2       4890.93       4623.77       188.23 o                         
   7  12   2        275.16        258.26        16.32 o                         
   8  12   2        179.49        149.70        12.78 o                         
   9  12   2         32.06         31.95        10.17 o                         
  10  12   2        211.54        192.83        16.30 o                         
  11  12   2          1.14         10.71        13.20 o                         
  12  12   2          3.40         13.73        15.20 o                         
   1  13   2       9649.00       9550.10       331.53 o                         
   2  13   2       2164.64       2228.04        71.08 o                         
   3  13   2         51.92         61.08         4.52 o                         
   4  13   2        426.80        408.39        16.20 o                         
   5  13   2       5377.04       5101.44       212.71 o                         
   6  13   2         70.53         83.30        11.63 o                         
   7  13   2        367.31        442.23        21.68 o                         
   8  13   2          3.17         -5.20         6.94 o                         
   9  13   2         64.57         91.89        11.75 o                         
  10  13   2         22.72         19.64         9.70 o                         
  11  13   2        129.17        132.94        19.89 o                         
   0  14   2       6506.14       6168.23       313.49 o                         
   1  14   2       7528.54       7372.56       265.21 o                         
   2  14   2        950.54        873.09        27.73 o                         
   3  14   2       2467.36       2510.99        88.36 o                         
   4  14   2       1440.57       1420.56        52.00 o                         
   5  14   2        207.27        231.07        13.86 o                         
   6  14   2        585.03        583.25        27.16 o                         
   7  14   2        760.96        714.64        33.92 o                         
   8  14   2         55.38         88.97        10.48 o                         
   9  14   2        316.58        298.60        20.33 o                         
  10  14   2         81.74         72.80        12.41 o                         
  11  14   2          5.17         11.28        13.20 o                         
   1  15   2        267.36        223.49        10.97 o                         
   2  15   2       6602.68       7010.76       222.70 o                         
   3  15   2        570.65        574.30        21.85 o                         
   4  15   2       1530.64       1468.80        54.35 o                         
   5  15   2        917.65        780.42        34.73 o                         
   6  15   2       1315.39       1205.53        55.72 o                         
   7  15   2         88.35         94.14        10.13 o                         
   8  15   2       1030.28       1032.96        46.05 o                         
   9  15   2         54.21         51.03        10.58 o                         
  10  15   2         11.61         27.64        10.13 o                         
  11  15   2          9.63         43.03        15.40 o                         
   0  16   2       7871.56       8368.77       415.21 o                         
   1  16   2        174.42        190.85        13.12 o                         
   2  16   2        336.97        410.18        26.76 o                         
   3  16   2       2983.50       3061.07       110.69 o                         
   4  16   2       1824.52       1760.66        64.50 o                         
   5  16   2         20.34         19.34         6.23 o                         
   6  16   2       2412.13       2291.94        95.94 o                         
   7  16   2        661.93        590.30        29.14 o                         
   8  16   2        113.90        135.45        12.82 o                         
   9  16   2         64.77         49.52        10.65 o                         
  10  16   2        196.32        218.35        18.04 o                         
  11  16   2         42.93         15.94        14.77 o                         
   1  17   2      11624.86      11891.79       417.70 o                         
   2  17   2        653.82        571.82        19.43 o                         
   3  17   2       1551.89       1439.48        53.37 o                         
   4  17   2        461.47        432.74        17.31 o                         
   5  17   2       3017.82       2909.32       123.57 o                         
   6  17   2        151.19        149.35        11.94 o                         
   7  17   2        201.55        236.79        15.84 o                         
   8  17   2          7.39          3.50         8.49 o                         
   9  17   2        132.38        124.78        13.95 o                         
  10  17   2         59.93         73.70        12.70 o                         
  11  17   2        100.87        133.22        19.48 o                         
   0  18   2       4706.81       4718.16       235.75 o                         
   1  18   2       3491.97       3522.04       124.93 o                         
   2  18   2       1168.56       1139.99        37.59 o                         
   3  18   2       4672.87       4423.69       154.81 o                         
   4  18   2       2432.85       2282.13        85.40 o                         
   5  18   2        407.47        421.97        20.84 o                         
   6  18   2        232.68        220.89        13.93 o                         
   7  18   2        448.29        425.43        23.42 o                         
   8  18   2         14.40         30.12         9.54 o                         
   9  18   2        213.92        237.38        18.29 o                         
  10  18   2         66.76         75.60        12.87 o                         
  11  18   2         22.29         58.36        16.06 o                         
   1  19   2        306.53        373.28        15.14 o                         
   2  19   2       7760.75       7477.04       239.12 o                         
   3  19   2        507.32        534.88        21.75 o                         
   4  19   2       4454.65       4284.62       177.74 o                         
   5  19   2         61.24         49.10         7.59 o                         
   6  19   2        410.97        375.65        20.37 o                         
   7  19   2         35.02         51.14         8.96 o                         
   8  19   2       1188.06       1117.74        51.52 o                         
   9  19   2          7.53         23.69        10.41 o                         
  10  19   2          3.43          6.77        10.36 o                         
  11  19   2          5.27          1.92        12.12 o                         
   0  20   2       7453.39       7338.43       362.10 o                         
   1  20   2        384.25        399.78        17.02 o                         
   2  20   2       1856.01       1878.62        59.70 o                         
   3  20   2       4554.13       4288.58       152.84 o                         
   4  20   2       3835.93       3623.92       151.66 o                         
   5  20   2        163.54        185.54        13.11 o                         
   6  20   2        393.37        385.25        21.41 o                         
   7  20   2        908.73        814.17        39.28 o                         
   8  20   2         71.44         69.83        10.94 o                         
   9  20   2        171.25        189.91        16.74 o                         
  10  20   2        135.67        157.85        16.54 o                         
  11  20   2          5.70         19.66        11.72 o                         
   1  21   2       5447.78       5390.79       195.24 o                         
   2  21   2        264.32        256.40        13.92 o                         
   3  21   2       1734.13       1673.65        62.82 o                         
   4  21   2        343.95        349.55        18.28 o                         
   5  21   2       1589.15       1378.66        60.37 o                         
   6  21   2         29.60         30.46        10.81 o                         
   7  21   2        427.52        443.77        24.89 o                         
   8  21   2         70.80         49.26        10.90 o                         
   9  21   2        183.13        194.90        16.51 o                         
  10  21   2          9.36         22.65        10.95 o                         
   0  22   2       2259.47       2293.37       121.00 o                         
   1  22   2         10.81         48.34         7.38 o                         
   2  22   2        168.76        181.40         8.39 o                         
   3  22   2       2624.48       2624.31        93.65 o                         
   4  22   2        912.04        913.20        41.23 o                         
   5  22   2          6.09         15.87         6.58 o                         
   6  22   2        346.69        340.89        19.98 o                         
   7  22   2        404.73        388.46        22.57 o                         
   8  22   2         13.17         25.04        10.27 o                         
   9  22   2        142.62        138.65        15.01 o                         
  10  22   2         95.93        106.18        18.66 o                         
   1  23   2        128.04        172.43        16.26 o                         
   2  23   2       4063.30       3954.27       142.88 o                         
   3  23   2         26.61         40.16         5.95 o                         
   4  23   2       2618.00       2482.95       102.69 o                         
   5  23   2        184.93        181.94        16.61 o                         
   6  23   2        389.09        342.92        20.39 o                         
   7  23   2          3.25         20.12         8.89 o                         
   8  23   2        781.55        728.18        36.34 o                         
   9  23   2         38.47         45.62        11.40 o                         
  10  23   2          0.81         -2.64        10.58 o                         
   0  24   2       6268.99       5935.49       294.21 o                         
   1  24   2       4323.12       4085.60       144.92 o                         
   2  24   2        377.47        368.17        22.64 o                         
   3  24   2       3519.03       3327.69       137.66 o                         
   4  24   2       1358.03       1310.36        56.74 o                         
   5  24   2        114.83        125.24        11.20 o                         
   6  24   2        251.55        278.31        17.53 o                         
   7  24   2        625.98        569.12        30.69 o                         
   8  24   2          5.23         12.98         9.97 o                         
   9  24   2         69.93         78.21        12.78 o                         
  10  24   2         40.30         45.71        12.69 o                         
   1  25   2       5101.77       4729.54       168.74 o                         
   2  25   2        512.21        479.19        21.09 o                         
   3  25   2         91.18        101.41        14.19 o                         
   4  25   2         35.20         52.19        11.14 o                         
   5  25   2       2173.58       2019.08        85.66 o                         
   6  25   2        101.47        138.19        12.81 o                         
   7  25   2        238.62        284.91        19.20 o                         
   8  25   2         22.55         24.47        10.33 o                         
   9  25   2         82.73         60.34        13.13 o                         
  10  25   2         27.10         41.93        16.49 o                         
   0  26   2       5651.08       5442.21       281.58 o                         
   1  26   2        146.47        228.04        12.75 o                         
   2  26   2        163.05        224.93        12.18 o                         
   3  26   2        827.07        783.80        35.14 o                         
   4  26   2        693.81        665.34        40.23 o                         
   5  26   2         81.12        128.60        33.62 o                         
   6  26   2       1237.47       1274.78        70.66 o                         
   7  26   2        351.39        331.36        27.32 o                         
   8  26   2         25.32         14.46        13.26 o                         
   9  26   2          6.53         -5.74        13.26 o                         
  10  26   2        119.00        112.14        20.13 o                         
   1  27   2         82.15         98.41         8.75 o                         
   2  27   2       2971.46       2929.36       105.92 o                         
   3  27   2         91.75         94.19         9.25 o                         
   4  27   2        959.00        919.53        52.68 o                         
   5  27   2        386.89        355.30        27.99 o                         
   6  27   2        646.84        684.08        41.95 o                         
   7  27   2         25.28         34.09        14.12 o                         
   8  27   2        286.92        252.00        25.60 o                         
   9  27   2         10.56        -13.69        13.69 o                         
   0  28   2       2068.47       1989.90       100.44 o                         
   1  28   2       2067.43       1947.37        72.69 o                         
   2  28   2         15.77         46.03         8.57 o                         
   3  28   2       1642.79       1561.70        84.80 o                         
   4  28   2        196.05        237.23        20.34 o                         
   5  28   2        117.11        152.35        18.20 o                         
   6  28   2        229.99        242.56        22.91 o                         
   7  28   2        235.19        313.08        40.25 o                         
   8  28   2         14.41         13.02        13.71 o                         
   9  28   2        127.44        127.91        20.55 o                         
   1  29   2       1723.59       1721.71        62.99 o                         
   2  29   2        298.03        284.77        15.52 o                         
   3  29   2         19.82         35.69        10.92 o                         
   4  29   2         32.46         26.05        11.77 o                         
   5  29   2       1748.37       1774.72        94.01 o                         
   6  29   2         13.50         22.92        16.05 o                         
   7  29   2        156.75        161.43        35.74 o                         
   8  29   2         61.64         71.74        17.34 o                         
   9  29   2         90.91        135.89        25.74 o                         
   0  30   2       2691.96       2553.00       132.35 o                         
   1  30   2        493.37        528.25        23.00 o                         
   2  30   2        702.01        713.20        29.35 o                         
   3  30   2        273.30        311.13        24.20 o                         
   4  30   2        990.22        995.62        56.96 o                         
   5  30   2         37.95         74.28        15.20 o                         
   6  30   2        767.40        846.67        49.64 o                         
   7  30   2        145.68        146.02        19.58 o                         
   8  30   2         12.27        -10.30        15.14 o                         
   9  30   2          5.74         31.05        19.69 o                         
   1  31   2        528.17        490.40        22.25 o                         
   2  31   2       2672.80       2690.80        97.82 o                         
   3  31   2          6.71         31.29        12.20 o                         
   4  31   2        440.19        491.39        32.75 o                         
   5  31   2        227.22        240.74        43.31 o                         
   6  31   2        155.24        141.07        19.69 o                         
   7  31   2         59.45         61.10        16.45 o                         
   8  31   2        139.96        159.67        21.79 o                         
   0  32   2        159.32        182.91        17.93 o                         
   1  32   2        676.25        691.41        28.61 o                         
   2  32   2         62.88         98.72         9.61 o                         
   3  32   2       1966.88       1942.72       102.58 o                         
   4  32   2         31.51         32.94        13.06 o                         
   5  32   2         15.74         21.13        13.69 o                         
   6  32   2         72.71         54.16        15.59 o                         
   7  32   2        143.37        134.35        20.18 o                         
   8  32   2         22.58         45.64        17.12 o                         
   1  33   2        706.63        699.06        29.14 o                         
   2  33   2        334.39        352.43        22.10 o                         
   3  33   2         41.06         66.49        13.92 o                         
   4  33   2        187.98        218.05        22.06 o                         
   5  33   2        524.64        529.10        36.10 o                         
   6  33   2          0.89          6.06        23.62 o                         
   7  33   2         49.54         54.23        16.01 o                         
   8  33   2        108.66        146.37        22.08 o                         
   0  34   2       1023.37       1003.48        56.74 o                         
   1  34   2         11.87         26.50         7.96 o                         
   2  34   2        454.03        507.83        27.86 o                         
   3  34   2         79.53         87.89        16.96 o                         
   4  34   2        881.65        906.87        74.48 o                         
   5  34   2         30.29         35.79        14.23 o                         
   6  34   2        329.42        335.34        29.77 o                         
   7  34   2          0.22          5.49        15.16 o                         
   1  35   2        413.74        392.78        19.88 o                         
   2  35   2       1677.07       1775.81        76.82 o                         
   3  35   2        139.10        221.75        22.48 o                         
   4  35   2        144.70        210.69        32.41 o                         
   5  35   2        201.68        163.89        20.87 o                         
   6  35   2         43.48         64.47        19.99 o                         
   7  35   2         27.36         33.19        16.21 o                         
   0  36   2         36.66         52.48        12.81 o                         
   1  36   2        377.84        406.68        20.56 o                         
   2  36   2         92.74        121.56        13.96 o                         
   3  36   2       1027.82       1078.10        62.53 o                         
   4  36   2         95.23        108.82        17.13 o                         
   5  36   2         25.69         32.63        15.40 o                         
   6  36   2         40.25         37.84        16.45 o                         
   7  36   2        301.09        361.76        32.42 o                         
   1  37   2        452.52        455.90        22.38 o                         
   2  37   2        186.22        198.58        17.95 o                         
   3  37   2         96.71        136.47        18.63 o                         
   4  37   2        235.19        289.70        26.97 o                         
   5  37   2        310.59        333.35        29.68 o                         
   6  37   2          5.46          8.79        21.81 o                         
   0  38   2       1454.26       1627.92        88.87 o                         
   1  38   2         16.29         16.71         8.86 o                         
   2  38   2         76.46        110.80        16.12 o                         
   3  38   2         30.47         45.34        14.54 o                         
   4  38   2        233.57        260.62        26.32 o                         
   5  38   2         59.61         75.83        17.15 o                         
   6  38   2        245.80        279.48        27.80 o                         
   1  39   2        448.48        464.40        27.73 o                         
   2  39   2        447.45        494.66        34.48 o                         
   3  39   2         21.95         21.20        14.13 o                         
   4  39   2         95.16        142.44        20.55 o                         
   5  39   2        207.11        243.21        36.95 o                         
   0  40   2         33.02         35.30        13.68 o                         
   1  40   2        179.22        202.39        17.98 o                         
   2  40   2          2.79         -5.06        12.59 o                         
   3  40   2        402.91        396.13        31.69 o                         
   4  40   2          7.99         15.92        15.14 o                         
   5  40   2         40.28         48.13        17.55 o                         
   1  41   2        230.85        278.31        21.53 o                         
   2  41   2        169.04        173.51        21.42 o                         
   3  41   2         19.61         26.21        15.75 o                         
   4  41   2         67.82         69.96        17.99 o                         
   0  42   2        791.23        831.78        50.92 o                         
   1  42   2         21.14         26.42        12.33 o                         
   2  42   2         18.54         12.52        13.88 o                         
   3  42   2         27.42         11.82        14.74 o                         
   1  43   2        291.98        331.21        23.98 o                         
   2  43   2        110.47        101.36        18.11 o                         
   0  44   2          4.28         -4.24        21.81 o                         
   2   0   3       9772.59       9823.20       402.73 o                         
   4   0   3      15355.06      16193.93       790.16 o                         
   6   0   3        677.77        734.20        41.32 o                         
   8   0   3       1506.97       1330.43        69.12 o                         
  10   0   3         20.50         43.32        13.26 o                         
  12   0   3         55.43         64.81        23.62 o                         
   0   1   3      43544.12      46165.55      1623.29 o                         
   1   1   3       6875.99       7399.85       212.23 o                         
   2   1   3        993.12       1004.57        32.13 o                         
   3   1   3       6800.13       6540.16       266.45 o                         
   4   1   3       1954.62       1975.00        82.07 o                         
   5   1   3        740.93        761.29        43.63 o                         
   6   1   3       1062.68       1092.17        40.19 o                         
   7   1   3       1921.35       1803.28        66.17 o                         
   8   1   3        184.88        210.75        12.67 o                         
   9   1   3        189.55        219.93        20.56 o                         
  10   1   3         66.21         82.59        12.72 o                         
  11   1   3         35.93         46.28        10.94 o                         
  12   1   3         30.67         31.01        14.77 o                         
   1   2   3      23146.23      24447.75       702.27 o                         
   2   2   3        620.00        512.17        22.15 o                         
   3   2   3       2157.67       2503.23       106.43 o                         
   4   2   3        142.93        214.46        17.84 o                         
   5   2   3       8825.67       8765.61       275.52 o                         
   6   2   3        433.72        378.84        16.24 o                         
   7   2   3        477.67        561.89        22.77 o                         
   8   2   3         31.16         31.10         6.39 o                         
   9   2   3        221.64        207.68        17.26 o                         
  10   2   3         16.24          6.73         9.88 o                         
  11   2   3        273.30        282.79        19.35 o                         
  12   2   3          6.85         25.16        11.82 o                         
   0   3   3      40436.05      43351.66      2157.01 o                         
   1   3   3       3308.84       3600.94       113.45 o                         
   2   3   3       1963.09       2061.28        92.57 o                         
   3   3   3       7979.15       7908.15       312.73 o                         
   4   3   3       6094.49       6086.52       216.90 o                         
   5   3   3        624.68        673.08        22.53 o                         
   6   3   3       2383.79       2353.47        74.44 o                         
   7   3   3       2203.87       2102.29        68.91 o                         
   8   3   3         16.66         67.93         7.55 o                         
   9   3   3        207.21        204.52        16.17 o                         
  10   3   3        293.33        331.77        22.67 o                         
  11   3   3         27.92         38.36        15.35 o                         
  12   3   3         32.28         46.99        12.59 o                         
   1   4   3        168.22        150.37         9.59 o                         
   2   4   3      12704.18      12919.72       449.80 o                         
   3   4   3       2328.23       2375.65        75.79 o                         
   4   4   3       7874.84       8179.75       282.24 o                         
   5   4   3       1017.12        963.51        35.05 o                         
   6   4   3        829.73        820.24        28.92 o                         
   7   4   3        204.34        216.54        10.45 o                         
   8   4   3       1845.06       1679.62        63.14 o                         
   9   4   3        154.26        159.63        14.30 o                         
  10   4   3         14.75         32.05        10.80 o                         
  11   4   3         16.62         22.04        14.23 o                         
  12   4   3         40.93         21.40        11.91 o                         
   0   5   3      12654.44      12859.04       522.33 o                         
   1   5   3       9047.49       9543.52       301.64 o                         
   2   5   3         72.60        104.81         7.85 o                         
   3   5   3      14579.47      14148.42       446.59 o                         
   4   5   3       1240.56       1297.91        48.38 o                         
   5   5   3        291.64        337.12        15.20 o                         
   6   5   3        574.24        522.46        24.15 o                         
   7   5   3        659.03        632.06        22.27 o                         
   8   5   3         37.75         48.80         7.11 o                         
   9   5   3        236.54        298.95        16.24 o                         
  10   5   3         59.68         84.87        15.35 o                         
  11   5   3         18.65         21.64        16.05 o                         
  12   5   3         12.35         26.72        12.42 o                         
   1   6   3      18661.63      19248.13       608.26 o                         
   2   6   3       4245.11       4320.78       152.61 o                         
   3   6   3       1814.22       1997.34       149.14 o                         
   4   6   3        429.57        470.93        18.39 o                         
   5   6   3       4332.37       4314.95       151.64 o                         
   6   6   3         18.68         55.75         6.72 o                         
   7   6   3        549.80        528.20        25.38 o                         
   8   6   3        104.70         84.54        14.52 o                         
   9   6   3        446.74        426.28        23.92 o                         
  10   6   3         58.60         70.13        14.74 o                         
  11   6   3        111.88        130.45        18.88 o                         
  12   6   3          4.10         21.74        14.39 o                         
   0   7   3       8043.96       8634.20       430.42 o                         
   1   7   3         58.86         68.69        11.02 o                         
   2   7   3       7513.83       7487.14       258.47 o                         
   3   7   3       5861.45       6353.33       199.67 o                         
   4   7   3       3852.41       3796.62       137.58 o                         
   5   7   3        123.14        140.20        10.84 o                         
   6   7   3       4639.24       4418.11       157.38 o                         
   7   7   3        661.71        645.69        29.82 o                         
   8   7   3         17.81         41.79         8.01 o                         
   9   7   3         34.54         51.65        19.60 o                         
  10   7   3        361.09        347.47        28.61 o                         
  11   7   3         32.64         35.12        29.38 o                         
  12   7   3         21.29         25.49        15.26 o                         
   1   8   3        613.49        591.60        24.31 o                         
   2   8   3      21453.82      21634.37       765.94 o                         
   3   8   3        375.88        410.67        14.07 o                         
   4   8   3       2005.96       2059.81        73.42 o                         
   5   8   3       1378.90       1328.08        48.00 o                         
   6   8   3        295.71        325.22        19.57 o                         
   7   8   3        158.29        156.73        19.60 o                         
   8   8   3       1326.48       1312.81        58.05 o                         
   9   8   3         88.13         80.68        10.60 o                         
  10   8   3         81.58        103.78        16.69 o                         
  11   8   3         10.46         15.12        14.23 o                         
  12   8   3         38.84         51.02        16.56 o                         
   0   9   3        213.51        413.42        24.84 o                         
   1   9   3       7306.75       7455.33       266.11 o                         
   2   9   3       1366.37       1494.98        60.62 o                         
   3   9   3      14444.71      14548.54       451.96 o                         
   4   9   3       2573.92       2518.42        91.24 o                         
   5   9   3        155.31        228.80        11.24 o                         
   6   9   3        308.90        270.49        17.64 o                         
   7   9   3        693.83        603.56        29.48 o                         
   8   9   3          2.12         24.02         7.57 o                         
   9   9   3        368.32        354.81        21.30 o                         
  10   9   3        128.45        124.96        18.17 o                         
  11   9   3          2.51         12.49        13.80 o                         
  12   9   3          7.41         12.69        15.35 o                         
   1  10   3       7885.44       8095.64       280.20 o                         
   2  10   3       8891.86       8789.80       311.17 o                         
   3  10   3         32.58        148.02        34.22 o                         
   4  10   3       1675.75       1609.05        57.77 o                         
   5  10   3       4411.02       4176.35       169.15 o                         
   6  10   3        300.39        366.31        19.35 o                         
   7  10   3        617.22        652.22        29.95 o                         
   8  10   3        197.40        209.73        15.08 o                         
   9  10   3        434.04        433.34        24.79 o                         
  10  10   3         44.46         50.28        14.49 o                         
  11  10   3         47.02         69.28        16.45 o                         
   0  11   3      15842.01      16078.31       800.66 o                         
   1  11   3        271.89        270.70        17.83 o                         
   2  11   3       3939.58       4068.54       137.96 o                         
   3  11   3       3088.86       2889.83       104.49 o                         
   4  11   3       2319.41       2227.53        83.06 o                         
   5  11   3         62.43         63.08         7.33 o                         
   6  11   3       4646.75       4489.16       184.73 o                         
   7  11   3         10.33         19.55         7.11 o                         
   8  11   3         52.57         52.24         8.92 o                         
   9  11   3          6.09          6.61         8.18 o                         
  10  11   3        226.83        176.56        16.17 o                         
  11  11   3          5.20         15.58        14.34 o                         
   1  12   3       3152.52       3006.27       107.44 o                         
   2  12   3      14384.26      14577.43       520.64 o                         
   3  12   3        749.46        674.90        26.41 o                         
   4  12   3        963.69        961.97        34.89 o                         
   5  12   3       1981.03       1872.29        79.85 o                         
   6  12   3        546.04        565.13        33.27 o                         
   7  12   3         41.10         91.93         9.50 o                         
   8  12   3        382.27        401.72        27.03 o                         
   9  12   3         98.60         94.90        12.17 o                         
  10  12   3         88.56         93.07        12.54 o                         
  11  12   3         53.83         57.72        15.57 o                         
   0  13   3        479.18        452.11        26.98 o                         
   1  13   3       7561.11       7585.06       272.47 o                         
   2  13   3        249.17        287.55        11.77 o                         
   3  13   3       4747.37       4801.64       171.01 o                         
   4  13   3        332.44        334.65        14.17 o                         
   5  13   3        749.27        699.58        31.70 o                         
   6  13   3        577.99        565.81        26.69 o                         
   7  13   3       1769.27       1645.20        71.58 o                         
   8  13   3         76.75         88.91        10.48 o                         
   9  13   3        242.00        273.61        18.86 o                         
  10  13   3         56.33         34.49        11.56 o                         
  11  13   3         39.90         26.96        15.20 o                         
   1  14   3       4058.04       4307.79       152.99 o                         
   2  14   3       2535.29       2536.05        92.52 o                         
   3  14   3        156.72        163.51        13.64 o                         
   4  14   3       1809.28       1778.08        64.50 o                         
   5  14   3       4453.75       4111.28       172.18 o                         
   6  14   3        183.77        175.66        14.56 o                         
   7  14   3         74.79        111.33        11.25 o                         
   8  14   3        260.25        270.90        18.39 o                         
   9  14   3        325.51        337.11        21.39 o                         
  10  14   3         10.61         27.33        10.41 o                         
  11  14   3         70.25         71.10        17.31 o                         
   0  15   3      11669.37      11589.32       576.69 o
[truncated: 212,950 more chars]
